# Supplementary material for: Salts of 2-amino-5-iodo­pyridinium
Source: Acta Crystallogr E Crystallogr Commun. 2024 Oct 31;80(Pt 11):1230–4. doi: 10.1107/S2056989024010259 (PMC11660468; doi:10.1107/S2056989024010259)
Supplement: Supplementary file 1 [file e-80-01230-sup1.cif]

##############################################################################
#                                                                            #
# This CIF contains the data in a paper accepted for publication in          #
# Acta Crystallographica Section E. It conforms to the requirements of       #
# Notes for Authors for Acta Crystallographica Section E, and has been       #
# peer reviewed under the auspices of the IUCr Commission on Journals.       #
#                                                                            #
# Full details of the Crystallographic Information File format               #
# are given in the paper "The Crystallographic Information File (CIF):       #
# a New Standard Archive File for Crystallography" by S. R. Hall, F. H.      #
# Allen and I. D. Brown [Acta Cryst. (1991), A47, 655-685].                  #
#                                                                            #
# The current version of the core CIF dictionary is obtainable from          #
# ftp://ftp.iucr.org/pub/cif_core.dic.                                       #
#                                                                            #
# Software is freely available for graphical display of the structure(s)     #
# in this CIF. For information consult the CIF software page                 #
# http://www.iucr.org/resources/cif/software.                                #
#                                                                            #
# This file may be used for bona fide research purposes within the           #
# scientific community so long as proper attribution is given to the journal # 
# article from which it was obtained.                                        #
#                                                                            #
##############################################################################
data_1
_audit_creation_method     'SHELXL-2019/3'
_chemical_name_systematic
;
2-Amino-5-iodopyridinium bromide
;
_chemical_name_common     ?
_chemical_formula_moiety     'C5 H6 I N2 +, Br -'
_chemical_formula_sum     'C5 H6 Br I N2'
_chemical_formula_iupac     'C5 H6 I N2 +, Br -'
_chemical_formula_weight     300.93
_chemical_melting_point     ?
_space_group_crystal_system     triclinic
_space_group_name_H-M_alt     'P -1'
_space_group_name_Hall     '-P 1'
loop_
    _space_group_symop_operation_xyz
    'x, y, z'
    '-x, -y, -z'
_cell_length_a     5.2152(2)
_cell_length_b     7.8039(3)
_cell_length_c     10.1294(4)
_cell_angle_alpha     93.3762(12)
_cell_angle_beta     104.1108(11)
_cell_angle_gamma     96.4297(12)
_cell_volume     395.71(3)
_cell_formula_units_Z     2
_cell_measurement_reflns_used     9950
_cell_measurement_theta_min     2.64
_cell_measurement_theta_max     30.51
_cell_measurement_temperature     100(2)
_exptl_crystal_description     'block'
_exptl_crystal_colour     'yellow'
_exptl_crystal_size_max     0.241
_exptl_crystal_size_mid     0.205
_exptl_crystal_size_min     0.076
_exptl_crystal_density_diffrn     2.526
_exptl_crystal_density_meas     ?
_exptl_crystal_density_method     'not measured'
_exptl_crystal_F_000     276
_exptl_absorpt_coefficient_mu     9.012
_exptl_absorpt_correction_type     multi-scan
_exptl_absorpt_process_details
;
(SADABS; Krause <i>et al.</i>,  2015)
;
_exptl_absorpt_correction_T_min     0.6046
_exptl_absorpt_correction_T_max     0.7461
_exptl_special_details
;
Data collections for compounds <b>1</b> and <b>2</b> were carried out with a
Bruker D8 Venture Photon III diffractometer employing Mo-K\a radiation (\l =
0.71073\%A). The data were collected using Bruker Instrument Service v8.5.0.27
& APEX4 v2022.10-1 and reduced using Bruker SAINT v8.40b (Bruker, 2022).
Absorption corrections were performed using SADABS (Krause, 2015). The
structure was solved using SHELXS-2014 (Sheldrick, 2008) and refined using
SHELXL-2019 (Sheldrick, 2015).
;
_diffrn_ambient_temperature     100(2)
_diffrn_source     'microfocus sealed X-ray tube'
_diffrn_radiation_type     MoK\a
_diffrn_radiation_wavelength     0.71073
_diffrn_radiation_monochromator     'HELIOS double bounce multilayer mirror'
_diffrn_measurement_device_type     'Bruker D8 VENTURE dual wavelength Mo/Cu'
_diffrn_measurement_device     'Kappa four-circle diffractometer'
_diffrn_measurement_method     '\f and \w scans'
_diffrn_detector     CPAD
_diffrn_detector_area_resol_mean     ?
_diffrn_reflns_number     13418
_diffrn_reflns_av_R_equivalents     0.0249
_diffrn_reflns_av_unetI/netI     0.0199
_diffrn_reflns_theta_min     2.081
_diffrn_reflns_theta_max     30.506
_diffrn_reflns_theta_full     25.242
_diffrn_measured_fraction_theta_max     0.997
_diffrn_measured_fraction_theta_full     0.997
_diffrn_reflns_limit_h_min     -7
_diffrn_reflns_limit_h_max     7
_diffrn_reflns_limit_k_min     -11
_diffrn_reflns_limit_k_max     11
_diffrn_reflns_limit_l_min     -14
_diffrn_reflns_limit_l_max     13
_diffrn_radiation_probe     x-ray
_refine_special_details     ?
_reflns_number_total     2412
_reflns_number_gt     2346
_reflns_threshold_expression     'I > 2\s(I)'
_refine_ls_structure_factor_coef     Fsqd
_refine_ls_matrix_type     full
_refine_ls_R_factor_all     0.0129
_refine_ls_R_factor_gt     0.0124
_refine_ls_wR_factor_gt     0.0287
_refine_ls_wR_factor_ref     0.0289
_refine_ls_goodness_of_fit_ref     1.106
_refine_ls_restrained_S_all     1.106
_refine_ls_number_reflns     2412
_refine_ls_number_parameters     91
_refine_ls_number_restraints     0
_refine_ls_hydrogen_treatment     mixed
_refine_ls_weighting_scheme     calc
_refine_ls_weighting_details
                           'w=1/[\s^2^(Fo^2^)+0.2575P] where P=(Fo^2^+2Fc^2^)/3'
_atom_sites_solution_hydrogens     mixed
_atom_sites_solution_primary     direct
_atom_sites_solution_secondary     difmap
_refine_ls_shift/su_max     0.002
_refine_ls_shift/su_mean     0.000
_refine_diff_density_max     0.482
_refine_diff_density_min     -0.501
_refine_ls_extinction_method     none
_refine_ls_extinction_coef     .
loop_
    _atom_type_symbol
    _atom_type_description
    _atom_type_scat_dispersion_real
    _atom_type_scat_dispersion_imag
    _atom_type_scat_source
    'C' 'C' 0.0033 0.0016
                         'International Tables Vol C Tables 4.2.6.8 and 6.1.1.4'
    'H' 'H' 0.0000 0.0000
                         'International Tables Vol C Tables 4.2.6.8 and 6.1.1.4'
    'N' 'N' 0.0061 0.0033
                         'International Tables Vol C Tables 4.2.6.8 and 6.1.1.4'
    'Br' 'Br' -0.2901 2.4595
                         'International Tables Vol C Tables 4.2.6.8 and 6.1.1.4'
    'I' 'I' -0.4742 1.8119
                         'International Tables Vol C Tables 4.2.6.8 and 6.1.1.4'
_computing_data_collection
;
Bruker Instrument Service v8.5.0.27 & APEX4 v2022.10-1 (Bruker, 2022)
;
_computing_cell_refinement
;
SAINT V8.40B (Bruker, 2022)
;
_computing_data_reduction
;
SAINT 8.40B (Bruker, 2022)
;
_computing_structure_solution
;
SHELXS2014 (Sheldrick 2008)
;
_computing_structure_refinement
;
<i>SHELXL2019/2</i> (Sheldrick, 2015)
;
_computing_molecular_graphics     ?
_computing_publication_material     ?
loop_
    _atom_site_type_symbol
    _atom_site_label
    _atom_site_fract_x
    _atom_site_fract_y
    _atom_site_fract_z
    _atom_site_U_iso_or_equiv
    _atom_site_adp_type
    _atom_site_calc_flag
    _atom_site_occupancy
    _atom_site_disorder_assembly
    _atom_site_disorder_group
    N N11 0.5947(2) 0.68193(15) 0.18178(12) 0.0141(2) Uani d 1 . .
    H H11 0.482(4) 0.603(3) 0.145(2) 0.017 Uiso d 1 . .
    C C12 0.5464(3) 0.84605(17) 0.16387(13) 0.0128(2) Uani d 1 . .
    N N12 0.3196(2) 0.87844(17) 0.08228(13) 0.0164(2) Uani d 1 . .
    H H12A 0.197(4) 0.801(3) 0.034(2) 0.020 Uiso d 1 . .
    H H12B 0.292(4) 0.983(3) 0.081(2) 0.020 Uiso d 1 . .
    C C13 0.7459(3) 0.98060(17) 0.23485(14) 0.0141(2) Uani d 1 . .
    H H13 0.722951 1.097926 0.221414 0.017 Uiso calc 1 . .
    C C14 0.9711(3) 0.94205(17) 0.32251(14) 0.0146(2) Uani d 1 . .
    H H14 1.103592 1.032609 0.371018 0.017 Uiso calc 1 . .
    I I15 1.33221(2) 0.70519(2) 0.48691(2) 0.01678(3) Uani d 1 . .
    C C15 1.0075(3) 0.76766(17) 0.34127(13) 0.0140(2) Uani d 1 . .
    C C16 0.8176(3) 0.64035(18) 0.26754(14) 0.0149(2) Uani d 1 . .
    H H16 0.841544 0.522265 0.276282 0.018 Uiso calc 1 . .
    Br Br1 0.23627(3) 0.31109(2) 0.14445(2) 0.01608(4) Uani d 1 . .
loop_
    _atom_site_aniso_label
    _atom_site_aniso_U_11
    _atom_site_aniso_U_22
    _atom_site_aniso_U_33
    _atom_site_aniso_U_12
    _atom_site_aniso_U_13
    _atom_site_aniso_U_23
    N11 0.0168(5) 0.0103(5) 0.0141(5) -0.0016(4) 0.0035(4) -0.0002(4)
    C12 0.0149(6) 0.0121(5) 0.0118(5) 0.0003(4) 0.0051(4) 0.0005(4)
    N12 0.0150(5) 0.0149(5) 0.0171(5) 0.0000(4) 0.0008(4) 0.0008(4)
    C13 0.0167(6) 0.0106(5) 0.0145(6) 0.0010(4) 0.0029(5) 0.0020(4)
    C14 0.0149(6) 0.0127(6) 0.0147(6) -0.0005(4) 0.0023(5) 0.0007(5)
    I15 0.01575(5) 0.01769(5) 0.01789(5) 0.00603(3) 0.00364(3) 0.00494(3)
    C15 0.0154(6) 0.0144(6) 0.0136(6) 0.0035(5) 0.0053(5) 0.0033(5)
    C16 0.0193(6) 0.0125(6) 0.0145(6) 0.0029(5) 0.0063(5) 0.0029(5)
    Br1 0.01538(6) 0.01065(6) 0.01964(7) -0.00109(4) 0.00095(5) 0.00055(5)
_geom_special_details
;
 All esds (except the esd in the dihedral angle between two l.s. planes)
 are estimated using the full covariance matrix.  The cell esds are taken
 into account individually in the estimation of esds in distances, angles
 and torsion angles; correlations between esds in cell parameters are only
 used when they are defined by crystal symmetry.  An approximate (isotropic)
 treatment of cell esds is used for estimating esds involving l.s. planes.
;
loop_
    _geom_bond_atom_site_label_1
    _geom_bond_atom_site_label_2
    _geom_bond_site_symmetry_2
    _geom_bond_distance
    _geom_bond_publ_flag
    N11 C12 . 1.3469(17) ?
    N11 C16 . 1.3553(18) ?
    N11 H11 . 0.80(2) ?
    C12 N12 . 1.3271(18) ?
    C12 C13 . 1.4155(18) ?
    N12 H12A . 0.86(2) ?
    N12 H12B . 0.85(2) ?
    C13 C14 . 1.3638(19) ?
    C13 H13 . 0.9500 ?
    C14 C15 . 1.4125(18) ?
    C14 H14 . 0.9500 ?
    I15 C15 . 2.0815(14) ?
    C15 C16 . 1.3628(19) ?
    C16 H16 . 0.9500 ?
loop_
    _geom_angle_atom_site_label_1
    _geom_angle_atom_site_label_2
    _geom_angle_atom_site_label_3
    _geom_angle_site_symmetry_1
    _geom_angle_site_symmetry_3
    _geom_angle
    _geom_angle_publ_flag
    C12 N11 C16 . . 123.45(12) ?
    C12 N11 H11 . . 119.3(14) ?
    C16 N11 H11 . . 117.1(14) ?
    N12 C12 N11 . . 120.62(13) ?
    N12 C12 C13 . . 121.90(12) ?
    N11 C12 C13 . . 117.49(12) ?
    C12 N12 H12A . . 124.8(13) ?
    C12 N12 H12B . . 116.8(14) ?
    H12A N12 H12B . . 118.3(19) ?
    C14 C13 C12 . . 120.10(12) ?
    C14 C13 H13 . . 120.0 ?
    C12 C13 H13 . . 120.0 ?
    C13 C14 C15 . . 120.09(12) ?
    C13 C14 H14 . . 120.0 ?
    C15 C14 H14 . . 120.0 ?
    C16 C15 C14 . . 118.68(13) ?
    C16 C15 I15 . . 120.29(10) ?
    C14 C15 I15 . . 120.93(10) ?
    N11 C16 C15 . . 120.10(12) ?
    N11 C16 H16 . . 119.9 ?
    C15 C16 H16 . . 119.9 ?
loop_
    _geom_torsion_atom_site_label_1
    _geom_torsion_atom_site_label_2
    _geom_torsion_atom_site_label_3
    _geom_torsion_atom_site_label_4
    _geom_torsion_site_symmetry_1
    _geom_torsion_site_symmetry_2
    _geom_torsion_site_symmetry_3
    _geom_torsion_site_symmetry_4
    _geom_torsion
    _geom_torsion_publ_flag
    C16 N11 C12 N12 . . . . -177.42(13) ?
    C16 N11 C12 C13 . . . . 2.67(19) ?
    N12 C12 C13 C14 . . . . 177.04(13) ?
    N11 C12 C13 C14 . . . . -3.05(19) ?
    C12 C13 C14 C15 . . . . 0.9(2) ?
    C13 C14 C15 C16 . . . . 1.8(2) ?
    C13 C14 C15 I15 . . . . -174.50(10) ?
    C12 N11 C16 C15 . . . . 0.0(2) ?
    C14 C15 C16 N11 . . . . -2.25(19) ?
    I15 C15 C16 N11 . . . . 174.05(10) ?
loop_
    _geom_hbond_atom_site_label_D
    _geom_hbond_atom_site_label_H
    _geom_hbond_atom_site_label_A
    _geom_hbond_site_symmetry_A
    _geom_hbond_distance_DH
    _geom_hbond_distance_HA
    _geom_hbond_distance_DA
    _geom_hbond_angle_DHA
    _geom_hbond_publ_flag
    N11 H11 Br1 . 0.80(2) 2.49(2) 3.2136(12) 150.8(18) yes
    N12 H12A Br1 2_565 0.86(2) 2.55(2) 3.3556(12) 155.5(17) yes
    N12 H12B Br1 1_565 0.85(2) 2.67(2) 3.4924(13) 165.5(18) yes
_shelx_space_group_comment
;
The symmetry employed for this shelxl refinement is uniquely defined
by the following loop, which should always be used as a source of
symmetry information in preference to the above space-group names.
They are only intended as comments.
;
_shelx_estimated_absorpt_T_min     0.220
_shelx_estimated_absorpt_T_max     0.548
_shelx_hkl_file
;
  -1   0   0   94.97    4.69
  -2   0   0  390.19   15.63
   2   0   0  384.57   15.60
  -3   0   0  175.05    5.50
  -3   0   0  187.26    5.53
  -3   0   0  181.67    5.52
   3   0   0  186.12    5.45
   3   0   0  183.22    5.52
   3   0   0  180.18    5.50
   3   0   0  184.78    5.45
   3   0   0  186.42    5.38
   3   0   0  174.01    5.49
  -4   0   0    9.68    0.53
  -4   0   0   10.79    0.52
  -4   0   0    9.85    0.48
  -4   0   0    9.30    0.44
  -4   0   0    9.91    0.51
   4   0   0    8.90    0.43
   4   0   0    9.33    0.33
   4   0   0    8.77    0.43
   4   0   0    9.10    0.49
   4   0   0    8.75    0.32
  -5   0   0    0.89    0.24
  -5   0   0    1.49    0.29
  -5   0   0    1.44    0.29
  -5   0   0    1.60    0.22
  -5   0   0    1.21    0.26
   5   0   0    1.40    0.26
   5   0   0    1.76    0.29
  -6   0   0   12.93    0.71
  -6   0   0   12.32    0.74
  -6   0   0   12.12    0.77
   6   0   0   12.63    0.75
   6   0   0   12.09    0.70
  -7   0   0   11.16    0.85
  -7   0   0   11.62    0.78
  -7   0   0   12.26    0.81
   7   0   0   11.13    0.97
   7  -1   0   32.35    1.25
  -7   1   0   31.88    1.35
  -7   1   0   30.24    1.46
  -7   1   0   30.20    1.40
   6  -1   0    4.74    0.43
  -6   1   0    4.78    0.51
  -6   1   0    4.15    0.45
   5  -1   0  174.82    5.10
   5  -1   0  153.97    5.14
   5  -1   0  161.87    4.99
  -5   1   0  168.80    5.16
  -5   1   0  166.91    5.17
  -5   1   0  164.86    5.19
  -5   1   0  161.78    5.09
   4  -1   0  186.65    5.71
   4  -1   0  191.41    5.69
   4  -1   0  195.17    5.79
   4  -1   0  176.45    5.80
  -4   1   0  195.53    5.82
  -4   1   0  194.81    5.85
  -4   1   0  186.99    6.01
  -4   1   0  194.90    5.83
   3  -1   0   48.67    1.51
   3  -1   0   48.49    1.58
   3  -1   0   47.61    1.54
   3  -1   0   46.60    1.58
   3  -1   0   47.61    1.60
   3  -1   0   50.62    1.48
  -3   1   0   51.10    1.51
  -3   1   0   47.19    1.60
  -3   1   0   49.99    1.61
  -3   1   0   49.28    1.56
  -3   1   0   48.16    1.60
  -3   1   0   47.09    1.61
  -2   1   0  526.83   19.73
   1  -1   0    0.27    0.05
   1  -1   0    0.35    0.05
   1  -1   0    0.17    0.04
  -1   1   0    0.21    0.05
  -1   1   0    0.29    0.05
  -1   1   0    0.29    0.05
  -1   1   0    0.40    0.06
  -1   1   0    0.31    0.05
  -1   1   0    0.29    0.04
   0  -1   0   32.52    0.99
   0  -1   0   32.46    1.00
   0  -1   0   33.77    1.01
   0  -1   0   31.32    0.99
   0  -1   0   33.42    1.00
   0   1   0   34.64    1.01
   0   1   0   33.02    1.00
   0   1   0   33.79    0.99
   0   1   0   30.82    1.00
   0   1   0   32.54    0.99
  -1  -1   0   34.83    1.13
  -1  -1   0   36.42    1.17
  -1  -1   0   36.20    1.13
  -1  -1   0   37.31    1.15
   1   1   0   36.74    1.13
   1   1   0   35.23    1.13
   1   1   0   37.40    1.15
   1   1   0   37.03    1.14
   1   1   0   35.52    1.14
  -2  -1   0   84.83    2.57
  -2  -1   0   86.34    2.58
  -2  -1   0   82.58    2.58
  -2  -1   0   83.87    2.60
  -2  -1   0   81.58    2.60
  -2  -1   0   84.42    2.59
   2   1   0   81.92    2.60
   2   1   0   83.70    2.57
   2   1   0   85.78    2.59
   2   1   0   84.49    2.59
   2   1   0   84.28    2.56
  -3  -1   0   28.59    1.06
  -3  -1   0   30.57    1.03
  -3  -1   0   29.69    1.04
  -3  -1   0   31.63    1.04
  -3  -1   0   29.59    1.07
   3   1   0   29.79    1.01
   3   1   0   28.26    0.94
   3   1   0   29.55    1.06
   3   1   0   27.80    1.06
   3   1   0   30.11    1.06
   3   1   0   28.19    1.05
  -4  -1   0  200.11    5.84
  -4  -1   0  189.90    5.91
  -4  -1   0  200.17    5.89
  -4  -1   0  178.20    5.89
  -4  -1   0  198.26    5.86
   4   1   0  186.02    5.72
   4   1   0  189.36    5.89
   4   1   0  188.61    5.70
   4   1   0  199.40    5.93
  -5  -1   0  162.92    5.01
  -5  -1   0  150.74    5.11
  -5  -1   0  163.54    5.09
  -5  -1   0  168.22    5.06
  -5  -1   0  162.95    5.15
   5   1   0  165.69    5.14
   5   1   0  162.82    5.08
  -6  -1   0    8.09    0.64
  -6  -1   0    8.25    0.60
  -6  -1   0    7.82    0.58
   6   1   0    9.09    0.62
   6   1   0    7.20    0.61
  -7  -1   0   74.07    2.61
  -7  -1   0   70.71    2.72
  -7  -1   0   72.38    2.64
   7   1   0   72.96    2.55
   7  -2   0   58.33    1.94
  -7   2   0   56.38    2.12
  -7   2   0   54.61    2.23
  -7   2   0   61.41    2.24
  -6   2   0   33.21    1.34
  -6   2   0   34.32    1.39
  -6   2   0   32.24    1.42
   5  -2   0   25.13    1.01
   5  -2   0   23.70    0.83
   5  -2   0   24.97    1.03
  -5   2   0   24.76    1.04
  -5   2   0   23.62    1.02
  -5   2   0   24.44    0.97
  -5   2   0   23.15    1.05
   4  -2   0   56.04    1.94
   4  -2   0   57.54    1.75
   4  -2   0   59.76    1.89
   4  -2   0   56.41    1.77
  -4   2   0   56.12    1.89
  -4   2   0   57.60    2.04
  -4   2   0   57.96    1.95
  -4   2   0   59.26    1.98
   3  -2   0   15.29    0.58
   3  -2   0   14.09    0.59
   3  -2   0   13.37    0.59
   3  -2   0   15.24    0.48
   3  -2   0   15.24    0.55
   3  -2   0   14.59    0.61
  -3   2   0   14.14    0.61
  -3   2   0   14.63    0.62
  -3   2   0   14.86    0.57
  -3   2   0   14.60    0.53
  -3   2   0   15.80    0.62
  -3   2   0   14.76    0.62
   2  -2   0   20.83    0.75
   2  -2   0   20.74    0.74
   2  -2   0   20.73    0.71
   2  -2   0   20.56    0.69
   2  -2   0   22.36    0.75
   2  -2   0   20.94    0.73
  -2   2   0   20.14    0.76
  -2   2   0   20.38    0.74
  -2   2   0   21.05    0.74
  -2   2   0   22.24    0.72
  -2   2   0   21.39    0.71
  -2   2   0   20.32    0.74
   1  -2   0   25.74    0.75
   1  -2   0   21.77    0.76
   1  -2   0   23.50    0.70
   1  -2   0   23.57    0.76
   1  -2   0   22.89    0.76
   1  -2   0   23.16    0.78
  -1   2   0   23.47    0.76
  -1   2   0   22.41    0.75
  -1   2   0   22.56    0.77
  -1   2   0   23.67    0.70
  -1   2   0   20.76    0.77
  -1   2   0   22.82    0.76
   0  -2   0  722.30   24.59
   0   2   0  740.92   24.62
  -1  -2   0  142.21    4.28
  -2  -2   0  333.10   15.53
  -2  -2   0  373.04   16.19
  -3  -2   0  242.14    6.98
  -3  -2   0  241.19    7.03
   3   2   0  217.33    6.93
   3   2   0  230.28    6.89
   3   2   0  241.78    7.01
   3   2   0  232.56    7.04
   3   2   0  239.89    7.04
   3   2   0  209.87    6.95
  -4  -2   0   42.83    1.56
  -4  -2   0   42.95    1.50
  -4  -2   0   42.55    1.55
  -4  -2   0   43.82    1.50
  -4  -2   0   44.51    1.51
   4   2   0   40.23    1.37
   4   2   0   42.72    1.54
   4   2   0   40.71    1.55
  -5  -2   0   44.78    1.73
  -5  -2   0   48.87    1.65
  -5  -2   0   40.23    1.69
  -5  -2   0   46.46    1.66
  -5  -2   0   47.55    1.68
   5   2   0   48.90    1.72
   5   2   0   45.29    1.47
   5   2   0   42.69    1.44
   5   2   0   44.46    1.72
  -6  -2   0    0.96    0.27
  -6  -2   0    0.89    0.27
  -6  -2   0    0.91    0.33
  -6  -2   0    1.00    0.31
   6   2   0    0.65    0.28
   6   2   0    0.72    0.33
  -7   3   0    0.95    0.35
  -7   3   0    1.26    0.34
  -7   3   0    0.85    0.32
   6  -3   0    1.01    0.20
  -6   3   0    1.29    0.33
  -6   3   0    0.98    0.29
  -6   3   0    0.90    0.32
   5  -3   0   44.51    1.51
   5  -3   0   45.32    1.66
  -5   3   0   45.06    1.66
  -5   3   0   46.32    1.62
  -5   3   0   47.49    1.70
  -5   3   0   46.18    1.73
   4  -3   0   79.79    2.49
   4  -3   0   81.11    2.46
   4  -3   0   81.84    2.52
   4  -3   0   81.02    2.61
  -4   3   0   77.24    2.48
  -4   3   0   79.48    2.62
  -4   3   0   79.61    2.62
  -4   3   0   81.37    2.66
   3  -3   0  120.47    3.69
   3  -3   0  124.93    3.71
   3  -3   0  123.53    3.78
   3  -3   0  124.40    3.70
  -3   3   0  114.38    3.78
  -3   3   0  122.79    3.79
  -3   3   0  126.20    3.80
  -3   3   0  124.54    3.72
  -3   3   0  122.72    3.82
  -3   3   0  119.53    3.73
   2  -3   0  580.44   22.44
  -2   3   0  562.06   22.54
   1  -3   0    0.96    0.13
   1  -3   0    1.48    0.09
   1  -3   0    1.20    0.11
   1  -3   0    1.20    0.13
   1  -3   0    1.29    0.11
   1  -3   0    1.12    0.11
  -1   3   0    1.07    0.12
  -1   3   0    1.18    0.12
  -1   3   0    1.19    0.12
  -1   3   0    1.22    0.12
  -1   3   0    1.16    0.12
  -1   3   0    1.18    0.14
   0  -3   0  691.27   24.93
   0   3   0  682.31   24.69
  -1  -3   0   83.61    2.60
  -1  -3   0   87.44    2.62
  -1  -3   0   79.91    2.57
  -1  -3   0   83.63    2.58
  -1  -3   0   86.41    2.57
   1   3   0   82.16    2.58
   1   3   0   80.59    2.56
   1   3   0   86.60    2.62
   1   3   0   81.21    2.57
   1   3   0   83.79    2.59
   1   3   0   82.96    2.59
  -2  -3   0   74.03    2.45
  -2  -3   0   79.61    2.45
  -2  -3   0   77.90    2.50
  -2  -3   0   78.60    2.47
   2   3   0   77.33    2.42
   2   3   0   77.36    2.43
   2   3   0   76.37    2.47
   2   3   0   74.60    2.45
   2   3   0   81.12    2.51
   2   3   0   80.95    2.49
  -3  -3   0    8.57    0.51
  -3  -3   0    9.90    0.50
  -3  -3   0    9.67    0.53
  -3  -3   0    9.83    0.48
  -3  -3   0   10.13    0.51
   3   3   0    9.80    0.52
   3   3   0    9.08    0.43
   3   3   0    9.79    0.54
  -4  -3   0   13.04    0.64
  -4  -3   0   13.06    0.65
  -4  -3   0   14.00    0.71
  -4  -3   0   13.73    0.67
  -4  -3   0   13.37    0.71
   4   3   0   13.53    0.69
   4   3   0   12.96    0.71
   4   3   0   12.24    0.55
  -5  -3   0   30.96    1.26
  -5  -3   0   31.71    1.25
  -5  -3   0   30.53    1.25
  -5  -3   0   31.74    1.35
   5   3   0   30.77    1.33
   5   3   0   31.50    1.16
   5   3   0   32.81    1.31
   5   3   0   29.08    1.09
  -6  -3   0    0.21    0.25
  -6  -3   0    0.26    0.26
  -6  -3   0    0.03    0.29
  -6  -3   0   -0.19    0.23
   6   3   0    0.10    0.28
   6   3   0    0.49    0.31
  -7   4   0   65.42    2.33
  -7   4   0   60.04    2.80
  -6   4   0   31.38    1.40
  -6   4   0   32.07    1.36
   5  -4   0  106.10    3.47
   5  -4   0  113.08    3.33
  -5   4   0  106.83    3.49
  -5   4   0  110.33    3.45
  -5   4   0  101.15    3.28
  -5   4   0  108.95    3.51
  -5   4   0  104.94    3.55
   4  -4   0  136.27    4.06
   4  -4   0  137.73    4.08
   4  -4   0  129.96    4.17
   4  -4   0  133.69    4.07
  -4   4   0  133.26    4.20
  -4   4   0  134.29    4.21
  -4   4   0  132.06    4.10
  -4   4   0  131.71    4.25
  -4   4   0  136.05    4.16
   3  -4   0    0.78    0.13
   3  -4   0    0.58    0.13
   3  -4   0    0.48    0.13
  -3   4   0    0.55    0.15
  -3   4   0    0.68    0.17
  -3   4   0    0.64    0.15
  -3   4   0    0.75    0.16
  -3   4   0    0.58    0.13
   2  -4   0  101.81    3.05
   2  -4   0  100.46    3.04
   2  -4   0  100.23    3.10
   2  -4   0  100.13    2.97
   2  -4   0   98.46    3.09
   2  -4   0  103.93    3.10
   2  -4   0   98.17    3.12
  -2   4   0  101.36    3.13
  -2   4   0   96.34    3.10
  -2   4   0  101.35    3.10
  -2   4   0  100.59    3.09
  -2   4   0   97.69    3.16
   1  -4   0    0.67    0.11
   1  -4   0    1.01    0.16
   1  -4   0    0.44    0.11
   1  -4   0    0.62    0.11
   1  -4   0    0.72    0.10
  -1   4   0    0.76    0.09
  -1   4   0    0.53    0.11
  -1   4   0    0.55    0.10
  -1   4   0    0.46    0.11
  -1   4   0    0.49    0.12
  -1   4   0    0.58    0.11
   0  -4   0   34.20    1.10
   0  -4   0   34.05    1.14
   0  -4   0   32.58    1.13
   0  -4   0   31.57    1.15
   0  -4   0   31.83    1.07
   0  -4   0   32.48    1.10
   0  -4   0   31.95    1.09
   0   4   0   33.65    1.16
   0   4   0   33.85    1.13
   0   4   0   31.70    1.09
   0   4   0   32.09    1.08
   0   4   0   33.31    1.09
   0   4   0   34.17    1.13
  -1  -4   0    1.78    0.19
  -1  -4   0    1.92    0.23
  -1  -4   0    1.43    0.17
  -1  -4   0    1.50    0.14
  -1  -4   0    1.46    0.19
   1   4   0    1.50    0.20
   1   4   0    1.65    0.19
   1   4   0    1.15    0.16
   1   4   0    1.32    0.19
   1   4   0    1.45    0.18
   1   4   0    1.71    0.18
  -2  -4   0  195.67    5.77
  -2  -4   0  185.36    5.71
  -2  -4   0  189.39    5.69
  -2  -4   0  193.20    5.75
   2   4   0  191.30    5.73
   2   4   0  177.26    5.72
   2   4   0  178.75    5.67
   2   4   0  189.82    5.76
  -3  -4   0  137.28    4.23
  -3  -4   0  137.44    4.32
  -3  -4   0  134.69    4.28
  -3  -4   0  141.01    4.27
  -3  -4   0  131.12    4.32
   3   4   0  138.94    4.32
   3   4   0  137.78    4.34
  -4  -4   0   70.15    2.40
  -4  -4   0   66.78    2.28
  -4  -4   0   68.69    2.31
  -4  -4   0   66.99    2.33
   4   4   0   68.22    2.37
   4   4   0   67.84    2.40
  -5  -4   0  120.14    3.85
  -5  -4   0  117.37    3.95
  -5  -4   0  118.27    3.81
   5   4   0  115.55    3.94
  -6  -4   0    2.23    0.44
  -6  -4   0    2.14    0.41
  -6  -4   0    2.64    0.45
  -6  -4   0    2.05    0.37
   6   4   0    2.62    0.47
   6  -5   0   18.23    0.70
  -6   5   0   16.77    0.87
  -6   5   0   17.19    0.92
  -6   5   0   16.30    0.96
   5  -5   0    5.62    0.33
  -5   5   0    6.06    0.45
  -5   5   0    4.46    0.43
  -5   5   0    5.58    0.47
  -5   5   0    5.32    0.61
  -5   5   0    5.07    0.35
   4  -5   0    2.98    0.30
   4  -5   0    3.26    0.25
   4  -5   0    3.46    0.29
   4  -5   0    3.14    0.25
  -4   5   0    3.25    0.33
  -4   5   0    3.15    0.37
  -4   5   0    2.90    0.28
  -4   5   0    3.01    0.32
  -4   5   0    3.31    0.33
   3  -5   0   85.45    2.59
   3  -5   0   83.14    2.51
   3  -5   0   80.36    2.50
   3  -5   0   81.21    2.59
  -3   5   0   83.85    2.62
  -3   5   0   81.84    2.64
  -3   5   0   78.31    2.58
  -3   5   0   80.05    2.68
  -3   5   0   71.50    2.57
   2  -5   0  242.74    7.01
   2  -5   0  246.15    7.11
   2  -5   0  235.61    7.09
   2  -5   0  211.18    7.04
   2  -5   0  252.19    6.97
  -2   5   0  222.06    7.33
  -2   5   0  240.92    6.96
  -2   5   0  233.52    7.08
  -2   5   0  231.83    7.12
   1  -5   0    6.03    0.29
   1  -5   0    5.41    0.29
   1  -5   0    5.30    0.29
   1  -5   0    5.09    0.33
   1  -5   0    5.24    0.34
   1  -5   0    5.46    0.30
  -1   5   0    6.09    0.32
  -1   5   0    5.35    0.33
  -1   5   0    6.20    0.47
  -1   5   0    5.29    0.27
  -1   5   0    5.34    0.36
  -1   5   0    4.88    0.30
  -1   5   0    5.33    0.33
   0  -5   0  455.16   13.56
  -1  -5   0  130.80    3.97
  -1  -5   0  123.62    3.91
  -1  -5   0  133.67    4.00
  -1  -5   0  120.32    4.04
  -1  -5   0  132.88    4.03
   1   5   0  130.19    4.02
   1   5   0  130.08    4.05
   1   5   0  129.06    4.01
  -2  -5   0  131.42    3.99
  -2  -5   0  130.86    4.03
  -2  -5   0  127.99    4.05
   2   5   0  120.90    4.02
   2   5   0  130.78    4.08
   2   5   0  125.82    4.03
  -3  -5   0   90.94    3.00
  -3  -5   0   89.57    3.03
  -3  -5   0   91.12    2.91
  -3  -5   0   91.22    2.97
   3   5   0   92.14    3.03
   3   5   0   93.32    3.07
  -4  -5   0    4.31    0.44
  -4  -5   0    4.17    0.43
  -4  -5   0    4.67    0.40
  -4  -5   0    4.81    0.51
   4   5   0    5.63    0.53
   4   5   0    4.55    0.48
  -5  -5   0    3.03    0.43
  -5  -5   0    3.97    0.43
  -5  -5   0    2.30    0.40
   5   5   0    2.67    0.43
  -6   6   0   13.58    0.85
  -6   6   0   13.50    0.87
  -6   6   0   12.95    0.78
   5  -6   0   82.24    2.52
  -5   6   0   83.27    2.74
  -5   6   0   82.17    2.79
  -5   6   0   79.84    2.79
  -5   6   0   78.15    2.85
   4  -6   0  164.60    5.04
   4  -6   0  163.56    4.94
   4  -6   0  161.22    5.30
  -4   6   0  172.70    5.30
  -4   6   0  157.01    5.20
  -4   6   0  163.50    5.08
  -4   6   0  161.26    5.11
   3  -6   0    5.20    0.31
   3  -6   0    4.39    0.34
   3  -6   0    4.83    0.37
  -3   6   0    4.43    0.37
  -3   6   0    4.74    0.38
  -3   6   0    5.15    0.44
   2  -6   0  260.94    8.20
   2  -6   0  269.95    8.29
   2  -6   0  278.90    8.16
   2  -6   0  283.84    8.22
   2  -6   0  286.29    8.33
  -2   6   0  268.29    8.38
  -2   6   0  278.77    8.28
  -2   6   0  275.19    8.16
  -2   6   0  280.18    8.37
  -2   6   0  270.78    8.33
   1  -6   0   13.79    0.63
   1  -6   0   14.15    0.65
   1  -6   0   12.80    0.55
   1  -6   0   13.82    0.56
   1  -6   0   12.21    0.56
   1  -6   0   13.38    0.57
  -1   6   0   13.07    0.59
  -1   6   0   14.36    0.64
  -1   6   0   13.06    0.66
  -1   6   0   13.22    0.58
   0  -6   0   67.92    2.21
   0  -6   0   68.28    2.26
   0   6   0   67.69    2.25
   0   6   0   67.93    2.43
   0   6   0   68.69    2.26
  -1  -6   0   48.66    1.68
  -1  -6   0   42.58    1.52
  -1  -6   0   48.78    1.60
  -1  -6   0   46.34    1.62
   1   6   0   46.12    1.65
   1   6   0   46.73    1.80
  -2  -6   0    4.99    0.39
  -2  -6   0    5.01    0.43
  -2  -6   0    5.46    0.41
   2   6   0    4.73    0.44
   2   6   0    4.70    0.42
  -3  -6   0   23.96    1.07
  -3  -6   0   20.39    1.00
  -3  -6   0   20.95    0.97
  -3  -6   0   23.61    0.92
   3   6   0   22.60    1.07
   3   6   0   23.62    1.06
  -4  -6   0   24.11    1.17
  -4  -6   0   22.93    1.00
  -4  -6   0   23.72    1.10
  -4  -6   0   23.96    1.08
   4   6   0   23.52    1.17
   4   6   0   25.39    1.16
  -5  -6   0   64.50    2.37
  -5  -6   0   65.64    2.42
  -5  -6   0   63.72    2.49
  -5  -6   0   63.50    2.29
   5   6   0   68.98    2.47
   5   6   0   65.90    2.52
  -6   7   0   22.89    1.11
  -6   7   0   23.79    1.18
  -6   7   0   24.27    1.29
   5  -7   0    6.22    0.33
  -5   7   0    7.03    0.62
  -5   7   0    6.58    0.72
  -5   7   0    7.07    0.57
   4  -7   0   37.66    1.25
  -4   7   0   37.04    1.42
  -4   7   0   34.80    1.39
  -4   7   0   34.17    1.42
   3  -7   0    9.91    0.47
   3  -7   0    9.81    0.55
  -3   7   0    9.77    0.64
  -3   7   0    9.87    0.58
  -3   7   0   10.98    0.62
  -3   7   0   10.60    0.58
   2  -7   0   22.02    0.96
   2  -7   0   22.26    0.95
   2  -7   0   24.22    0.83
  -2   7   0   22.33    0.97
  -2   7   0   23.06    1.03
  -2   7   0   23.87    0.93
  -2   7   0   22.08    0.96
  -2   7   0   23.16    0.82
   1  -7   0    4.15    0.32
   1  -7   0    3.90    0.31
   1  -7   0    3.29    0.33
  -1   7   0    3.73    0.36
  -1   7   0    3.30    0.32
  -1   7   0    3.51    0.38
  -1   7   0    3.33    0.31
   0  -7   0  145.13    4.48
   0  -7   0  145.98    4.57
   0  -7   0  147.38    4.51
   0   7   0  143.83    4.56
   0   7   0  142.12    4.55
   0   7   0  146.04    4.62
  -1  -7   0  113.61    3.53
  -1  -7   0  110.28    3.57
  -1  -7   0  111.89    3.48
   1   7   0   98.98    3.51
   1   7   0  110.16    3.56
   1   7   0  112.36    3.62
  -2  -7   0   90.75    3.06
  -2  -7   0   88.36    3.00
  -2  -7   0   90.94    2.96
   2   7   0   91.80    3.10
   2   7   0   89.80    3.04
  -3  -7   0   93.97    3.09
  -3  -7   0   93.03    3.17
  -3  -7   0   96.69    3.15
  -3  -7   0   92.06    2.97
   3   7   0   89.33    3.15
   3   7   0   87.05    3.18
  -4  -7   0    7.07    0.63
  -4  -7   0    5.91    0.56
  -4  -7   0    6.03    0.65
  -4  -7   0    6.64    0.50
   4   7   0    6.57    0.66
   4   7   0    6.41    0.64
  -5   8   0   32.62    1.36
  -5   8   0   29.16    1.32
  -5   8   0   30.10    1.42
  -4   8   0   39.42    1.60
  -4   8   0   38.45    1.60
  -4   8   0   40.06    1.64
   3  -8   0   16.10    0.68
   3  -8   0   15.83    0.79
  -3   8   0   15.47    0.81
  -3   8   0   16.70    0.85
  -3   8   0   17.20    0.81
   2  -8   0  160.04    4.78
   2  -8   0  160.19    4.75
   2  -8   0  151.96    4.90
  -2   8   0  156.17    4.85
  -2   8   0  152.63    4.94
  -2   8   0  161.94    4.93
  -2   8   0  147.60    4.73
  -2   8   0  155.69    5.00
   1  -8   0    8.57    0.49
   1  -8   0    7.35    0.52
   1  -8   0    8.36    0.48
  -1   8   0    8.53    0.61
  -1   8   0    8.34    0.49
  -1   8   0   10.07    0.59
  -1   8   0    7.42    0.54
   0  -8   0  119.08    3.84
   0  -8   0  120.11    3.76
   0  -8   0  121.66    3.73
   0   8   0  115.75    3.83
   0   8   0  112.20    3.81
   0   8   0  118.49    3.89
  -1  -8   0   38.81    1.51
  -1  -8   0   42.71    1.49
  -1  -8   0   36.86    1.54
   1   8   0   39.41    1.61
   1   8   0   41.47    1.58
  -2  -8   0    5.83    0.55
  -2  -8   0    5.62    0.51
   2   8   0    5.17    0.57
   2   8   0    5.88    0.55
  -3  -8   0    4.65    0.54
  -3  -8   0    4.42    0.41
  -3  -8   0    3.82    0.52
  -3  -8   0    4.83    0.51
   3   8   0    4.55    0.56
   3   8   0    5.11    0.59
  -4  -8   0    0.91    0.34
  -4  -8   0    1.10    0.33
  -4  -8   0    1.26    0.29
  -4  -8   0    0.32    0.34
   4   8   0    0.13    0.31
   4   8   0    0.60    0.36
  -4   9   0   62.54    2.30
  -4   9   0   63.92    2.27
  -4   9   0   61.75    2.38
   3  -9   0    0.48    0.17
   3  -9   0   -0.13    0.13
  -3   9   0   -0.05    0.21
  -3   9   0    0.51    0.26
  -3   9   0    0.22    0.22
   2  -9   0   28.72    1.10
  -2   9   0   31.41    1.56
  -2   9   0   29.06    1.18
  -2   9   0   27.85    1.31
   1  -9   0    6.92    0.47
   1  -9   0    7.02    0.54
   1  -9   0    7.22    0.47
  -1   9   0    5.89    0.64
  -1   9   0    5.41    0.55
   0  -9   0    3.03    0.37
   0  -9   0    2.92    0.36
   0  -9   0    2.79    0.40
   0   9   0    3.52    0.49
   0   9   0    2.59    0.41
  -1  -9   0    3.25    0.46
  -1  -9   0    2.66    0.44
  -1  -9   0    2.62    0.41
   1   9   0    3.53    0.54
   1   9   0    2.89    0.46
  -2  -9   0   11.31    0.77
  -2  -9   0   11.05    0.79
  -2  -9   0   12.36    0.73
   2   9   0   12.14    0.86
   2   9   0   13.09    0.84
  -3  -9   0   31.02    1.36
  -3  -9   0   29.81    1.21
  -3  -9   0   31.14    1.43
  -3  -9   0   29.81    1.47
   3   9   0   32.94    1.49
   3   9   0   30.89    1.50
   3 -10   0    6.46    0.43
  -3  10   0    5.99    0.61
  -3  10   0    6.86    0.55
  -3  10   0    7.19    0.63
   2 -10   0   74.01    2.40
   2 -10   0   70.02    2.39
  -2  10   0   73.46    2.70
  -2  10   0   74.79    2.51
  -2  10   0   72.59    2.62
   1 -10   0    2.67    0.35
   1 -10   0    2.26    0.34
  -1  10   0    3.13    0.46
  -1  10   0    2.41    0.43
   0 -10   0   65.64    2.30
   0 -10   0   61.48    2.20
   0  10   0   66.75    2.41
   0  10   0   62.10    2.44
  -1 -10   0   50.21    1.86
  -1 -10   0   45.19    1.90
  -1 -10   0   46.22    1.76
   1  10   0   47.98    1.98
   1  10   0   46.47    1.92
  -2 -10   0   22.63    1.15
   2  10   0   23.71    1.31
   2  10   0   21.87    1.25
   1 -11   0    9.44    0.63
   1 -11   0    8.54    0.58
  -1  11   0    8.37    0.74
  -1  11   0    9.75    0.78
   0 -11   0   17.95    0.94
   0 -11   0   15.58    0.84
   0  11   0   16.29    1.05
   0  11   0   19.17    1.41
   0  11  -1    2.39    0.47
   0  11  -1    1.30    0.40
   0 -11   1    0.87    0.28
   0 -11   1    0.94    0.27
  -1  11  -1   84.49    2.94
  -1  11  -1   80.73    2.97
   1 -11   1   75.97    2.85
   1 -11   1   82.48    2.65
   2  10  -1    9.05    0.80
   2  10  -1    8.50    0.76
  -2 -10   1    9.46    0.72
  -2 -10   1    9.93    0.68
   1  10  -1   43.34    1.81
   1  10  -1   45.19    1.86
  -1 -10   1   41.00    1.62
  -1 -10   1   47.02    1.76
   0  10  -1    2.74    0.47
   0  10  -1    2.36    0.44
   0 -10   1    2.28    0.54
   0 -10   1    2.75    0.35
  -1  10  -1    0.32    0.28
  -1  10  -1    0.38    0.28
   1 -10   1    0.23    0.20
   1 -10   1    0.28    0.19
  -2  10  -1    1.03    0.33
  -2  10  -1    0.96    0.32
  -2  10  -1    0.85    0.26
   2 -10   1    0.70    0.19
  -3  10  -1   35.23    1.48
  -3  10  -1   36.68    1.55
  -3  10  -1   32.98    1.47
   3   9  -1    1.48    0.40
   3   9  -1    1.32    0.39
  -3  -9   1    1.33    0.34
  -3  -9   1    0.78    0.38
  -3  -9   1    1.48    0.25
  -3  -9   1    2.11    0.40
   2   9  -1    4.45    0.56
   2   9  -1    4.95    0.59
  -2  -9   1    4.50    0.48
  -2  -9   1    4.39    0.51
   1   9  -1   37.34    1.53
   1   9  -1   34.97    1.61
  -1  -9   1   38.06    1.52
  -1  -9   1   35.27    1.38
  -1  -9   1   37.01    1.55
   0   9  -1    0.48    0.27
   0  -9   1    0.55    0.24
   0  -9   1    0.86    0.23
   0  -9   1    0.35    0.22
  -1   9  -1  150.29    5.00
  -1   9  -1  150.41    4.92
  -1   9  -1  152.31    4.94
   1  -9   1  165.53    5.28
   1  -9   1  154.93    4.80
   1  -9   1  154.52    4.75
  -2   9  -1   22.44    1.08
  -2   9  -1   21.35    1.02
  -2   9  -1   22.81    0.95
   2  -9   1   22.62    0.85
  -3   9  -1   86.38    2.85
  -3   9  -1   84.27    2.97
   3  -9   1   84.14    2.61
  -4   9  -1   74.98    2.74
  -4   9  -1   77.16    2.66
  -4   9  -1   75.62    2.66
   4   8  -1   27.84    1.40
   4   8  -1   28.48    1.37
  -4  -8   1   29.93    1.43
  -4  -8   1   27.43    1.12
  -4  -8   1   28.38    1.32
  -4  -8   1   27.80    1.26
   3   8  -1   92.55    3.20
   3   8  -1   92.09    3.24
  -3  -8   1   91.78    2.93
  -3  -8   1   91.79    3.08
  -3  -8   1   87.50    3.14
  -3  -8   1   94.24    3.21
   2   8  -1   20.02    1.00
   2   8  -1   18.36    1.00
  -2  -8   1   19.65    0.89
  -2  -8   1   18.43    1.20
   1   8  -1  162.30    4.88
   1   8  -1  146.53    4.83
   1   8  -1  158.18    4.91
  -1  -8   1  156.37    4.86
  -1  -8   1  137.63    4.62
  -1  -8   1  153.20    4.80
  -1  -8   1  151.52    4.73
   0   8  -1    2.07    0.32
   0   8  -1    2.72    0.38
   0   8  -1    2.57    0.34
   0  -8   1    1.90    0.25
   0  -8   1    1.78    0.22
   0  -8   1    2.48    0.31
   0  -8   1    2.39    0.34
  -1   8  -1   88.57    2.97
  -1   8  -1   90.20    3.03
  -1   8  -1   90.87    2.86
  -1   8  -1   90.73    2.96
   1  -8   1   92.12    2.87
   1  -8   1   84.45    2.93
   1  -8   1   89.61    2.83
  -2   8  -1   18.16    0.86
  -2   8  -1   18.68    0.90
  -2   8  -1   17.78    0.72
  -2   8  -1   18.89    0.86
  -2   8  -1   18.54    0.80
   2  -8   1   17.29    0.81
   2  -8   1   18.67    0.75
   2  -8   1   16.55    0.69
  -3   8  -1    0.71    0.22
  -3   8  -1    0.19    0.21
  -3   8  -1    0.32    0.22
  -3   8  -1    0.43    0.22
   3  -8   1    0.55    0.13
   3  -8   1    0.32    0.16
   3  -8   1    0.82    0.14
  -4   8  -1    2.04    0.39
  -4   8  -1    1.72    0.32
  -4   8  -1    1.84    0.34
  -5   8  -1   20.16    1.00
  -5   8  -1   20.84    1.04
  -5   8  -1   20.94    1.09
   5   7  -1   13.58    1.02
   5   7  -1   11.66    0.89
  -5  -7   1   13.02    0.78
  -5  -7   1   11.69    0.91
  -5  -7   1   11.64    0.91
  -5  -7   1   13.34    1.08
   4   7  -1   39.82    1.67
   4   7  -1   38.98    1.70
  -4  -7   1   39.68    1.46
  -4  -7   1   39.14    1.68
  -4  -7   1   41.76    1.66
  -4  -7   1   39.88    1.58
   3   7  -1   39.67    1.62
   3   7  -1   40.66    1.75
  -3  -7   1   38.54    1.53
  -3  -7   1   41.64    1.62
  -3  -7   1   40.29    1.72
  -3  -7   1   37.72    1.39
   2   7  -1    2.35    0.37
   2   7  -1    2.13    0.34
  -2  -7   1    3.13    0.39
  -2  -7   1    3.27    0.41
  -2  -7   1    2.82    0.35
  -2  -7   1    2.30    0.24
   1   7  -1    2.07    0.30
   1   7  -1    2.56    0.35
  -1  -7   1    1.64    0.25
  -1  -7   1    1.89    0.22
  -1  -7   1    1.98    0.29
  -1  -7   1    1.75    0.27
   0   7  -1    5.29    0.43
   0   7  -1    4.88    0.40
   0   7  -1    5.03    0.38
   0  -7   1    5.19    0.39
   0  -7   1    4.99    0.35
   0  -7   1    5.06    0.44
   0  -7   1    5.09    0.36
  -1   7  -1  110.37    3.48
  -1   7  -1  106.67    3.46
  -1   7  -1  111.24    3.52
  -1   7  -1   99.98    3.35
  -1   7  -1  115.58    3.40
   1  -7   1  108.35    3.45
   1  -7   1  101.73    3.35
   1  -7   1  104.12    3.36
   1  -7   1  113.71    3.38
   1  -7   1  115.25    3.37
  -2   7  -1   23.89    1.02
  -2   7  -1   25.19    1.00
  -2   7  -1   25.67    1.02
  -2   7  -1   25.03    0.87
  -2   7  -1   25.78    1.08
   2  -7   1   25.42    0.89
   2  -7   1   25.61    1.00
   2  -7   1   26.36    0.90
  -3   7  -1  110.53    3.57
  -3   7  -1  112.32    3.62
  -3   7  -1  111.38    3.53
  -3   7  -1  114.60    3.53
   3  -7   1   99.67    3.47
   3  -7   1  113.57    3.34
   3  -7   1  109.05    3.33
  -4   7  -1  103.84    3.44
  -4   7  -1  105.49    3.43
  -4   7  -1  108.37    3.52
  -4   7  -1  107.28    3.42
   4  -7   1   99.83    3.51
  -5   7  -1   19.58    1.05
  -5   7  -1   20.51    1.01
  -5   7  -1   25.38    1.36
  -6   7  -1   56.45    2.22
  -6   7  -1   61.23    2.88
  -6   7  -1   60.60    2.18
   5   6  -1    1.54    0.39
   5   6  -1    1.11    0.37
  -5  -6   1    1.11    0.27
  -5  -6   1    1.19    0.34
  -5  -6   1    1.70    0.38
   4   6  -1    7.74    0.65
   4   6  -1    8.82    0.66
  -4  -6   1    7.49    0.56
  -4  -6   1    7.50    0.49
  -4  -6   1    7.87    0.62
  -4  -6   1    8.59    0.67
   3   6  -1   34.07    1.41
   3   6  -1   32.12    1.36
  -3  -6   1   37.31    1.87
  -3  -6   1   33.66    1.22
  -3  -6   1   32.92    1.34
  -3  -6   1   34.77    1.31
   2   6  -1   12.77    0.69
   2   6  -1   12.59    0.67
   2   6  -1   12.48    0.64
  -2  -6   1   12.29    0.61
  -2  -6   1   13.06    0.65
  -2  -6   1   11.18    0.51
  -2  -6   1   11.84    0.66
   1   6  -1  187.25    5.70
   1   6  -1  184.68    5.69
   1   6  -1  184.88    5.73
  -1  -6   1  192.91    5.68
  -1  -6   1  177.11    5.55
  -1  -6   1  186.14    5.62
  -1  -6   1  183.05    5.70
   0   6  -1    2.58    0.28
   0   6  -1    2.68    0.26
   0  -6   1    2.55    0.23
   0  -6   1    2.42    0.24
   0  -6   1    2.59    0.20
   0  -6   1    2.51    0.25
   0  -6   1    2.33    0.26
  -1   6  -1  336.59    9.80
  -1   6  -1  325.22    9.70
  -1   6  -1  336.85    9.73
   1  -6   1  329.64    9.78
   1  -6   1  305.57    9.69
  -2   6  -1  100.03    3.10
  -2   6  -1   96.45    2.98
  -2   6  -1   99.65    3.19
  -2   6  -1  100.97    3.13
  -2   6  -1   97.13    3.15
   2  -6   1   99.09    3.01
   2  -6   1   97.22    3.01
  -3   6  -1   38.10    1.47
  -3   6  -1   39.80    1.39
  -3   6  -1   40.11    1.41
  -3   6  -1   37.77    1.42
   3  -6   1   39.64    1.37
   3  -6   1   39.19    1.25
   3  -6   1   37.87    1.24
  -4   6  -1   61.96    2.22
  -4   6  -1   62.37    2.11
  -4   6  -1   64.55    2.17
  -4   6  -1   58.97    2.13
   4  -6   1   62.26    2.08
   4  -6   1   63.80    1.90
  -5   6  -1    5.52    0.46
  -5   6  -1    4.51    0.44
  -5   6  -1    4.99    0.50
  -5   6  -1    4.77    0.48
  -6   6  -1    2.91    0.45
  -6   6  -1    3.86    0.45
  -6   6  -1    3.00    0.46
   6   5  -1   33.08    1.41
   6   5  -1   41.70    1.77
   6   5  -1   41.41    1.71
  -6  -5   1   39.64    1.64
  -6  -5   1   37.05    1.89
  -6  -5   1   37.14    1.71
  -6  -5   1   39.38    1.53
   5   5  -1   29.60    1.36
   5   5  -1   29.69    1.34
  -5  -5   1   29.58    1.36
  -5  -5   1   28.76    1.26
  -5  -5   1   30.45    1.30
  -5  -5   1   28.24    1.18
   4   5  -1  109.68    3.57
   4   5  -1  103.74    3.58
  -4  -5   1  108.34    3.48
  -4  -5   1  104.69    3.40
  -4  -5   1  110.23    3.59
  -4  -5   1  107.52    3.53
   3   5  -1  197.72    6.15
   3   5  -1  215.49    6.54
  -3  -5   1  193.63    6.11
  -3  -5   1  195.18    6.14
  -3  -5   1  191.24    6.06
  -3  -5   1  196.56    5.99
   2   5  -1    4.11    0.38
   2   5  -1    4.79    0.37
   2   5  -1    4.32    0.37
  -2  -5   1    4.34    0.35
  -2  -5   1    3.94    0.25
  -2  -5   1    3.84    0.32
   1   5  -1  279.32    8.25
   1   5  -1  278.74    8.22
  -1  -5   1  283.78    8.23
  -1  -5   1  259.45    8.17
  -1  -5   1  264.47    8.09
   0   5  -1   22.11    0.86
   0   5  -1   23.38    0.89
   0   5  -1   22.91    0.86
   0   5  -1   23.41    0.79
   0  -5   1   22.46    0.82
   0  -5   1   22.25    0.78
   0  -5   1   22.02    0.85
   0  -5   1   24.15    0.82
   0  -5   1   23.35    0.84
  -1   5  -1    0.86    0.15
  -1   5  -1    1.04    0.12
  -1   5  -1    0.67    0.15
  -1   5  -1    0.79    0.13
  -1   5  -1    0.78    0.14
  -1   5  -1    1.10    0.19
   1  -5   1    0.55    0.10
   1  -5   1    0.79    0.13
   1  -5   1    0.88    0.13
   1  -5   1    0.83    0.13
  -2   5  -1    2.62    0.22
  -2   5  -1    3.20    0.28
  -2   5  -1    2.82    0.25
  -2   5  -1    3.00    0.25
  -2   5  -1    3.32    0.26
  -2   5  -1    3.30    0.26
   2  -5   1    3.15    0.20
   2  -5   1    3.28    0.24
   2  -5   1    3.08    0.19
  -3   5  -1   19.74    0.80
  -3   5  -1   20.32    0.84
  -3   5  -1   21.30    0.81
  -3   5  -1   20.41    0.88
  -3   5  -1   20.43    0.84
   3  -5   1   21.06    0.80
   3  -5   1   21.43    0.71
   3  -5   1   20.48    0.70
  -4   5  -1   69.51    2.30
  -4   5  -1   70.65    2.34
  -4   5  -1   75.40    2.42
  -4   5  -1   69.48    2.43
  -4   5  -1   68.63    2.37
   4  -5   1   69.57    2.33
   4  -5   1   75.52    2.21
   4  -5   1   73.05    2.18
  -5   5  -1   34.21    1.41
  -5   5  -1   33.54    1.17
  -5   5  -1   34.15    1.30
  -5   5  -1   35.03    1.34
  -5   5  -1   36.09    1.39
   5  -5   1   30.19    1.50
  -6   5  -1   87.88    2.95
  -6   5  -1   89.50    3.05
  -6   5  -1   86.35    3.08
   6   4  -1   42.51    1.78
   6   4  -1   42.95    1.74
  -6  -4   1   38.94    1.64
  -6  -4   1   40.18    1.76
  -6  -4   1   41.91    1.66
  -6  -4   1   39.69    1.59
   5   4  -1   27.67    1.28
  -5  -4   1   28.78    1.23
  -5  -4   1   28.19    1.29
  -5  -4   1   27.19    1.14
  -5  -4   1   30.52    1.22
   4   4  -1    0.72    0.24
   4   4  -1    1.05    0.28
  -4  -4   1    1.11    0.26
  -4  -4   1    0.83    0.22
  -4  -4   1    1.04    0.26
  -4  -4   1    1.04    0.21
   3   4  -1    7.29    0.49
   3   4  -1    7.86    0.51
  -3  -4   1    8.34    0.51
  -3  -4   1    8.24    0.42
  -3  -4   1    8.22    0.46
  -3  -4   1    8.23    0.49
   2   4  -1   30.13    1.12
   2   4  -1   31.41    1.13
   2   4  -1   31.97    1.16
  -2  -4   1   29.54    1.08
  -2  -4   1   30.68    1.14
  -2  -4   1   29.63    1.10
   1   4  -1  163.94    4.80
   1   4  -1  166.57    4.83
   1   4  -1  162.07    4.79
   1   4  -1  149.15    4.78
   1   4  -1  156.59    4.75
   1   4  -1  158.88    4.78
  -1  -4   1  157.16    4.78
  -1  -4   1  151.21    4.69
  -1  -4   1  160.92    4.80
  -1  -4   1  150.78    4.76
  -1  -4   1  155.34    4.90
   0   4  -1   17.21    0.62
   0   4  -1   16.87    0.66
   0   4  -1   17.66    0.65
   0   4  -1   15.77    0.63
   0   4  -1   15.73    0.61
   0   4  -1   16.81    0.58
   0  -4   1   18.25    0.58
   0  -4   1   16.73    0.67
   0  -4   1   17.10    0.62
   0  -4   1   16.54    0.62
   0  -4   1   17.16    0.64
   0  -4   1   16.86    0.60
  -1   4  -1  528.62   20.51
   1  -4   1  524.63   21.12
  -2   4  -1  205.53    6.09
  -2   4  -1  201.01    6.06
  -2   4  -1  198.08    6.05
  -2   4  -1  196.99    6.11
   2  -4   1  207.96    5.97
   2  -4   1  192.25    6.11
   2  -4   1  210.67    6.10
  -3   4  -1  208.40    6.87
  -3   4  -1  228.24    6.82
  -3   4  -1  229.09    6.87
  -3   4  -1  246.10    6.98
  -3   4  -1  221.80    6.90
   3  -4   1  226.64    6.73
   3  -4   1  231.39    6.74
   3  -4   1  229.56    6.84
  -4   4  -1  220.29    6.77
  -4   4  -1  223.65    6.66
  -4   4  -1  228.68    6.81
  -4   4  -1  216.64    6.82
   4  -4   1  227.13    6.60
   4  -4   1  216.81    6.73
   4  -4   1  223.43    6.59
  -5   4  -1    0.68    0.24
  -5   4  -1    0.23    0.17
  -5   4  -1    0.11    0.22
  -5   4  -1    0.50    0.20
   5  -4   1    0.11    0.10
   5  -4   1    0.15    0.14
   5  -4   1    0.29    0.09
  -6   4  -1   32.38    1.36
  -6   4  -1   30.80    1.38
   6   3  -1   16.02    0.97
   6   3  -1   19.26    1.01
  -6  -3   1   15.81    0.90
  -6  -3   1   17.52    0.88
  -6  -3   1   16.67    0.99
  -6  -3   1   17.08    0.89
   5   3  -1   18.53    0.94
   5   3  -1   17.99    0.91
   5   3  -1   17.49    0.74
  -5  -3   1   17.88    0.86
  -5  -3   1   18.66    0.84
  -5  -3   1   18.04    0.86
  -5  -3   1   18.36    0.93
   4   3  -1   78.53    2.58
   4   3  -1   69.03    2.41
   4   3  -1   76.27    2.59
  -4  -3   1   78.06    2.59
  -4  -3   1   76.82    2.51
  -4  -3   1   78.34    2.54
  -4  -3   1   78.04    2.49
   3   3  -1  254.11    7.56
   3   3  -1  251.37    7.53
   3   3  -1  238.01    7.52
   3   3  -1  240.79    7.43
  -3  -3   1  237.29    7.53
  -3  -3   1  256.25    7.45
  -3  -3   1  262.52    7.56
   2   3  -1   13.16    0.58
   2   3  -1   14.59    0.60
   2   3  -1   14.05    0.56
   2   3  -1   13.49    0.60
   2   3  -1   13.84    0.55
   2   3  -1   13.35    0.57
  -2  -3   1   13.36    0.60
  -2  -3   1   14.31    0.60
  -2  -3   1   14.47    0.53
  -2  -3   1   14.38    0.57
  -2  -3   1   15.25    0.60
  -2  -3   1   13.63    0.57
   1   3  -1  623.75   23.45
  -1  -3   1  626.35   23.70
   0   3  -1  151.45    4.72
   0  -3   1  163.13    4.73
   1  -3   1  181.94    5.44
  -2   3  -1  150.09    4.81
  -2   3  -1  158.06    4.80
  -2   3  -1  162.41    4.83
  -2   3  -1  160.16    4.85
   2  -3   1  162.32    4.75
   2  -3   1  163.99    4.82
   2  -3   1  161.11    4.79
   2  -3   1  160.26    4.83
   2  -3   1  163.93    4.81
  -3   3  -1    4.33    0.31
  -3   3  -1    4.77    0.29
  -3   3  -1    4.60    0.32
  -3   3  -1    4.86    0.24
  -3   3  -1    4.90    0.28
  -3   3  -1    4.50    0.30
   3  -3   1    4.58    0.28
   3  -3   1    4.55    0.22
   3  -3   1    4.73    0.23
  -4   3  -1    0.84    0.13
  -4   3  -1    0.58    0.15
  -4   3  -1    0.78    0.20
  -4   3  -1    0.38    0.17
  -4   3  -1    0.72    0.16
   4  -3   1    0.38    0.12
   4  -3   1    0.57    0.11
   4  -3   1    0.82    0.13
  -5   3  -1   29.81    1.21
  -5   3  -1   29.88    1.13
  -5   3  -1   28.66    1.16
  -5   3  -1   28.79    1.21
   5  -3   1   28.91    0.98
   5  -3   1   29.38    0.99
  -6   3  -1   54.29    1.95
  -6   3  -1   53.89    2.06
  -6   3  -1   54.13    2.04
   6  -3   1   55.67    1.72
  -7   3  -1    0.22    0.25
  -7   3  -1   -0.10    0.48
   6   2  -1   75.88    2.76
   6   2  -1   76.95    2.83
  -6  -2   1   77.61    2.78
  -6  -2   1   78.10    2.66
  -6  -2   1   76.64    2.65
   5   2  -1   99.03    3.32
   5   2  -1  104.17    3.58
   5   2  -1  113.81    3.59
   5   2  -1  107.48    3.37
  -5  -2   1  111.24    3.49
  -5  -2   1  111.65    3.61
  -5  -2   1  113.17    3.52
  -5  -2   1  110.36    3.50
   4   2  -1   50.79    1.70
   4   2  -1   53.77    1.73
   4   2  -1   52.78    1.86
   4   2  -1   54.06    1.88
  -4  -2   1   53.94    1.88
  -4  -2   1   54.98    1.80
  -4  -2   1   51.85    1.87
  -4  -2   1   52.21    1.80
  -4  -2   1   54.92    1.81
   3   2  -1  204.27    6.90
   3   2  -1  230.10    6.96
   3   2  -1  239.49    6.97
   3   2  -1  235.64    6.98
  -3  -2   1  232.69    6.97
  -3  -2   1  239.42    6.99
   2   2  -1   56.88    1.87
   2   2  -1   57.52    1.86
   2   2  -1   58.96    1.90
   2   2  -1   57.21    1.90
   2   2  -1   59.52    1.90
  -2  -2   1   58.52    1.88
  -2  -2   1   61.85    1.92
  -2  -2   1   59.90    1.90
  -2  -2   1   59.72    1.84
  -2  -2   1   60.33    1.88
  -2  -2   1   60.95    1.87
   1   2  -1    3.08    0.19
   1   2  -1    3.30    0.20
   1   2  -1    3.24    0.18
   1   2  -1    3.44    0.19
   1   2  -1    3.30    0.18
  -1  -2   1    3.54    0.18
  -1  -2   1    3.34    0.19
  -1  -2   1    3.47    0.20
  -1  -2   1    3.30    0.18
   0   2  -1   11.48    0.43
   0   2  -1   12.57    0.42
   0   2  -1   11.29    0.43
   0   2  -1   12.50    0.43
   0   2  -1   12.37    0.39
   0   2  -1   11.97    0.41
   0  -2   1   12.50    0.39
   0  -2   1   12.39    0.41
   0  -2   1   12.18    0.43
   0  -2   1   13.11    0.44
   0  -2   1   12.37    0.42
   0  -2   1   12.28    0.41
  -1   2  -1  253.98   10.14
   1  -2   1  259.70   10.21
  -2   2  -1  113.76    3.47
  -2   2  -1  114.14    3.46
  -2   2  -1  111.34    3.48
  -2   2  -1  111.14    3.46
   2  -2   1  116.48    3.45
   2  -2   1  116.18    3.46
   2  -2   1  115.09    3.40
   2  -2   1  117.13    3.48
  -3   2  -1  123.83    3.84
  -3   2  -1  128.17    3.78
  -3   2  -1  123.19    3.70
  -3   2  -1  122.86    3.82
  -3   2  -1  125.98    3.85
   3  -2   1  123.01    3.69
   3  -2   1  125.22    3.73
  -4   2  -1  282.26    8.67
  -4   2  -1  290.73    8.68
  -4   2  -1  282.81    8.64
   4  -2   1  286.32    8.48
   4  -2   1  294.73    8.52
  -5   2  -1    0.96    0.22
  -5   2  -1    0.51    0.20
  -5   2  -1    0.44    0.21
  -5   2  -1    0.59    0.22
   5  -2   1    0.37    0.10
   5  -2   1    0.63    0.15
  -6   2  -1  114.47    3.75
  -6   2  -1  113.35    3.77
  -6   2  -1  109.92    3.63
  -7   2  -1   12.43    0.78
  -7   2  -1   13.51    1.15
   7   1  -1   14.53    0.86
  -7  -1   1   14.62    0.96
  -7  -1   1   13.63    0.83
  -7  -1   1   13.39    0.86
   6   1  -1    6.21    0.56
   6   1  -1    6.45    0.57
  -6  -1   1    6.63    0.54
  -6  -1   1    5.36    0.51
  -6  -1   1    6.02    0.66
   5   1  -1    0.77    0.24
   5   1  -1    0.65    0.11
   5   1  -1    0.49    0.23
  -5  -1   1    0.73    0.22
  -5  -1   1    1.14    0.26
  -5  -1   1    0.38    0.20
  -5  -1   1    0.50    0.19
  -5  -1   1    0.73    0.23
   4   1  -1   24.84    0.88
   4   1  -1   25.23    1.01
   4   1  -1   24.93    1.02
  -4  -1   1   25.33    0.94
  -4  -1   1   26.14    0.98
  -4  -1   1   24.30    0.95
  -4  -1   1   26.06    1.03
  -4  -1   1   24.95    1.01
   3   1  -1   78.04    2.42
   3   1  -1   76.70    2.35
   3   1  -1   77.39    2.45
   3   1  -1   77.15    2.44
   3   1  -1   72.68    2.37
  -3  -1   1   68.55    2.41
  -3  -1   1   77.76    2.39
  -3  -1   1   78.71    2.45
  -3  -1   1   76.51    2.39
  -3  -1   1   76.94    2.40
  -3  -1   1   77.32    2.45
   2   1  -1    3.99    0.21
   2   1  -1    3.89    0.21
   2   1  -1    3.80    0.23
   2   1  -1    3.71    0.23
   2   1  -1    4.26    0.24
  -2  -1   1    3.82    0.21
  -2  -1   1    3.96    0.23
  -2  -1   1    4.38    0.25
  -2  -1   1    3.86    0.22
  -2  -1   1    3.96    0.24
  -2  -1   1    3.88    0.22
   1   1  -1  926.26   30.99
  -1  -1   1  981.47   31.15
   0   1  -1   10.56    0.33
   0   1  -1   11.33    0.34
   0   1  -1   11.44    0.36
   0   1  -1   10.75    0.33
   0   1  -1   10.87    0.35
   0   1  -1   11.25    0.35
   0  -1   1    9.49    0.33
   0  -1   1   11.47    0.35
   0  -1   1   10.87    0.33
   0  -1   1   10.16    0.33
  -1   1  -1  575.35   19.17
   1  -1   1  613.33   19.23
  -2   1  -1  589.84   21.22
   2  -1   1  587.58   21.16
  -3   1  -1   35.71    1.24
  -3   1  -1   36.02    1.15
  -3   1  -1   35.90    1.25
  -3   1  -1   36.13    1.23
  -3   1  -1   36.34    1.19
  -3   1  -1   35.93    1.27
   3  -1   1   35.23    1.30
   3  -1   1   36.41    1.15
   3  -1   1   35.75    1.25
   3  -1   1   36.02    1.15
   3  -1   1   35.67    1.22
   3  -1   1   36.57    1.19
  -4   1  -1   81.30    2.64
  -4   1  -1   80.57    2.66
  -4   1  -1   82.94    2.67
  -4   1  -1   85.41    2.53
  -4   1  -1   81.81    2.60
   4  -1   1   80.02    2.53
   4  -1   1   81.95    2.53
   4  -1   1   79.41    2.64
   4  -1   1   83.74    2.58
  -5   1  -1    6.94    0.36
  -5   1  -1    6.50    0.49
  -5   1  -1    6.24    0.44
  -5   1  -1    5.40    0.47
  -5   1  -1    6.63    0.46
   5  -1   1    6.08    0.35
   5  -1   1    5.84    0.35
   5  -1   1    6.34    0.45
   5  -1   1    7.02    0.43
  -6   1  -1    0.17    0.24
  -6   1  -1    0.54    0.27
   6  -1   1    1.14    0.23
  -7   1  -1    0.18    0.26
  -7   1  -1    0.36    0.39
  -7   1  -1    0.26    0.30
   7   0  -1    0.50    0.29
  -7   0   1    0.29    0.28
  -7   0   1    0.44    0.29
  -7   0   1    0.61    0.30
   6   0  -1   70.37    2.44
   6   0  -1   70.55    2.50
  -6   0   1   70.02    2.42
  -6   0   1   69.61    2.46
   5   0  -1   68.25    2.23
   5   0  -1   64.34    2.25
   5   0  -1   64.18    2.00
  -5   0   1   64.33    2.18
  -5   0   1   65.69    2.21
  -5   0   1   63.99    2.27
  -5   0   1   62.06    2.23
   4   0  -1   99.42    3.03
   4   0  -1  101.32    3.25
   4   0  -1   99.95    3.20
   4   0  -1   95.81    3.08
  -4   0   1  102.20    3.22
  -4   0   1   98.65    3.19
  -4   0   1  100.26    3.15
  -4   0   1   98.87    3.13
   3   0  -1  586.04   23.97
  -3   0   1  582.81   23.82
   2   0  -1    0.83    0.10
   2   0  -1    0.67    0.09
   2   0  -1    0.38    0.09
   2   0  -1    0.59    0.10
   2   0  -1    0.47    0.10
   2   0  -1    0.48    0.08
  -2   0   1    0.58    0.10
  -2   0   1    0.58    0.08
  -2   0   1    0.58    0.09
  -2   0   1    0.49    0.09
  -2   0   1    0.51    0.10
  -2   0   1    0.53    0.10
   1   0  -1  166.01    7.21
  -1   0   1  167.99    7.17
   0   0   1   97.60    3.61
  -1   0  -1    3.32    0.16
  -1   0  -1    3.29    0.15
  -1   0  -1    3.26    0.15
  -1   0  -1    3.12    0.14
  -1   0  -1    3.36    0.15
  -1   0  -1    3.36    0.14
  -1   0  -1    3.20    0.11
   1   0   1    3.22    0.14
   1   0   1    3.52    0.13
   1   0   1    3.12    0.14
   1   0   1    3.10    0.14
  -2   0  -1    0.66    0.09
  -2   0  -1    0.39    0.08
  -2   0  -1    0.58    0.10
  -2   0  -1    0.41    0.09
  -2   0  -1    0.40    0.10
  -2   0  -1    0.51    0.09
   2   0   1    0.49    0.09
   2   0   1    0.55    0.08
   2   0   1    0.30    0.06
   2   0   1    0.59    0.10
   2   0   1    0.44    0.08
  -3   0  -1   49.90    1.74
  -3   0  -1   54.33    1.72
  -3   0  -1   54.75    1.76
  -3   0  -1   53.47    1.76
  -3   0  -1   50.28    1.73
  -3   0  -1   54.40    1.70
   3   0   1   53.03    1.68
   3   0   1   59.46    1.92
   3   0   1   52.72    1.69
   3   0   1   53.57    1.73
   3   0   1   53.74    1.76
  -4   0  -1   68.77    2.28
  -4   0  -1   70.48    2.19
  -4   0  -1   69.42    2.28
  -4   0  -1   70.59    2.29
  -4   0  -1   68.04    2.25
   4   0   1   66.98    2.18
   4   0   1   67.99    2.23
   4   0   1   68.01    2.28
   4   0   1   68.57    2.17
  -5   0  -1    9.72    0.58
  -5   0  -1   10.29    0.56
  -5   0  -1   10.67    0.62
  -5   0  -1    8.98    0.56
   5   0   1    8.50    0.56
   5   0   1    9.70    0.53
  -6   0  -1  113.44    3.67
  -6   0  -1  112.76    3.74
  -6   0  -1  109.94    3.77
   6   0   1  114.25    3.59
  -7   0  -1    8.85    0.68
  -7   0  -1    8.96    0.99
   7   0   1    9.09    0.58
  -7   1   1   30.50    1.31
  -7   1   1   29.31    1.43
  -7   1   1   30.06    1.36
   6  -1  -1   52.95    2.04
   6  -1  -1   57.43    1.98
  -6   1   1   55.35    2.02
   5  -1  -1  113.73    3.63
   5  -1  -1  107.27    3.44
   5  -1  -1  119.97    3.59
  -5   1   1  110.09    3.64
  -5   1   1  110.12    3.58
  -5   1   1  107.57    3.61
  -5   1   1  112.22    3.54
   4  -1  -1    1.15    0.20
   4  -1  -1    1.02    0.13
   4  -1  -1    1.26    0.16
   4  -1  -1    0.63    0.16
   4  -1  -1    0.88    0.15
  -4   1   1    1.28    0.23
  -4   1   1    1.21    0.21
  -4   1   1    1.55    0.26
  -4   1   1    1.24    0.20
   3  -1  -1   49.60    1.54
   3  -1  -1   48.40    1.61
   3  -1  -1   49.43    1.54
   3  -1  -1   50.89    1.63
   3  -1  -1   51.21    1.64
   3  -1  -1   47.52    1.57
   3  -1  -1   49.14    1.62
  -3   1   1   49.35    1.54
  -3   1   1   50.48    1.62
  -3   1   1   49.74    1.59
  -3   1   1   47.47    1.64
  -3   1   1   48.73    1.63
  -3   1   1   47.34    1.62
   2  -1  -1   38.09    1.28
   2  -1  -1   41.08    1.29
   2  -1  -1   37.34    1.24
   2  -1  -1   40.30    1.25
   2  -1  -1   39.56    1.29
   2  -1  -1   39.47    1.27
  -2   1   1   41.29    1.30
  -2   1   1   39.48    1.29
  -2   1   1   39.53    1.25
  -2   1   1   41.14    1.28
  -2   1   1   37.48    1.28
   1  -1  -1  153.86    7.22
  -1   1   1  155.93    7.29
   0  -1  -1   23.05    0.74
   0  -1  -1   24.27    0.75
   0  -1  -1   24.63    0.75
   0  -1  -1   26.05    0.76
   0  -1  -1   23.42    0.74
   0  -1  -1   23.09    0.75
   0   1   1   21.86    0.74
   0   1   1   23.60    0.76
   0   1   1   22.93    0.75
   0   1   1   22.31    0.74
   0   1   1   24.48    0.75
   0   1   1   23.51    0.74
   0   1   1   23.36    0.74
  -1  -1  -1  619.36   21.26
   1   1   1  612.70   21.31
  -2  -1  -1  392.32   16.49
  -2  -1  -1  428.07   17.14
  -3  -1  -1   81.33    2.53
  -3  -1  -1   81.68    2.50
  -3  -1  -1   72.24    2.52
  -3  -1  -1   82.59    2.54
  -3  -1  -1   79.96    2.54
  -3  -1  -1   80.19    2.49
   3   1   1   78.62    2.48
   3   1   1   77.37    2.46
   3   1   1   78.23    2.50
   3   1   1   80.63    2.54
  -4  -1  -1  214.12    6.60
  -4  -1  -1  218.02    6.61
  -4  -1  -1  214.93    6.58
  -4  -1  -1  214.61    6.54
  -4  -1  -1  214.28    6.52
   4   1   1  221.76    6.65
   4   1   1  212.39    6.68
  -5  -1  -1    7.99    0.47
  -5  -1  -1    6.81    0.50
  -5  -1  -1    7.18    0.52
  -5  -1  -1    7.45    0.49
  -5  -1  -1    7.10    0.53
   5   1   1    6.44    0.51
   5   1   1    7.31    0.50
  -6  -1  -1   34.60    1.48
  -6  -1  -1   34.44    1.39
  -6  -1  -1   34.11    1.43
  -6  -1  -1   33.37    1.31
   6   1   1   34.45    1.35
  -7   2   1    6.21    0.66
  -7   2   1    7.60    0.64
  -7   2   1    6.88    0.59
   6  -2  -1   12.81    0.69
   6  -2  -1   12.91    0.74
  -6   2   1   12.94    0.96
  -6   2   1   12.31    0.75
  -6   2   1   12.51    0.79
   5  -2  -1   28.21    0.93
   5  -2  -1   31.50    1.13
   5  -2  -1   27.45    1.15
   5  -2  -1   27.72    0.96
  -5   2   1   28.46    1.10
  -5   2   1   28.00    1.14
  -5   2   1   28.44    1.19
  -5   2   1   25.26    1.13
   4  -2  -1   64.49    2.20
   4  -2  -1   58.38    2.04
   4  -2  -1   66.46    2.01
   4  -2  -1   65.78    2.11
   4  -2  -1   64.53    1.98
  -4   2   1   67.65    2.17
  -4   2   1   62.10    2.14
  -4   2   1   63.81    2.17
  -4   2   1   63.20    2.00
  -4   2   1   65.86    2.14
   3  -2  -1  555.42   23.26
  -3   2   1  565.81   23.55
   2  -2  -1    0.74    0.11
   1  -2  -1  936.69   32.72
  -1   2   1 1000.00   33.03
   0  -2  -1  297.80   12.23
   0   2   1  299.16   12.25
  -1  -2  -1  333.32   13.93
   1   2   1  327.09   13.99
  -2  -2  -1  139.32    4.32
  -2  -2  -1  146.12    4.35
   2   2   1  146.82    4.33
   2   2   1  135.30    4.25
   2   2   1  141.65    4.31
   2   2   1  146.40    4.32
   2   2   1  138.93    4.28
  -3  -2  -1    2.44    0.25
  -3  -2  -1    2.96    0.26
  -3  -2  -1    2.94    0.25
  -3  -2  -1    2.41    0.26
  -3  -2  -1    2.63    0.25
   3   2   1    2.57    0.17
   3   2   1    2.33    0.22
   3   2   1    2.81    0.28
   3   2   1    2.65    0.26
  -4  -2  -1   10.51    0.56
  -4  -2  -1    9.82    0.53
  -4  -2  -1    9.41    0.53
  -4  -2  -1   10.42    0.58
  -4  -2  -1    9.50    0.55
   4   2   1    9.57    0.54
   4   2   1    9.03    0.39
   4   2   1   10.32    0.57
  -5  -2  -1    5.83    0.52
  -5  -2  -1    6.03    0.47
  -5  -2  -1    6.16    0.47
  -5  -2  -1    5.20    0.52
  -5  -2  -1    6.04    0.45
   5   2   1    5.52    0.49
   5   2   1    5.63    0.48
  -6  -2  -1   48.48    1.80
  -6  -2  -1   48.71    1.87
  -6  -2  -1   50.32    1.86
  -6  -2  -1   44.74    1.90
   6   2   1   51.53    1.84
   7  -3  -1   17.72    0.79
  -7   3   1   15.53    1.00
  -7   3   1   17.43    0.93
  -7   3   1   16.66    0.95
   6  -3  -1   85.87    2.76
  -6   3   1   84.46    2.98
  -6   3   1   83.81    2.90
   5  -3  -1  176.70    5.59
   5  -3  -1  182.44    5.30
  -5   3   1  181.44    5.46
  -5   3   1  180.96    5.59
  -5   3   1  180.64    5.51
  -5   3   1  165.94    5.50
  -5   3   1  167.61    5.30
   4  -3  -1    6.20    0.32
   4  -3  -1    5.69    0.26
   4  -3  -1    5.53    0.23
   4  -3  -1    5.40    0.39
   4  -3  -1    5.10    0.32
  -4   3   1    5.30    0.32
  -4   3   1    5.85    0.37
  -4   3   1    5.61    0.39
  -4   3   1    5.83    0.44
   3  -3  -1  258.24    7.93
   3  -3  -1  264.93    7.85
  -3   3   1  279.45    7.95
  -3   3   1  274.16    7.88
  -3   3   1  241.39    7.92
   2  -3  -1   48.12    1.50
   2  -3  -1   48.10    1.55
   2  -3  -1   44.37    1.50
   2  -3  -1   49.11    1.50
   2  -3  -1   46.30    1.47
   2  -3  -1   45.19    1.52
   2  -3  -1   46.18    1.40
  -2   3   1   44.98    1.50
  -2   3   1   43.94    1.49
  -2   3   1   48.29    1.52
  -2   3   1   45.26    1.56
  -2   3   1   44.69    1.52
   1  -3  -1    1.11    0.13
   1  -3  -1    1.42    0.13
   1  -3  -1    0.96    0.11
   1  -3  -1    1.31    0.17
   1  -3  -1    1.29    0.10
   1  -3  -1    1.47    0.15
   1  -3  -1    1.11    0.14
  -1   3   1    0.97    0.13
  -1   3   1    1.10    0.13
  -1   3   1    1.10    0.12
  -1   3   1    0.96    0.12
  -1   3   1    1.07    0.10
  -1   3   1    1.30    0.16
   0  -3  -1    9.03    0.37
   0  -3  -1    8.75    0.37
   0  -3  -1    9.12    0.38
   0  -3  -1    9.31    0.42
   0  -3  -1    9.56    0.40
   0  -3  -1    9.55    0.40
   0  -3  -1    8.69    0.38
   0   3   1    9.05    0.42
   0   3   1    9.53    0.38
   0   3   1    9.38    0.38
   0   3   1    9.39    0.37
   0   3   1    9.24    0.39
   0   3   1    9.02    0.39
   0   3   1    8.02    0.38
  -1  -3  -1  222.96    6.47
   1   3   1  206.46    6.41
  -2  -3  -1  141.54    4.33
  -2  -3  -1  148.50    4.37
  -2  -3  -1  146.45    4.37
  -2  -3  -1  129.59    4.32
  -2  -3  -1  141.52    4.31
   2   3   1  138.81    4.29
   2   3   1  144.54    4.37
   2   3   1  140.10    4.34
   2   3   1  135.29    4.27
   2   3   1  146.88    4.35
  -3  -3  -1   55.14    2.20
  -3  -3  -1   61.58    2.04
  -3  -3  -1   60.35    2.00
  -3  -3  -1   60.92    1.98
   3   3   1   57.20    1.90
   3   3   1   60.52    2.05
   3   3   1   61.85    2.02
  -4  -3  -1  235.36    7.21
  -4  -3  -1  241.09    7.15
  -4  -3  -1  231.06    7.13
  -4  -3  -1  243.96    7.34
  -4  -3  -1  229.99    7.14
   4   3   1  233.17    7.16
   4   3   1  220.83    6.99
   4   3   1  235.79    7.22
  -5  -3  -1    0.77    0.30
  -5  -3  -1    1.24    0.29
  -5  -3  -1    0.23    0.22
   5   3   1    0.52    0.15
   5   3   1    0.61    0.27
   5   3   1    0.58    0.14
   5   3   1    0.35    0.20
  -6  -3  -1   57.49    2.30
  -6  -3  -1   60.98    2.19
  -6  -3  -1   58.70    2.21
  -6  -3  -1   61.18    2.21
   6   3   1   62.23    2.22
   7  -4  -1   29.22    1.09
  -7   4   1   27.50    1.27
  -7   4   1   29.04    1.44
  -7   4   1   27.65    1.40
   6  -4  -1    0.82    0.22
   6  -4  -1    0.03    0.15
  -6   4   1    0.25    0.27
  -6   4   1    1.00    0.28
  -6   4   1    0.49    0.28
   5  -4  -1   12.86    0.55
   5  -4  -1   13.51    0.61
   5  -4  -1   11.87    0.67
  -5   4   1   11.98    0.68
  -5   4   1   13.47    0.67
  -5   4   1   12.78    0.71
  -5   4   1   12.38    0.75
   4  -4  -1    7.18    0.37
   4  -4  -1    7.09    0.44
   4  -4  -1    7.17    0.38
   4  -4  -1    6.58    0.39
  -4   4   1    6.60    0.45
  -4   4   1    5.88    0.41
  -4   4   1    6.12    0.43
  -4   4   1    6.86    0.49
  -4   4   1    6.50    0.38
   3  -4  -1   58.30    1.86
   3  -4  -1   56.28    1.89
   3  -4  -1   54.71    1.84
   3  -4  -1   60.11    1.85
  -3   4   1   56.16    1.86
  -3   4   1   55.00    1.91
  -3   4   1   55.58    1.86
   2  -4  -1    2.55    0.20
   2  -4  -1    2.61    0.23
   2  -4  -1    2.79    0.22
   2  -4  -1    2.71    0.25
   2  -4  -1    2.84    0.23
   2  -4  -1    3.28    0.23
   2  -4  -1    2.67    0.21
  -2   4   1    2.39    0.22
  -2   4   1    2.56    0.22
  -2   4   1    3.03    0.16
  -2   4   1    2.38    0.22
  -2   4   1    2.53    0.26
  -2   4   1    2.74    0.24
  -2   4   1    2.97    0.26
   1  -4  -1  415.76   19.02
  -1   4   1  440.88   19.19
   0  -4  -1  180.08    5.44
   0  -4  -1  178.84    5.47
   0  -4  -1  173.83    5.42
   0  -4  -1  183.60    5.51
   0  -4  -1  183.85    5.48
   0   4   1  186.66    5.47
   0   4   1  178.78    5.42
   0   4   1  179.87    5.50
  -1  -4  -1  225.63    6.49
  -1  -4  -1  228.69    6.51
  -1  -4  -1  194.13    6.42
  -1  -4  -1  218.87    6.45
  -1  -4  -1  202.11    6.41
   1   4   1  198.06    6.41
   1   4   1  207.67    6.44
   1   4   1  225.11    6.52
   1   4   1  227.06    6.47
  -2  -4  -1  265.13    7.99
  -2  -4  -1  280.83    8.03
  -2  -4  -1  266.98    8.03
   2   4   1  253.74    7.98
   2   4   1  243.01    7.92
   2   4   1  279.54    8.05
  -3  -4  -1    3.19    0.32
  -3  -4  -1    3.01    0.33
  -3  -4  -1    3.34    0.34
  -3  -4  -1    3.09    0.35
  -3  -4  -1    2.80    0.29
   3   4   1    2.34    0.24
   3   4   1    2.24    0.30
   3   4   1    3.42    0.35
  -4  -4  -1   51.08    1.89
  -4  -4  -1   53.46    1.96
  -4  -4  -1   52.37    1.86
  -4  -4  -1   52.83    1.88
   4   4   1   51.98    1.96
   4   4   1   55.68    1.93
  -5  -4  -1    7.42    0.89
  -5  -4  -1    7.98    0.60
  -5  -4  -1    8.00    0.60
   5   4   1    8.05    0.70
   5   4   1    7.99    0.64
  -6  -4  -1    1.53    0.40
  -6  -4  -1    1.08    0.32
  -6  -4  -1    1.16    0.34
  -6  -4  -1    0.83    0.34
   6   4   1    1.69    0.41
   6  -5  -1   39.31    1.36
  -6   5   1   39.58    1.59
  -6   5   1   36.86    1.50
  -6   5   1   37.54    1.65
   5  -5  -1  112.32    3.34
   5  -5  -1  108.58    3.34
   5  -5  -1  103.92    3.46
  -5   5   1  105.08    3.49
  -5   5   1  107.93    3.45
  -5   5   1  101.23    3.50
  -5   5   1  104.55    3.58
   4  -5  -1    4.56    0.38
   4  -5  -1    4.42    0.35
   4  -5  -1    4.78    0.38
  -4   5   1    4.40    0.40
  -4   5   1    4.48    0.44
  -4   5   1    5.93    0.41
  -4   5   1    4.91    0.40
   3  -5  -1  404.48   12.00
   3  -5  -1  393.73   11.89
  -3   5   1  406.01   12.04
   2  -5  -1   37.06    1.30
   2  -5  -1   36.68    1.17
   2  -5  -1   36.78    1.23
   2  -5  -1   36.36    1.23
   2  -5  -1   34.57    1.29
  -2   5   1   36.30    1.32
  -2   5   1   36.15    1.17
  -2   5   1   36.18    1.27
  -2   5   1   36.20    1.36
  -2   5   1   35.72    1.27
   1  -5  -1  134.32    4.20
   1  -5  -1  138.98    4.26
   1  -5  -1  143.31    4.21
   1  -5  -1  137.13    4.26
   1  -5  -1  128.88    4.19
   1  -5  -1  131.38    4.30
   1  -5  -1  138.75    4.18
  -1   5   1  136.81    4.17
  -1   5   1  135.27    4.21
  -1   5   1  145.45    4.27
  -1   5   1  140.28    4.24
  -1   5   1  141.38    4.32
   0  -5  -1   71.32    2.33
   0  -5  -1   74.67    2.32
   0  -5  -1   64.76    2.27
   0  -5  -1   73.45    2.28
   0  -5  -1   68.04    2.32
   0  -5  -1   72.84    2.29
   0  -5  -1   73.56    2.38
   0   5   1   71.67    2.37
   0   5   1   73.99    2.32
   0   5   1   69.39    2.27
   0   5   1   72.95    2.32
  -1  -5  -1   17.88    0.79
  -1  -5  -1   19.27    0.94
  -1  -5  -1   18.62    0.77
  -1  -5  -1   17.50    0.77
   1   5   1   16.47    0.78
   1   5   1   18.02    0.76
   1   5   1   16.64    0.74
  -2  -5  -1    0.17    0.16
  -2  -5  -1    0.12    0.17
  -2  -5  -1    0.14    0.16
  -2  -5  -1    0.18    0.14
   2   5   1    0.17    0.16
   2   5   1   -0.01    0.16
  -3  -5  -1    9.36    0.57
  -3  -5  -1    8.89    0.54
   3   5   1    8.89    0.60
   3   5   1    9.00    0.58
  -4  -5  -1   43.02    1.90
  -4  -5  -1   38.88    1.57
  -4  -5  -1   40.96    1.64
  -4  -5  -1   38.84    1.51
   4   5   1   40.03    1.59
   4   5   1   40.92    1.64
  -5  -5  -1    2.24    0.39
  -5  -5  -1    2.41    0.40
  -5  -5  -1    2.64    0.49
  -5  -5  -1    3.18    0.43
   5   5   1    2.19    0.42
   5   5   1    1.57    0.38
   6  -6  -1   12.52    0.58
  -6   6   1   12.65    0.86
  -6   6   1   13.40    0.83
  -6   6   1   11.26    0.74
   5  -6  -1   84.45    3.01
   5  -6  -1   95.24    2.89
   5  -6  -1   93.54    2.95
  -5   6   1   87.33    3.16
  -5   6   1   95.83    3.05
  -5   6   1   84.46    3.15
  -5   6   1   96.32    3.10
   4  -6  -1    1.27    0.21
   4  -6  -1    1.44    0.25
   4  -6  -1    1.45    0.26
  -4   6   1    1.96    0.34
  -4   6   1    1.09    0.24
  -4   6   1    1.42    0.29
  -4   6   1    0.95    0.26
   3  -6  -1   18.86    0.85
   3  -6  -1   19.94    0.86
   3  -6  -1   20.38    0.79
  -3   6   1   19.90    0.86
  -3   6   1   20.77    0.87
  -3   6   1   19.94    0.95
  -3   6   1   19.87    0.90
   2  -6  -1   17.23    0.78
   2  -6  -1   18.51    0.67
   2  -6  -1   17.85    0.80
  -2   6   1   18.55    0.86
  -2   6   1   19.79    0.83
  -2   6   1   18.16    0.79
  -2   6   1   17.61    0.67
  -2   6   1   16.41    0.84
   1  -6  -1   45.93    1.59
   1  -6  -1   44.14    1.59
   1  -6  -1   45.20    1.49
  -1   6   1   45.12    1.57
  -1   6   1   43.14    1.48
  -1   6   1   43.55    1.57
  -1   6   1   45.17    1.64
  -1   6   1   44.99    1.53
   0  -6  -1   59.51    1.96
   0  -6  -1   61.83    2.03
   0  -6  -1   52.16    1.90
   0  -6  -1   61.35    1.96
   0  -6  -1   57.88    2.02
   0   6   1   60.48    2.01
   0   6   1   58.34    2.06
   0   6   1   61.22    2.01
  -1  -6  -1  159.47    4.84
  -1  -6  -1  159.36    4.87
  -1  -6  -1  159.91    4.92
   1   6   1  147.96    4.87
   1   6   1  160.39    4.90
   1   6   1  153.12    4.94
  -2  -6  -1  176.18    5.52
  -2  -6  -1  180.87    5.57
   2   6   1  179.64    5.59
  -3  -6  -1    3.71    0.41
  -3  -6  -1    3.85    0.42
   3   6   1    3.76    0.46
   3   6   1    3.95    0.47
  -4  -6  -1  107.56    3.52
  -4  -6  -1  106.16    3.68
  -4  -6  -1  109.76    3.58
  -4  -6  -1  107.41    3.62
   4   6   1  106.24    3.69
   4   6   1  110.95    3.65
  -5  -6  -1    0.07    0.33
  -5  -6  -1    0.06    0.26
  -5  -6  -1    0.18    0.26
  -5  -6  -1    0.02    0.26
   5   6   1   -0.05    0.28
   5   6   1    0.09    0.31
  -6   7   1    9.59    0.79
  -6   7   1    8.76    0.71
  -6   7   1    9.44    0.69
   5  -7  -1    7.48    0.43
  -5   7   1    7.70    0.60
  -5   7   1    7.39    0.57
  -5   7   1    5.79    0.61
   4  -7  -1   13.71    0.64
   4  -7  -1   15.00    0.75
   4  -7  -1   14.37    0.74
  -4   7   1   14.79    0.76
  -4   7   1   13.34    0.83
  -4   7   1   14.59    0.80
  -4   7   1   14.47    0.77
   3  -7  -1  154.99    4.65
   3  -7  -1  152.78    4.51
   3  -7  -1  154.13    4.77
  -3   7   1  145.89    4.86
  -3   7   1  154.47    4.76
  -3   7   1  153.66    4.77
  -3   7   1  141.39    4.79
   2  -7  -1   22.60    0.82
   2  -7  -1   20.67    0.93
   2  -7  -1   21.19    0.95
   2  -7  -1   21.20    0.87
  -2   7   1   21.39    1.01
  -2   7   1   22.48    0.95
  -2   7   1   22.42    0.98
  -2   7   1   22.04    0.81
  -2   7   1   22.12    0.91
   1  -7  -1  208.25    6.29
   1  -7  -1  206.18    6.27
   1  -7  -1  207.97    6.40
   1  -7  -1  201.43    6.38
  -1   7   1  211.77    6.32
  -1   7   1  204.16    6.36
  -1   7   1  205.59    6.38
  -1   7   1  209.03    6.46
   0  -7  -1   82.72    2.80
   0  -7  -1   84.28    2.73
   0  -7  -1   85.81    2.72
   0   7   1   81.20    2.77
   0   7   1   85.62    2.79
   0   7   1   82.04    2.84
  -1  -7  -1   58.28    2.10
  -1  -7  -1   57.02    2.03
  -1  -7  -1   57.98    2.00
   1   7   1   58.21    2.07
   1   7   1   60.97    2.15
  -2  -7  -1   77.16    2.67
  -2  -7  -1   75.25    2.56
  -2  -7  -1   74.33    2.60
   2   7   1   76.93    2.64
   2   7   1   75.70    2.69
  -3  -7  -1    0.64    0.27
  -3  -7  -1    0.32    0.23
   3   7   1    0.30    0.27
   3   7   1    0.50    0.26
  -4  -7  -1    0.09    0.25
  -4  -7  -1   -0.14    0.26
  -4  -7  -1   -0.14    0.22
  -4  -7  -1   -0.08    0.40
   4   7   1    0.16    0.30
   4   7   1    0.02    0.27
   5  -8  -1  109.88    3.44
  -5   8   1  112.76    3.86
  -5   8   1  108.75    3.71
  -5   8   1  110.76    3.70
   4  -8  -1    3.06    0.32
   4  -8  -1    3.40    0.42
  -4   8   1    2.00    0.38
  -4   8   1    2.71    0.45
  -4   8   1    2.85    0.62
   3  -8  -1  124.03    3.98
   3  -8  -1  122.42    3.70
   3  -8  -1  120.27    3.96
   3  -8  -1  122.63    3.83
  -3   8   1  121.64    4.09
  -3   8   1  125.75    3.95
  -3   8   1  118.70    4.02
  -3   8   1  122.86    3.97
   2  -8  -1   40.35    1.45
   2  -8  -1   40.04    1.55
   2  -8  -1   42.63    1.59
   2  -8  -1   40.79    1.40
  -2   8   1   39.23    1.63
  -2   8   1   41.19    1.51
  -2   8   1   40.76    1.56
  -2   8   1   39.28    1.58
   1  -8  -1    9.64    0.56
   1  -8  -1   10.44    0.55
   1  -8  -1    9.68    0.62
  -1   8   1    9.56    0.57
  -1   8   1    9.37    0.62
  -1   8   1   10.77    0.69
  -1   8   1   10.95    0.65
   0  -8  -1    2.96    0.36
   0  -8  -1    3.07    0.36
   0  -8  -1    3.59    0.41
   0   8   1    2.77    0.40
   0   8   1    3.43    0.43
  -1  -8  -1   13.97    0.77
  -1  -8  -1   14.80    0.76
   1   8   1   14.94    0.87
   1   8   1   15.50    0.84
  -2  -8  -1   39.97    1.68
  -2  -8  -1   42.25    1.65
  -2  -8  -1   42.54    1.61
   2   8   1   42.03    1.69
   2   8   1   41.45    1.74
  -3  -8  -1    0.18    0.23
  -3  -8  -1    0.29    0.28
   3   8   1    0.25    0.27
   3   8   1    0.16    0.29
  -4  -8  -1   55.63    2.29
  -4  -8  -1   62.90    2.67
  -4  -8  -1   54.38    2.05
   4   8   1   54.06    2.66
   4   8   1   56.84    2.24
  -5   9   1   10.50    0.77
  -5   9   1   11.65    0.79
   4  -9  -1    3.61    0.36
  -4   9   1    3.36    0.46
  -4   9   1    3.41    0.48
  -4   9   1    3.41    0.53
   3  -9  -1   19.31    0.84
   3  -9  -1   18.95    0.72
  -3   9   1   20.02    0.95
  -3   9   1   19.47    0.98
  -3   9   1   18.48    1.05
   2  -9  -1    4.05    0.41
   2  -9  -1    3.79    0.45
   2  -9  -1    3.97    0.35
  -2   9   1    4.61    0.49
  -2   9   1    4.96    0.45
  -2   9   1    4.53    0.57
   1  -9  -1   70.22    2.36
   1  -9  -1   71.62    2.37
   1  -9  -1   67.83    2.47
  -1   9   1   69.93    2.58
  -1   9   1   69.48    2.49
   0  -9  -1   95.87    3.23
   0  -9  -1   96.56    3.34
   0  -9  -1   97.38    3.21
   0   9   1   97.96    3.41
   0   9   1  101.96    3.35
  -1  -9  -1   31.63    1.43
  -1  -9  -1   30.84    1.31
  -1  -9  -1   34.41    1.39
   1   9   1   33.13    1.44
   1   9   1   33.46    1.50
  -2  -9  -1  113.41    3.72
  -2  -9  -1  108.25    3.85
  -2  -9  -1  108.87    3.77
   2   9   1  118.59    3.86
  -3  -9  -1    0.13    0.59
  -3  -9  -1    0.17    0.30
  -3  -9  -1    0.27    0.31
   3   9   1    0.07    0.32
   3   9   1    0.20    0.32
   4 -10  -1    0.03    0.19
   3 -10  -1   57.18    1.95
  -3  10   1   56.65    2.27
  -3  10   1   57.60    2.09
  -3  10   1   55.89    2.16
   2 -10  -1   29.85    1.14
   2 -10  -1   27.28    1.19
  -2  10   1   28.59    1.32
  -2  10   1   30.20    1.25
  -2  10   1   28.94    1.40
   1 -10  -1   38.50    1.46
   1 -10  -1   35.63    1.43
  -1  10   1   37.35    1.66
  -1  10   1   37.38    1.59
   0 -10  -1   21.10    1.10
   0 -10  -1   19.68    0.98
   0 -10  -1   19.70    0.95
   0  10   1   19.08    1.11
   0  10   1   19.64    1.08
  -1 -10  -1    0.91    0.32
  -1 -10  -1    1.00    0.33
  -1 -10  -1    1.15    0.36
   1  10   1    0.97    0.37
   1  10   1    1.14    0.38
  -2 -10  -1   -0.08    0.26
  -2 -10  -1    0.16    0.24
  -2 -10  -1    0.16    0.31
   2  10   1   -0.05    0.33
   1 -11  -1    4.82    0.50
   1 -11  -1    4.58    0.50
  -1  11   1    4.21    0.60
   0  11  -2   11.03    0.81
   0  11  -2   10.96    0.82
   0 -11   2   11.04    0.62
  -1  11  -2    9.69    0.74
  -1  11  -2   10.42    0.88
   2  10  -2    2.35    0.46
   2  10  -2    1.91    0.44
  -2 -10   2    2.67    0.44
  -2 -10   2    2.46    0.38
   1  10  -2    0.96    0.34
   1  10  -2    1.12    0.37
  -1 -10   2    1.07    0.32
  -1 -10   2    0.87    0.29
   0  10  -2   52.24    2.06
   0  10  -2   54.90    2.06
   0 -10   2   53.62    1.83
   0 -10   2   53.06    1.95
  -1  10  -2   12.10    0.77
  -1  10  -2   12.37    0.79
   1 -10   2   12.74    0.58
  -2  10  -2   36.48    1.36
  -2  10  -2   35.17    1.47
  -2  10  -2   36.05    1.52
  -3  10  -2   59.12    2.23
  -3  10  -2   60.94    2.16
  -3  10  -2   64.64    2.31
   3   9  -2   10.72    0.80
   3   9  -2   11.15    0.82
  -3  -9   2   11.38    0.83
  -3  -9   2   12.13    0.80
  -3  -9   2   10.91    0.72
   2   9  -2  116.78    3.95
   2   9  -2  116.91    3.98
  -2  -9   2  117.37    3.60
  -2  -9   2  117.82    3.90
  -2  -9   2  117.69    3.93
  -2  -9   2  120.03    3.80
   1   9  -2    0.50    0.28
   1   9  -2    0.59    0.28
  -1  -9   2    0.12    0.21
  -1  -9   2    0.45    0.23
  -1  -9   2    0.33    0.21
   0   9  -2  107.81    3.48
   0   9  -2  104.97    3.42
   0   9  -2   95.65    3.47
   0  -9   2  107.38    3.35
   0  -9   2  106.17    3.24
   0  -9   2   93.60    3.17
  -1   9  -2   34.69    1.36
  -1   9  -2   32.80    1.37
  -1   9  -2   32.33    1.34
   1  -9   2   33.53    1.16
   1  -9   2   32.32    1.30
  -2   9  -2   12.02    0.60
  -2   9  -2   10.60    0.66
  -2   9  -2   11.21    0.70
   2  -9   2   10.99    0.44
  -3   9  -2    6.35    0.49
  -3   9  -2    5.09    0.51
  -3   9  -2    5.93    0.52
  -4   9  -2    8.44    0.61
  -4   9  -2    9.38    0.67
  -4   9  -2    8.22    0.62
   4   8  -2   41.91    1.83
   4   8  -2   45.43    1.82
  -4  -8   2   42.48    1.74
  -4  -8   2   39.91    1.47
  -4  -8   2   40.48    1.65
  -4  -8   2   44.03    1.82
   3   8  -2    4.27    0.54
  -3  -8   2    3.95    0.31
  -3  -8   2    3.46    0.46
  -3  -8   2    4.36    0.46
  -3  -8   2    3.44    0.48
   2   8  -2   48.93    1.87
  -2  -8   2   49.31    1.73
  -2  -8   2   46.62    1.81
   1   8  -2    6.58    0.76
   1   8  -2    6.46    0.53
   1   8  -2    7.56    0.57
  -1  -8   2    6.66    0.51
  -1  -8   2    6.43    0.49
  -1  -8   2    7.06    0.45
  -1  -8   2    6.48    0.33
   0   8  -2    8.17    0.54
   0   8  -2    8.31    0.57
   0   8  -2    8.53    0.53
   0  -8   2    8.22    0.52
   0  -8   2    8.42    0.42
   0  -8   2    8.44    0.51
   0  -8   2    8.22    0.45
  -1   8  -2    0.92    0.26
  -1   8  -2    0.74    0.24
  -1   8  -2    0.21    0.17
  -1   8  -2    0.68    0.17
   1  -8   2    0.37    0.17
   1  -8   2    0.39    0.12
   1  -8   2    0.36    0.14
  -2   8  -2   74.58    2.44
  -2   8  -2   75.74    2.63
  -2   8  -2   81.18    2.62
  -2   8  -2   79.34    2.55
  -2   8  -2   79.80    2.67
   2  -8   2   77.27    2.56
   2  -8   2   78.80    2.39
   2  -8   2   80.10    2.39
  -3   8  -2   60.12    2.05
  -3   8  -2   59.21    2.10
  -3   8  -2   59.18    2.02
  -3   8  -2   57.19    2.06
   3  -8   2   54.84    1.95
  -4   8  -2   24.95    1.13
  -4   8  -2   25.01    1.09
  -4   8  -2   24.92    1.10
  -5   8  -2   84.55    2.87
  -5   8  -2   82.90    2.91
  -5   8  -2   84.62    2.95
   5   7  -2   -0.11    0.29
   5   7  -2    0.14    0.35
  -5  -7   2    0.18    0.30
  -5  -7   2    0.33    0.39
  -5  -7   2    0.12    0.29
  -5  -7   2    0.57    0.22
   4   7  -2    1.13    0.34
   4   7  -2    1.04    0.34
  -4  -7   2    0.97    0.33
  -4  -7   2    1.09    0.31
  -4  -7   2    0.83    0.22
  -4  -7   2    1.34    0.35
   3   7  -2    4.46    0.51
  -3  -7   2    6.23    0.54
  -3  -7   2    5.88    0.47
  -3  -7   2    5.19    0.34
   2   7  -2  111.50    3.76
   2   7  -2  120.16    3.82
   2   7  -2  119.55    3.79
  -2  -7   2  118.89    3.68
  -2  -7   2  118.22    3.76
  -2  -7   2  109.05    3.54
   1   7  -2   17.02    0.78
   1   7  -2   16.12    0.80
   1   7  -2   17.28    0.79
  -1  -7   2   16.43    0.70
  -1  -7   2   15.96    0.76
  -1  -7   2   15.47    0.60
  -1  -7   2   17.63    0.79
   0   7  -2  228.94    6.97
   0   7  -2  228.69    6.93
   0   7  -2  232.40    6.93
   0  -7   2  233.48    6.82
   0  -7   2  218.11    6.91
   0  -7   2  223.45    6.76
   0  -7   2  235.99    6.89
   0  -7   2  216.05    6.82
  -1   7  -2  103.09    3.31
  -1   7  -2  107.50    3.34
  -1   7  -2   99.26    3.22
  -1   7  -2  105.20    3.36
  -1   7  -2  108.94    3.24
   1  -7   2  100.06    3.20
   1  -7   2  106.19    3.18
   1  -7   2  107.62    3.25
   1  -7   2  100.32    3.18
  -2   7  -2   72.93    2.26
  -2   7  -2   75.30    2.38
  -2   7  -2   73.23    2.44
  -2   7  -2   75.33    2.47
  -2   7  -2   75.45    2.42
   2  -7   2   75.52    2.22
   2  -7   2   72.41    2.37
   2  -7   2   66.16    2.26
  -3   7  -2  141.38    4.41
  -3   7  -2  139.86    4.44
  -3   7  -2  146.60    4.42
  -3   7  -2  141.22    4.47
   3  -7   2  135.47    4.34
  -4   7  -2    2.19    0.34
  -4   7  -2    2.08    0.34
  -4   7  -2    2.86    0.35
  -4   7  -2    1.97    0.29
   4  -7   2    2.26    0.28
  -5   7  -2   12.14    0.78
  -5   7  -2   13.04    0.78
  -5   7  -2   13.53    0.72
   5   6  -2   22.88    1.17
   5   6  -2   23.55    1.21
  -5  -6   2   21.71    1.06
  -5  -6   2   21.91    0.95
  -5  -6   2   21.43    1.12
  -5  -6   2   23.51    1.20
   4   6  -2  111.08    3.66
   4   6  -2  110.14    3.69
  -4  -6   2  110.14    3.67
  -4  -6   2  106.41    3.61
  -4  -6   2  107.35    3.43
  -4  -6   2  109.10    3.56
   3   6  -2    2.76    0.39
   3   6  -2    2.38    0.36
  -3  -6   2    1.54    0.21
  -3  -6   2    2.24    0.23
  -3  -6   2    2.01    0.29
  -3  -6   2    2.94    0.40
  -3  -6   2    2.06    0.31
   2   6  -2  346.22   10.39
   2   6  -2  351.70   10.36
  -2  -6   2  320.70   10.15
  -2  -6   2  343.42   10.34
  -2  -6   2  354.08   10.28
   1   6  -2   28.60    1.10
   1   6  -2   27.71    1.07
   1   6  -2   27.79    1.07
  -1  -6   2   27.78    1.08
  -1  -6   2   27.17    1.05
  -1  -6   2   27.21    0.91
  -1  -6   2   27.03    1.06
   0   6  -2   42.53    1.56
   0   6  -2   46.85    1.59
   0   6  -2   46.27    1.56
   0  -6   2   45.00    1.49
   0  -6   2   44.38    1.52
   0  -6   2   46.75    1.56
   0  -6   2   45.61    1.48
   0  -6   2   45.25    1.43
  -1   6  -2   50.74    1.64
  -1   6  -2   52.62    1.73
  -1   6  -2   51.27    1.71
  -1   6  -2   51.83    1.75
  -1   6  -2   52.10    1.66
   1  -6   2   50.53    1.63
   1  -6   2   51.11    1.60
   1  -6   2   48.37    1.60
   1  -6   2   51.62    1.65
  -2   6  -2   17.95    0.73
  -2   6  -2   17.07    0.60
  -2   6  -2   19.21    0.76
  -2   6  -2   16.35    0.76
  -2   6  -2   16.66    0.71
   2  -6   2   18.74    0.59
   2  -6   2   18.31    0.76
   2  -6   2   17.70    0.70
  -3   6  -2   44.90    1.60
  -3   6  -2   45.68    1.61
  -3   6  -2   46.74    1.65
  -3   6  -2   48.10    1.69
   3  -6   2   44.67    1.53
  -4   6  -2   21.13    0.92
  -4   6  -2   22.68    1.00
  -4   6  -2   23.50    0.98
  -4   6  -2   22.07    0.91
   4  -6   2   22.09    0.86
  -5   6  -2   79.59    2.70
  -5   6  -2   79.95    2.71
  -5   6  -2   73.66    2.63
  -5   6  -2   78.06    2.61
  -6   6  -2    2.84    0.47
  -6   6  -2    2.49    0.37
  -6   6  -2    2.46    0.41
   6   5  -2   30.69    1.47
   6   5  -2   30.83    1.44
   6   5  -2   27.82    1.21
  -6  -5   2   29.40    1.45
  -6  -5   2   28.94    1.24
  -6  -5   2   31.56    1.37
   5   5  -2    4.48    0.55
   5   5  -2    4.57    0.55
  -5  -5   2    3.99    0.39
  -5  -5   2    4.09    0.52
  -5  -5   2    3.85    0.49
  -5  -5   2    3.73    0.49
   4   5  -2   48.93    1.87
   4   5  -2   50.04    1.90
  -4  -5   2   50.14    1.88
  -4  -5   2   49.99    1.79
  -4  -5   2   52.17    1.86
  -4  -5   2   49.63    1.70
   3   5  -2    1.22    0.28
   3   5  -2    0.99    0.25
  -3  -5   2    0.86    0.20
  -3  -5   2    1.35    0.27
  -3  -5   2    1.13    0.26
  -3  -5   2    1.11    0.18
   2   5  -2   20.86    0.86
   2   5  -2   20.97    0.87
  -2  -5   2   21.83    0.87
  -2  -5   2   19.21    0.72
  -2  -5   2   21.35    0.73
  -2  -5   2   21.40    0.82
  -2  -5   2   19.92    0.84
   1   5  -2    1.60    0.22
   1   5  -2    1.11    0.19
   1   5  -2    1.44    0.21
  -1  -5   2    1.07    0.16
  -1  -5   2    1.12    0.19
  -1  -5   2    1.06    0.11
  -1  -5   2    0.99    0.17
  -1  -5   2    1.18    0.17
   0   5  -2  127.22    3.91
   0   5  -2  120.86    3.87
   0   5  -2  130.91    3.92
   0   5  -2  126.73    3.82
   0   5  -2  129.23    3.94
   0  -5   2  123.42    3.85
   0  -5   2  125.99    3.84
   0  -5   2  134.51    3.92
   0  -5   2  130.21    3.89
   0  -5   2  126.01    3.80
  -1   5  -2  135.23    4.07
  -1   5  -2  130.61    4.11
  -1   5  -2  135.96    4.09
  -1   5  -2  136.93    4.04
  -1   5  -2  122.35    4.15
  -1   5  -2  127.61    4.05
  -1   5  -2  136.79    4.03
   1  -5   2  137.59    3.99
   1  -5   2  136.91    4.07
   1  -5   2  137.46    3.99
   1  -5   2  133.01    4.02
  -2   5  -2  200.32    5.93
  -2   5  -2  200.48    5.96
  -2   5  -2  202.20    5.94
  -2   5  -2  185.19    5.91
  -2   5  -2  206.50    6.00
  -2   5  -2  184.64    5.95
  -2   5  -2  200.24    5.80
   2  -5   2  192.03    5.92
   2  -5   2  201.07    5.91
  -3   5  -2  259.02    7.49
  -3   5  -2  251.24    7.54
  -3   5  -2  247.99    7.57
  -3   5  -2  256.55    7.53
  -3   5  -2  236.61    7.49
   3  -5   2  245.47    7.45
  -4   5  -2    1.45    0.23
  -4   5  -2    1.34    0.27
  -4   5  -2    1.14    0.25
  -4   5  -2    1.21    0.22
  -4   5  -2    1.81    0.25
   4  -5   2    1.33    0.19
  -5   5  -2  102.50    3.39
  -5   5  -2  103.16    3.18
  -5   5  -2  108.95    3.49
  -5   5  -2  109.47    3.39
   5  -5   2  101.98    3.31
  -6   5  -2   15.68    0.89
  -6   5  -2   16.13    0.92
  -6   5  -2   16.54    0.84
   6   4  -2    1.24    0.37
   6   4  -2    0.91    0.24
   6   4  -2    1.11    0.38
  -6  -4   2    0.84    0.34
  -6  -4   2    0.54    0.30
  -6  -4   2    0.44    0.25
   5   4  -2    6.21    0.58
  -5  -4   2    5.76    0.55
  -5  -4   2    6.40    0.45
  -5  -4   2    6.88    0.54
  -5  -4   2    6.26    0.54
   4   4  -2   67.42    2.35
   4   4  -2   67.41    2.37
  -4  -4   2   68.06    2.21
  -4  -4   2   65.56    2.30
  -4  -4   2   70.18    2.37
  -4  -4   2   66.63    2.27
   3   4  -2    1.08    0.21
   3   4  -2    1.72    0.28
   3   4  -2    1.13    0.23
  -3  -4   2    1.37    0.24
  -3  -4   2    1.57    0.23
  -3  -4   2    1.20    0.22
  -3  -4   2    1.40    0.18
   2   4  -2  384.27   11.26
  -2  -4   2  370.27   11.28
   1   4  -2  109.11    3.34
   1   4  -2  106.15    3.32
   1   4  -2  102.22    3.31
   1   4  -2  106.13    3.30
   1   4  -2  103.20    3.28
   1   4  -2  109.61    3.31
  -1  -4   2  106.64    3.28
  -1  -4   2  109.70    3.32
  -1  -4   2  106.43    3.32
  -1  -4   2  108.29    3.34
  -1  -4   2  112.72    3.27
   0  -4   2  324.91    9.66
   1  -4   2  289.06    8.59
  -2   4  -2    3.94    0.24
  -2   4  -2    3.71    0.23
  -2   4  -2    3.78    0.27
  -2   4  -2    4.11    0.27
  -2   4  -2    4.24    0.26
  -2   4  -2    5.01    0.27
   2  -4   2    4.31    0.29
   2  -4   2    4.69    0.24
  -3   4  -2   20.48    0.79
  -3   4  -2   20.26    0.91
  -3   4  -2   19.33    0.79
  -3   4  -2   21.15    0.77
  -3   4  -2   20.35    0.75
  -3   4  -2   22.51    0.84
   3  -4   2   20.65    0.75
  -4   4  -2   10.78    0.53
  -4   4  -2   10.13    0.57
  -4   4  -2   10.94    0.58
  -4   4  -2   10.27    0.43
  -4   4  -2   11.03    0.52
   4  -4   2   10.87    0.50
  -5   4  -2   12.04    0.61
  -5   4  -2   12.35    0.69
  -5   4  -2   10.25    0.59
   5  -4   2   11.53    0.57
  -6   4  -2    0.50    0.24
  -6   4  -2    0.12    0.22
   6   3  -2   55.06    2.17
   6   3  -2   58.50    2.17
  -6  -3   2   53.39    2.20
  -6  -3   2   55.70    2.03
  -6  -3   2   57.24    2.07
   5   3  -2   32.42    1.33
   5   3  -2   31.86    1.18
   5   3  -2   30.39    1.34
  -5  -3   2   30.74    1.20
  -5  -3   2   29.88    1.32
  -5  -3   2   31.56    1.25
  -5  -3   2   31.60    1.26
   4   3  -2  248.41    7.63
   4   3  -2  242.62    7.61
  -4  -3   2  249.29    7.60
  -4  -3   2  248.54    7.54
  -4  -3   2  255.01    7.57
   3   3  -2    3.53    0.30
   3   3  -2    3.20    0.31
   3   3  -2    3.31    0.32
  -3  -3   2    3.10    0.27
  -3  -3   2    3.23    0.31
  -3  -3   2    3.41    0.30
  -3  -3   2    3.28    0.24
   2   3  -2  242.33    7.12
   2   3  -2  241.89    7.16
   2   3  -2  234.45    7.14
  -2  -3   2  232.36    7.13
  -2  -3   2  237.77    7.30
  -2  -3   2  239.76    7.16
   1   3  -2   57.51    1.81
   1   3  -2   56.02    1.82
   1   3  -2   53.93    1.77
   1   3  -2   58.03    1.81
   1   3  -2   56.89    1.80
  -1  -3   2   58.07    1.82
  -1  -3   2   60.10    1.78
  -1  -3   2   58.19    1.81
  -1  -3   2   55.85    1.71
  -1  -3   2   55.56    1.78
   0   3  -2    2.53    0.15
   0   3  -2    2.88    0.13
   0   3  -2    2.86    0.18
   0   3  -2    2.76    0.17
   0   3  -2    3.24    0.17
   0   3  -2    2.83    0.17
   0  -3   2    3.09    0.18
   0  -3   2    3.09    0.18
   0  -3   2    2.82    0.12
   0  -3   2    3.33    0.19
  -1   3  -2    9.56    0.37
  -1   3  -2    9.21    0.35
  -1   3  -2    9.52    0.37
  -1   3  -2    9.62    0.38
  -1   3  -2    9.21    0.34
  -1   3  -2    9.03    0.39
   1  -3   2    9.79    0.35
   1  -3   2    9.99    0.37
   1  -3   2   10.21    0.37
  -2   3  -2  100.25    3.09
  -2   3  -2  103.83    3.10
  -2   3  -2  105.29    3.07
  -2   3  -2  101.40    3.12
  -2   3  -2  100.15    3.13
  -2   3  -2   98.77    3.09
   2  -3   2   97.02    3.12
   2  -3   2  105.53    3.08
   2  -3   2  104.11    3.13
  -3   3  -2  209.17    6.20
  -3   3  -2  206.93    6.30
  -3   3  -2  209.38    6.27
  -3   3  -2  209.71    6.24
  -4   3  -2    3.02    0.31
  -4   3  -2    3.75    0.35
  -4   3  -2    3.43    0.28
  -4   3  -2    3.25    0.28
  -5   3  -2  207.35    6.36
  -5   3  -2  211.25    6.26
  -5   3  -2  197.52    6.29
  -5   3  -2  206.79    6.38
   5  -3   2  202.14    6.28
  -6   3  -2   17.17    0.87
  -6   3  -2   17.78    0.95
  -6   3  -2   18.81    0.96
   7   2  -2   21.20    1.12
  -7  -2   2   23.44    1.40
  -7  -2   2   19.99    1.16
  -7  -2   2   19.51    1.04
   6   2  -2   37.45    1.55
   6   2  -2   36.03    1.57
   6   2  -2   36.19    1.30
  -6  -2   2   36.12    1.47
  -6  -2   2   40.31    1.74
   5   2  -2   12.32    0.73
   5   2  -2   12.03    0.58
   5   2  -2   12.95    0.74
  -5  -2   2   12.81    0.74
  -5  -2   2   12.90    0.68
  -5  -2   2   12.84    0.65
   4   2  -2    0.26    0.12
   4   2  -2   -0.09    0.14
   4   2  -2    0.06    0.15
  -4  -2   2    0.01    0.14
  -4  -2   2    0.12    0.14
  -4  -2   2    0.00    0.13
  -4  -2   2   -0.05    0.14
   3   2  -2    3.23    0.29
   3   2  -2    2.62    0.24
   3   2  -2    3.10    0.31
   3   2  -2    3.34    0.29
  -3  -2   2    3.42    0.29
  -3  -2   2    3.65    0.24
  -3  -2   2    3.54    0.29
  -3  -2   2    3.46    0.27
  -3  -2   2    3.50    0.26
   2   2  -2  338.17   15.58
  -2  -2   2  348.79   15.61
   1   2  -2   65.38    1.99
   1   2  -2   62.32    1.99
   1   2  -2   64.09    1.97
   1   2  -2   64.42    2.00
   1   2  -2   64.47    1.98
  -1  -2   2   64.32    1.99
  -1  -2   2   66.44    1.96
  -1  -2   2   63.15    1.91
  -1  -2   2   65.55    2.00
  -1  -2   2   63.87    1.98
  -1  -2   2   64.39    2.00
   0   2  -2  663.52   21.29
   0  -2   2  646.58   21.43
  -1   2  -2  576.82   18.71
   1  -2   2  569.78   18.69
  -2   2  -2  177.70    5.39
   2  -2   2  184.48    5.37
   2  -2   2  181.63    5.38
   2  -2   2  180.29    5.43
  -3   2  -2  352.31   10.58
   3  -2   2  353.89   10.54
   3  -2   2  360.18   10.49
  -4   2  -2    2.66    0.17
  -4   2  -2    3.01    0.29
  -4   2  -2    2.64    0.25
  -4   2  -2    2.71    0.25
  -4   2  -2    3.26    0.32
   4  -2   2    2.76    0.17
   4  -2   2    2.64    0.17
   4  -2   2    2.91    0.25
  -5   2  -2   23.78    0.95
  -5   2  -2   24.34    0.98
  -5   2  -2   24.26    1.04
  -5   2  -2   22.17    1.01
   5  -2   2   21.62    0.81
   5  -2   2   24.09    0.78
   5  -2   2   24.71    0.97
   5  -2   2   22.48    0.81
  -6   2  -2    6.59    0.59
  -6   2  -2    6.91    0.58
  -6   2  -2    7.01    0.57
   7   1  -2   13.51    0.88
  -7  -1   2   15.23    0.98
  -7  -1   2   14.64    0.89
  -7  -1   2   14.36    0.86
   6   1  -2   14.82    0.83
   6   1  -2   13.32    0.57
   6   1  -2   13.46    0.81
  -6  -1   2   14.13    0.84
  -6  -1   2   12.94    0.74
  -6  -1   2   14.19    1.02
   5   1  -2   22.27    1.01
   5   1  -2   22.93    1.00
   5   1  -2   21.43    0.84
  -5  -1   2   23.46    0.96
  -5  -1   2   20.97    1.00
  -5  -1   2   22.18    0.93
   4   1  -2  303.39    9.46
   4   1  -2  322.83    9.60
   4   1  -2  319.47    9.59
  -4  -1   2  307.67    9.59
  -4  -1   2  336.87    9.88
   3   1  -2    5.35    0.29
   3   1  -2    5.91    0.35
   3   1  -2    5.67    0.34
   3   1  -2    5.22    0.34
   3   1  -2    4.59    0.31
   3   1  -2    5.25    0.33
   3   1  -2    5.19    0.29
  -3  -1   2    5.41    0.34
  -3  -1   2    5.34    0.29
  -3  -1   2    4.47    0.31
  -3  -1   2    5.12    0.31
  -3  -1   2    5.32    0.30
  -3  -1   2    5.22    0.34
   2   1  -2  664.74   25.38
  -2  -1   2  706.05   25.53
  -1  -1   2  719.78   24.28
   0  -1   2   71.55    2.11
  -1   1  -2  146.21    5.64
   1  -1   2  151.35    5.59
  -2   1  -2   46.31    1.46
  -2   1  -2   46.55    1.44
  -2   1  -2   44.95    1.46
  -2   1  -2   47.00    1.52
  -2   1  -2   47.54    1.48
  -2   1  -2   47.74    1.47
   2  -1   2   46.18    1.44
   2  -1   2   46.33    1.46
   2  -1   2   46.75    1.45
   2  -1   2   47.41    1.40
  -3   1  -2   31.04    1.03
  -3   1  -2   30.78    1.11
  -3   1  -2   31.04    1.06
  -3   1  -2   31.13    1.01
  -3   1  -2   30.65    1.08
   3  -1   2   30.36    0.99
   3  -1   2   31.33    0.97
   3  -1   2   29.41    1.05
   3  -1   2   30.65    1.01
  -4   1  -2   10.85    0.55
  -4   1  -2   10.82    0.57
  -4   1  -2   10.87    0.52
  -4   1  -2   10.81    0.46
  -4   1  -2   10.63    0.50
   4  -1   2   10.67    0.45
   4  -1   2   10.36    0.45
   4  -1   2   10.92    0.42
  -5   1  -2  129.51    4.15
  -5   1  -2  131.64    4.21
  -5   1  -2  130.85    4.01
  -5   1  -2  134.80    4.11
  -5   1  -2  130.34    4.19
   5  -1   2  124.60    4.01
   5  -1   2  137.82    4.00
   5  -1   2  128.63    3.96
  -6   1  -2   10.40    0.67
  -6   1  -2    9.10    0.67
   7   0  -2   28.65    1.31
  -7   0   2   29.94    1.31
  -7   0   2   28.93    1.42
  -7   0   2   28.58    1.29
   6   0  -2  117.02    3.97
   6   0  -2  122.56    3.94
   6   0  -2  116.40    3.65
  -6   0   2  120.95    3.89
  -6   0   2  124.57    4.03
   5   0  -2    2.55    0.35
   5   0  -2    1.61    0.28
   5   0  -2    1.82    0.21
  -5   0   2    2.02    0.33
  -5   0   2    1.88    0.31
  -5   0   2    1.94    0.29
  -5   0   2    1.92    0.28
   4   0  -2  106.61    3.43
   4   0  -2  113.83    3.43
   4   0  -2  116.36    3.57
   4   0  -2  107.06    3.53
  -4   0   2  114.58    3.50
  -4   0   2  111.97    3.56
  -4   0   2  114.47    3.49
  -4   0   2  108.08    3.55
   3   0  -2   28.21    0.99
   3   0  -2   27.34    1.00
   3   0  -2   26.67    0.92
   3   0  -2   27.13    0.99
   3   0  -2   27.17    0.95
   3   0  -2   25.98    0.93
   3   0  -2   26.84    0.93
  -3   0   2   27.03    0.95
  -3   0   2   26.61    0.99
  -3   0   2   25.34    0.97
  -3   0   2   27.51    1.00
  -3   0   2   27.61    0.95
   2   0  -2    1.97    0.17
   2   0  -2    2.05    0.14
   2   0  -2    1.72    0.16
   2   0  -2    1.81    0.16
   2   0  -2    1.71    0.14
   2   0  -2    2.08    0.15
   2   0  -2    1.97    0.14
  -2   0   2    2.25    0.17
  -2   0   2    1.87    0.15
  -2   0   2    1.74    0.14
  -2   0   2    1.95    0.17
  -2   0   2    1.93    0.16
   1   0  -2    0.69    0.09
   1   0  -2    0.63    0.07
   1   0  -2    0.50    0.08
  -1   0   2    0.45    0.06
  -1   0   2    0.44    0.07
  -1   0   2    0.62    0.09
  -1   0   2    0.50    0.08
   0   0   2   83.41    2.48
  -1   0  -2  431.71   15.00
  -1   0  -2  448.17   15.21
  -2   0  -2  128.78    3.91
  -2   0  -2  126.42    3.87
  -2   0  -2  126.83    3.87
  -2   0  -2  120.70    3.85
  -2   0  -2  130.59    3.87
   2   0   2  126.91    3.84
   2   0   2  134.60    3.83
   2   0   2  133.08    3.86
   2   0   2  127.62    3.86
  -4   0  -2   28.62    1.00
  -4   0  -2   29.01    1.10
  -4   0  -2   26.64    1.06
  -4   0  -2   26.84    1.05
  -4   0  -2   28.04    1.04
   4   0   2   24.56    0.97
   4   0   2   28.90    0.99
   4   0   2   26.72    1.05
   4   0   2   27.73    0.94
  -5   0  -2  129.85    4.09
  -5   0  -2  132.92    4.03
  -5   0  -2  130.08    4.15
  -5   0  -2  132.02    4.19
  -5   0  -2  133.91    4.19
   5   0   2  126.84    3.96
   5   0   2  131.44    4.03
   5   0   2  122.38    4.12
  -6   0  -2   24.57    1.00
  -6   0  -2   23.86    1.16
  -6   0  -2   25.10    1.11
  -6   0  -2   26.57    1.20
   6   0   2   26.21    0.98
   7  -1  -2    0.18    0.29
  -7   1   2    0.07    0.27
  -7   1   2    0.21    0.25
  -7   1   2    0.52    0.29
   6  -1  -2    0.80    0.26
   6  -1  -2    0.68    0.27
   6  -1  -2    0.51    0.12
  -6   1   2    0.70    0.28
  -6   1   2    0.63    0.28
   5  -1  -2   13.18    0.68
   5  -1  -2   11.45    0.54
   5  -1  -2   12.38    0.69
   5  -1  -2   12.17    0.52
  -5   1   2   12.17    0.62
  -5   1   2   13.06    0.66
  -5   1   2   12.90    0.72
   4  -1  -2  139.57    4.33
   4  -1  -2  142.82    4.20
   4  -1  -2  135.06    4.19
  -4   1   2  133.14    4.32
  -4   1   2  138.83    4.35
  -4   1   2  139.41    4.28
  -4   1   2  138.32    4.25
   3  -1  -2    1.03    0.16
   3  -1  -2    0.94    0.13
   3  -1  -2    0.85    0.14
   3  -1  -2    0.86    0.11
  -3   1   2    0.62    0.13
  -3   1   2    1.30    0.17
  -3   1   2    0.64    0.14
  -3   1   2    0.91    0.16
  -3   1   2    1.06    0.18
  -3   1   2    0.88    0.13
   2  -1  -2  521.20   20.63
  -2   1   2  535.07   20.67
   1  -1  -2  785.93   27.53
  -1   1   2  831.69   27.75
   0  -1  -2  333.70   12.56
  -1  -1  -2  405.21   15.60
   1   1   2  434.69   15.97
  -2  -1  -2    0.52    0.10
  -2  -1  -2    0.60    0.11
  -2  -1  -2    0.55    0.11
  -2  -1  -2    0.37    0.09
   2   1   2    0.63    0.11
   2   1   2    0.53    0.11
   2   1   2    0.47    0.09
   2   1   2    0.58    0.11
   2   1   2    0.53    0.09
  -3  -1  -2   80.05    2.74
  -3  -1  -2   85.32    2.79
  -3  -1  -2   80.80    2.71
  -3  -1  -2   88.21    2.69
  -3  -1  -2   87.53    2.68
   3   1   2   90.45    2.69
   3   1   2   82.24    2.67
   3   1   2   86.36    2.63
   3   1   2   87.59    2.55
   3   1   2   86.07    2.72
  -4  -1  -2    0.51    0.16
  -4  -1  -2    0.42    0.17
  -4  -1  -2    0.39    0.17
  -4  -1  -2    0.50    0.18
   4   1   2    0.41    0.13
   4   1   2    0.72    0.18
   4   1   2    0.55    0.17
  -5  -1  -2   10.85    0.67
  -5  -1  -2   11.12    0.59
  -5  -1  -2   10.19    0.64
  -5  -1  -2   11.11    0.62
  -5  -1  -2   11.73    0.65
   5   1   2   10.96    0.65
   5   1   2   11.97    0.60
  -6  -1  -2    0.94    0.30
  -6  -1  -2    1.15    0.24
  -6  -1  -2    1.44    0.33
  -6  -1  -2    1.19    0.33
   6   1   2    1.13    0.25
   7  -2  -2   29.96    1.28
  -7   2   2   31.75    1.47
  -7   2   2   29.14    1.30
  -7   2   2   29.97    1.34
   6  -2  -2   70.30    2.36
   6  -2  -2   77.35    2.32
   6  -2  -2   74.32    2.63
   6  -2  -2   79.57    2.58
  -6   2   2   69.24    2.80
  -6   2   2   75.58    2.74
  -6   2   2   75.68    2.59
   5  -2  -2    9.97    0.44
   5  -2  -2    8.98    0.41
   5  -2  -2    8.29    0.54
   5  -2  -2    9.02    0.57
  -5   2   2    9.24    0.60
  -5   2   2    9.21    0.55
  -5   2   2    8.98    0.52
  -5   2   2    8.10    0.54
   4  -2  -2  247.13    7.44
   4  -2  -2  259.29    7.49
   4  -2  -2  252.49    7.62
  -4   2   2  249.75    7.49
  -4   2   2  255.94    7.58
  -4   2   2  246.46    7.63
  -4   2   2  242.13    7.61
   3  -2  -2   53.83    1.76
   3  -2  -2   49.65    1.68
   3  -2  -2   53.68    1.70
   3  -2  -2   54.67    1.75
   3  -2  -2   53.51    1.77
   3  -2  -2   52.49    1.63
   3  -2  -2   47.17    1.70
  -3   2   2   53.86    1.71
  -3   2   2   48.80    1.74
  -3   2   2   54.55    1.79
  -3   2   2   51.72    1.70
  -3   2   2   54.03    1.73
  -3   2   2   54.02    1.77
   2  -2  -2  169.92    5.15
   2  -2  -2  170.55    5.13
   2  -2  -2  177.28    5.16
  -2   2   2  174.86    5.17
  -2   2   2  163.27    5.11
  -2   2   2  166.89    5.14
  -2   2   2  167.80    5.15
   1  -2  -2  103.43    3.12
   1  -2  -2  102.85    3.11
   1  -2  -2  105.63    3.14
   1  -2  -2   99.79    3.08
   1  -2  -2  103.93    3.10
   1  -2  -2   98.90    3.09
   1  -2  -2  105.31    3.07
  -1   2   2   97.93    3.11
  -1   2   2   96.06    3.10
  -1   2   2  103.15    3.08
  -1   2   2  101.52    3.11
  -1   2   2  105.26    3.15
   0  -2  -2    7.36    0.31
   0  -2  -2    7.36    0.33
   0  -2  -2    7.42    0.31
   0  -2  -2    7.00    0.33
   0  -2  -2    7.38    0.32
   0  -2  -2    6.85    0.31
   0  -2  -2    7.79    0.32
   0   2   2    7.50    0.31
   0   2   2    8.01    0.35
   0   2   2    7.37    0.32
   0   2   2    6.96    0.30
   0   2   2    7.12    0.32
  -1  -2  -2    0.30    0.09
  -1  -2  -2    0.61    0.11
  -1  -2  -2    0.51    0.11
  -1  -2  -2    0.66    0.10
  -1  -2  -2    0.51    0.09
   1   2   2    0.63    0.12
   1   2   2    0.72    0.10
   1   2   2    0.37    0.09
   1   2   2    0.34    0.08
   1   2   2    0.54    0.10
  -2  -2  -2   38.81    1.32
  -2  -2  -2   41.19    1.36
  -2  -2  -2   40.63    1.32
  -2  -2  -2   40.16    1.35
  -2  -2  -2   38.57    1.26
  -2  -2  -2   40.84    1.35
   2   2   2   38.51    1.32
   2   2   2   38.51    1.27
   2   2   2   40.12    1.33
   2   2   2   40.85    1.33
   2   2   2   38.61    1.35
   2   2   2   39.10    1.29
  -3  -2  -2  258.79    7.63
  -3  -2  -2  254.94    7.63
  -3  -2  -2  257.05    7.61
  -3  -2  -2  248.98    7.57
  -3  -2  -2  253.93    7.63
   3   2   2  248.50    7.63
   3   2   2  249.67    7.53
   3   2   2  251.07    7.59
   3   2   2  247.35    7.48
  -4  -2  -2    5.92    0.45
  -4  -2  -2    5.44    0.41
  -4  -2  -2    5.87    0.41
  -4  -2  -2    4.94    0.40
  -4  -2  -2    6.85    0.45
   4   2   2    5.35    0.26
   4   2   2    6.36    0.60
   4   2   2    5.47    0.40
  -5  -2  -2  116.99    3.72
  -5  -2  -2  116.15    3.78
  -5  -2  -2  117.71    3.73
  -5  -2  -2  115.49    3.84
  -5  -2  -2  111.57    3.79
   5   2   2  111.08    3.78
   5   2   2  118.92    3.71
  -6  -2  -2   33.50    1.49
  -6  -2  -2   36.30    1.49
  -6  -2  -2   33.82    1.52
  -6  -2  -2   35.10    1.44
   6   2   2   35.49    1.37
  -7   3   2    3.55    0.53
  -7   3   2    4.61    0.57
  -7   3   2    5.47    0.55
   6  -3  -2   55.40    1.88
   6  -3  -2   62.02    1.93
   6  -3  -2   62.55    2.23
  -6   3   2   62.76    2.19
  -6   3   2   58.59    2.22
  -6   3   2   61.47    2.29
   5  -3  -2   11.92    0.53
   5  -3  -2   12.31    0.46
   5  -3  -2   12.94    0.69
  -5   3   2   11.38    0.57
  -5   3   2   11.80    0.72
  -5   3   2   11.48    0.64
  -5   3   2   12.18    0.63
  -5   3   2   11.79    0.68
   4  -3  -2    1.23    0.13
   4  -3  -2    0.99    0.12
   4  -3  -2    1.38    0.19
   4  -3  -2    0.70    0.19
  -4   3   2    0.73    0.22
  -4   3   2    0.84    0.20
  -4   3   2    1.16    0.24
   3  -3  -2   16.01    0.64
   3  -3  -2   15.21    0.62
   3  -3  -2   15.35    0.69
   3  -3  -2   15.65    0.56
  -3   3   2   15.63    0.66
  -3   3   2   16.94    0.73
  -3   3   2   16.63    0.66
  -3   3   2   15.96    0.70
  -3   3   2   16.04    0.65
   2  -3  -2  112.18    3.75
   2  -3  -2  123.92    3.73
   2  -3  -2  122.51    3.66
   2  -3  -2  120.97    3.71
   2  -3  -2  112.05    3.78
   2  -3  -2  123.75    3.75
   2  -3  -2  129.59    3.80
  -2   3   2  126.01    3.74
  -2   3   2  124.14    3.73
  -2   3   2  122.80    3.78
  -2   3   2  124.45    3.75
  -2   3   2  127.16    3.85
  -2   3   2  118.01    3.80
   1  -3  -2   74.62    2.28
   1  -3  -2   74.34    2.30
   1  -3  -2   70.95    2.27
   1  -3  -2   73.70    2.24
   1  -3  -2   74.43    2.31
   1  -3  -2   71.63    2.26
   1  -3  -2   75.89    2.33
  -1   3   2   71.05    2.29
  -1   3   2   69.19    2.33
  -1   3   2   74.37    2.28
  -1   3   2   74.68    2.25
  -1   3   2   69.31    2.27
  -1   3   2   74.70    2.30
  -1   3   2   72.02    2.27
   0  -3  -2  191.55    5.53
   0  -3  -2  180.75    5.47
   0  -3  -2  178.59    5.49
   0   3   2  179.38    5.49
  -1  -3  -2  436.76   18.78
   1   3   2  442.51   19.21
  -2  -3  -2    4.68    0.32
  -2  -3  -2    5.03    0.32
  -2  -3  -2    4.76    0.33
  -2  -3  -2    5.01    0.34
   2   3   2    5.02    0.33
   2   3   2    5.56    0.45
   2   3   2    4.90    0.29
   2   3   2    4.17    0.33
   2   3   2    4.55    0.27
  -3  -3  -2  262.39    7.73
  -3  -3  -2  252.16    7.75
  -3  -3  -2  253.34    7.69
  -3  -3  -2  258.10    7.76
   3   3   2  258.03    7.77
   3   3   2  259.47    7.72
   3   3   2  241.42    7.61
  -4  -3  -2   10.65    0.60
  -4  -3  -2   10.19    0.62
  -4  -3  -2   11.45    0.61
  -4  -3  -2    9.84    0.62
  -4  -3  -2   10.62    0.61
   4   3   2    9.35    0.45
   4   3   2   10.27    0.62
   4   3   2   11.11    0.61
  -5  -3  -2   26.38    1.14
  -5  -3  -2   25.51    1.13
  -5  -3  -2   26.92    1.18
  -5  -3  -2   27.37    1.23
   5   3   2   24.43    0.88
   5   3   2   28.52    1.16
   5   3   2   25.99    0.88
   5   3   2   26.02    1.19
  -6  -3  -2    6.97    0.67
  -6  -3  -2    6.61    0.63
  -6  -3  -2    8.39    0.65
  -6  -3  -2    8.43    0.62
   6   3   2    7.33    0.65
   7  -4  -2   13.09    0.83
  -7   4   2   12.84    0.80
  -7   4   2   12.11    0.90
  -7   4   2   12.91    0.84
   6  -4  -2   18.62    0.99
   6  -4  -2   21.54    0.82
   6  -4  -2   22.55    0.94
  -6   4   2   21.04    1.03
  -6   4   2   21.37    0.99
  -6   4   2   22.16    1.13
   5  -4  -2   14.02    0.64
   5  -4  -2   15.86    0.72
   5  -4  -2   14.13    0.76
  -5   4   2   15.46    0.84
  -5   4   2   14.12    0.75
  -5   4   2   14.32    0.78
  -5   4   2   15.31    0.74
   4  -4  -2  341.21    9.95
   4  -4  -2  331.15   10.03
   4  -4  -2  348.18    9.94
   4  -4  -2  327.99    9.77
  -4   4   2  299.84    9.94
  -4   4   2  337.47   10.06
  -4   4   2  324.28   10.09
  -4   4   2  346.81    9.98
   3  -4  -2   43.09    1.43
   3  -4  -2   41.99    1.42
   3  -4  -2   42.36    1.29
   3  -4  -2   42.18    1.47
   3  -4  -2   37.14    1.37
  -3   4   2   42.29    1.45
  -3   4   2   41.92    1.49
  -3   4   2   41.81    1.52
  -3   4   2   38.08    1.42
   2  -4  -2  334.66    9.45
   2  -4  -2  313.26    9.34
   2  -4  -2  289.81    9.34
  -2   4   2  322.55    9.42
  -2   4   2  308.59    9.38
   1  -4  -2  434.08   20.26
  -1   4   2  436.28   19.93
   0  -4  -2   38.39    1.36
   0  -4  -2   41.36    1.31
   0  -4  -2   37.39    1.29
   0  -4  -2   40.23    1.34
   0  -4  -2   35.58    1.28
   0  -4  -2   37.36    1.30
   0  -4  -2   40.89    1.34
   0   4   2   37.14    1.31
   0   4   2   36.12    1.28
   0   4   2   41.49    1.34
   0   4   2   38.19    1.36
   0   4   2   37.15    1.32
   0   4   2   38.74    1.32
  -1  -4  -2  139.49    4.10
  -1  -4  -2  131.70    4.02
  -1  -4  -2  132.17    4.08
  -1  -4  -2  128.06    4.02
  -1  -4  -2  132.86    4.05
  -1  -4  -2  136.60    4.05
   1   4   2  133.29    4.05
   1   4   2  129.20    4.09
   1   4   2  120.58    4.02
   1   4   2  122.64    3.99
   1   4   2  134.58    4.05
  -2  -4  -2    8.85    0.47
  -2  -4  -2    8.47    0.49
  -2  -4  -2    8.68    0.48
  -2  -4  -2    8.22    0.49
   2   4   2    7.74    0.42
   2   4   2    8.80    0.52
   2   4   2    8.82    0.48
  -3  -4  -2    2.33    0.31
  -3  -4  -2    2.60    0.31
   3   4   2    2.56    0.26
   3   4   2    2.81    0.34
   3   4   2    2.78    0.34
  -4  -4  -2    0.60    0.24
  -4  -4  -2    1.13    0.28
  -4  -4  -2    1.31    0.28
  -4  -4  -2    1.14    0.28
  -4  -4  -2    0.79    0.26
   4   4   2    0.79    0.26
   4   4   2    1.14    0.29
  -5  -4  -2   36.21    1.51
  -5  -4  -2   36.06    1.58
  -5  -4  -2   38.09    1.54
  -5  -4  -2   38.94    1.54
   5   4   2   40.59    1.55
   5   4   2   37.29    1.58
   6  -5  -2  120.51    3.76
  -6   5   2  122.55    3.89
  -6   5   2  113.10    4.02
  -6   5   2  116.47    3.92
   5  -5  -2    2.11    0.31
   5  -5  -2    1.66    0.26
   5  -5  -2    1.67    0.29
  -5   5   2    1.78    0.37
  -5   5   2    1.92    0.32
  -5   5   2    2.39    0.38
  -5   5   2    1.86    0.35
   4  -5  -2   41.16    1.50
   4  -5  -2   42.03    1.47
   4  -5  -2   45.40    1.57
  -4   5   2   40.67    1.57
  -4   5   2   40.67    1.52
  -4   5   2   39.74    1.61
  -4   5   2   41.16    1.50
   3  -5  -2   48.72    1.54
   3  -5  -2   48.67    1.66
   3  -5  -2   49.78    1.73
   3  -5  -2   51.17    1.80
  -3   5   2   50.06    1.71
  -3   5   2   49.07    1.76
  -3   5   2   46.46    1.69
  -3   5   2   49.91    1.81
   2  -5  -2    0.90    0.19
   2  -5  -2    0.78    0.17
   2  -5  -2    0.93    0.17
   2  -5  -2    0.61    0.12
  -2   5   2    0.76    0.21
  -2   5   2    0.92    0.20
  -2   5   2    0.63    0.17
  -2   5   2    0.67    0.12
   1  -5  -2    0.26    0.14
   1  -5  -2    0.17    0.13
   1  -5  -2    0.31    0.14
   1  -5  -2    0.19    0.09
   1  -5  -2    0.41    0.14
   1  -5  -2    0.55    0.13
  -1   5   2    0.31    0.13
  -1   5   2    0.48    0.14
  -1   5   2    0.62    0.17
  -1   5   2    0.18    0.11
  -1   5   2    0.19    0.14
   0  -5  -2  114.85    3.63
   0  -5  -2  102.82    3.54
   0  -5  -2  114.89    3.58
   0  -5  -2  121.76    3.59
   0  -5  -2  116.74    3.62
   0  -5  -2  116.10    3.66
   0   5   2  113.33    3.66
   0   5   2  114.33    3.60
   0   5   2  119.35    3.62
  -1  -5  -2  156.72    4.76
  -1  -5  -2  157.15    4.78
  -1  -5  -2  159.18    4.73
  -1  -5  -2  149.93    4.69
   1   5   2  149.93    4.72
   1   5   2  139.49    4.71
   1   5   2  153.77    4.78
  -2  -5  -2    3.29    0.36
  -2  -5  -2    3.34    0.35
  -2  -5  -2    3.36    0.33
  -2  -5  -2    3.77    0.36
   2   5   2    3.22    0.37
   2   5   2    3.40    0.35
  -3  -5  -2  256.52    8.00
  -3  -5  -2  259.74    7.95
   3   5   2  258.96    8.06
   3   5   2  268.64    8.01
  -4  -5  -2   20.87    1.14
  -4  -5  -2   23.21    1.04
  -4  -5  -2   22.78    1.03
  -4  -5  -2   22.40    1.11
   4   5   2   22.07    1.10
   4   5   2   23.17    1.07
  -5  -5  -2   53.71    2.12
  -5  -5  -2   55.45    2.04
  -5  -5  -2   54.06    2.06
  -5  -5  -2   53.19    2.02
   5   5   2   51.21    2.04
   6  -6  -2    0.91    0.24
   6  -6  -2    0.98    0.24
  -6   6   2    1.12    0.33
  -6   6   2    0.95    0.32
  -6   6   2    0.71    0.32
   5  -6  -2   20.15    0.89
   5  -6  -2   19.49    0.95
   5  -6  -2   20.53    0.86
  -5   6   2   19.47    0.98
  -5   6   2   20.46    1.08
  -5   6   2   20.44    0.97
   4  -6  -2   70.47    2.31
   4  -6  -2   68.80    2.40
   4  -6  -2   71.54    2.37
  -4   6   2   69.57    2.52
  -4   6   2   72.79    2.40
  -4   6   2   67.44    2.39
  -4   6   2   69.07    2.46
   3  -6  -2   15.70    0.74
   3  -6  -2   15.89    0.69
   3  -6  -2   14.28    0.73
   3  -6  -2   16.08    0.58
  -3   6   2   16.03    0.74
  -3   6   2   15.32    0.73
  -3   6   2   14.31    0.76
  -3   6   2   14.57    0.81
   2  -6  -2  193.58    5.83
   2  -6  -2  190.39    5.75
   2  -6  -2  188.31    5.68
   2  -6  -2  186.51    5.82
  -2   6   2  183.12    5.89
  -2   6   2  185.58    5.79
  -2   6   2  184.98    5.83
  -2   6   2  194.50    5.79
   1  -6  -2  211.06    6.48
   1  -6  -2  215.51    6.41
   1  -6  -2  211.68    6.48
   1  -6  -2  207.41    6.37
  -1   6   2  210.28    6.46
  -1   6   2  206.69    6.44
  -1   6   2  214.99    6.43
  -1   6   2  208.97    6.79
   0  -6  -2   14.59    0.74
   0  -6  -2   15.50    0.70
   0  -6  -2   14.92    0.69
   0  -6  -2   17.22    0.77
   0   6   2   15.72    0.79
   0   6   2   15.16    0.72
   0   6   2   16.24    0.73
  -1  -6  -2  172.33    5.44
  -1  -6  -2  177.46    5.49
  -1  -6  -2  176.85    5.41
  -1  -6  -2  173.38    5.44
   1   6   2  174.96    5.45
   1   6   2  178.20    5.53
  -2  -6  -2    2.85    0.36
  -2  -6  -2    2.26    0.34
  -2  -6  -2    2.16    0.32
   2   6   2    2.25    0.37
   2   6   2    2.44    0.35
  -3  -6  -2   33.10    1.38
  -3  -6  -2   35.09    1.37
   3   6   2   34.19    1.40
  -4  -6  -2    4.87    0.54
  -4  -6  -2    5.85    0.90
  -4  -6  -2    5.31    0.54
   4   6   2    5.90    0.58
   4   6   2    5.33    0.60
  -5  -6  -2    1.77    0.43
  -5  -6  -2    1.94    0.41
  -5  -6  -2    1.94    0.43
  -5  -6  -2    1.65    0.36
   5   6   2    0.99    0.35
   6  -7  -2   71.43    2.36
   6  -7  -2   71.51    2.43
  -6   7   2   75.07    2.60
  -6   7   2   71.69    2.61
  -6   7   2   67.56    2.72
   5  -7  -2    1.02    0.28
   5  -7  -2    0.96    0.23
  -5   7   2    1.20    0.33
  -5   7   2    0.52    0.30
  -5   7   2    1.71    0.34
   4  -7  -2  126.02    3.91
   4  -7  -2  119.76    3.91
   4  -7  -2  122.87    3.79
  -4   7   2  123.23    3.92
  -4   7   2  115.95    4.04
  -4   7   2  113.67    4.05
  -4   7   2  119.88    3.91
   3  -7  -2   50.70    1.82
   3  -7  -2   49.59    1.72
   3  -7  -2   49.78    1.81
   3  -7  -2   49.97    1.60
  -3   7   2   51.53    1.81
  -3   7   2   48.81    1.78
  -3   7   2   48.85    1.91
  -3   7   2   47.39    1.84
   2  -7  -2   54.21    1.80
   2  -7  -2   57.05    1.96
   2  -7  -2   54.04    1.94
   2  -7  -2   55.58    1.87
  -2   7   2   55.83    1.94
  -2   7   2   55.74    1.90
  -2   7   2   52.45    2.02
  -2   7   2   50.66    1.80
   1  -7  -2   59.47    1.98
   1  -7  -2   57.19    2.06
   1  -7  -2   59.28    2.07
   1  -7  -2   56.63    1.95
  -1   7   2   57.80    2.12
  -1   7   2   56.91    2.04
  -1   7   2   57.87    2.03
  -1   7   2   59.60    2.00
   0  -7  -2    5.11    0.41
   0  -7  -2    4.56    0.44
   0  -7  -2    4.41    0.42
   0  -7  -2    4.73    0.39
   0   7   2    5.04    0.44
   0   7   2    4.27    0.44
  -1  -7  -2    0.32    0.22
  -1  -7  -2    0.58    0.20
  -1  -7  -2    0.17    0.20
   1   7   2    0.43    0.23
  -2  -7  -2    0.21    0.20
  -2  -7  -2    0.17    0.21
  -2  -7  -2    0.35    0.21
   2   7   2    0.12    0.25
   2   7   2   -0.04    0.21
  -3  -7  -2   60.38    2.21
  -3  -7  -2   63.12    2.29
   3   7   2   62.89    2.29
   3   7   2   60.82    2.34
  -4  -7  -2   19.34    1.01
  -4  -7  -2   19.10    1.04
  -4  -7  -2   17.97    1.08
  -4  -7  -2   18.33    0.95
   4   7   2   16.97    1.07
   4   7   2   17.87    1.03
   5  -8  -2    3.56    0.40
  -5   8   2    4.53    0.50
  -5   8   2    3.61    0.54
  -5   8   2    3.58    0.47
   4  -8  -2    0.04    0.22
   4  -8  -2    0.78    0.23
   4  -8  -2    0.38    0.21
  -4   8   2    0.04    0.25
  -4   8   2    0.85    0.30
  -4   8   2    0.13    0.23
   3  -8  -2    0.24    0.20
   3  -8  -2    0.46    0.26
   3  -8  -2    0.93    0.26
   3  -8  -2    0.24    0.12
  -3   8   2    0.21    0.23
  -3   8   2    0.35    0.27
  -3   8   2    0.07    0.21
  -3   8   2   -0.02    0.20
   2  -8  -2   39.40    1.57
   2  -8  -2   41.79    1.60
   2  -8  -2   40.56    1.47
   2  -8  -2   39.41    1.41
  -2   8   2   40.13    1.55
  -2   8   2   40.50    1.51
  -2   8   2   38.50    1.57
  -2   8   2   39.30    1.65
   1  -8  -2   49.54    1.93
   1  -8  -2   53.10    1.83
   1  -8  -2   53.11    1.86
   1  -8  -2   51.85    1.95
  -1   8   2   53.71    1.94
  -1   8   2   54.69    2.04
   0  -8  -2   13.35    0.76
   0  -8  -2   13.56    0.72
   0  -8  -2   13.19    0.71
   0  -8  -2   13.55    0.78
   0   8   2   13.71    0.82
   0   8   2   14.46    0.79
  -1  -8  -2  127.98    4.19
  -1  -8  -2  124.19    4.09
  -1  -8  -2  126.77    4.14
   1   8   2  126.52    4.23
  -2  -8  -2    0.37    0.26
  -2  -8  -2    0.29    0.25
  -2  -8  -2    0.38    0.27
   2   8   2    0.48    0.29
   2   8   2    0.80    0.32
  -3  -8  -2   63.95    2.40
  -3  -8  -2   63.68    2.33
   3   8   2   62.06    2.47
   3   8   2   65.47    2.41
   5  -9  -2    2.75    0.34
  -5   9   2    3.15    0.48
  -5   9   2    2.34    0.56
  -5   9   2    2.93    0.48
   4  -9  -2   87.97    3.04
   4  -9  -2   76.95    2.62
  -4   9   2   78.45    2.81
  -4   9   2   77.12    2.78
  -4   9   2   76.47    2.94
   3  -9  -2   34.54    1.18
   3  -9  -2   32.70    1.28
   3  -9  -2   33.15    1.43
  -3   9   2   32.81    1.53
  -3   9   2   32.35    1.41
   2  -9  -2   62.62    2.33
   2  -9  -2   64.03    2.15
   2  -9  -2   60.96    2.32
   2  -9  -2   64.77    2.20
  -2   9   2   66.65    2.28
  -2   9   2   66.53    2.34
  -2   9   2   60.14    2.47
   1  -9  -2   73.12    2.63
   1  -9  -2   77.16    2.53
   1  -9  -2   68.15    2.60
   1  -9  -2   75.72    2.50
  -1   9   2   74.81    2.62
  -1   9   2   72.05    2.71
   0  -9  -2    2.47    0.42
   0  -9  -2    2.89    0.40
   0  -9  -2    2.62    0.38
   0   9   2    3.28    0.47
   0   9   2    3.32    0.52
  -1  -9  -2   25.81    1.15
  -1  -9  -2   23.97    1.23
  -1  -9  -2   24.30    1.16
   1   9   2   28.19    1.27
   1   9   2   25.06    1.28
  -2  -9  -2    1.24    0.34
  -2  -9  -2    1.95    0.37
  -2  -9  -2    2.44    0.46
   2   9   2    2.63    0.47
   2   9   2    2.47    0.48
   3 -10  -2   18.24    0.89
  -3  10   2   19.13    1.01
  -3  10   2   20.56    1.07
  -3  10   2   19.93    1.14
   2 -10  -2   -0.02    0.20
   2 -10  -2    0.05    0.22
   2 -10  -2   -0.01    0.17
  -2  10   2    0.17    0.28
  -2  10   2    0.31    0.29
   1 -10  -2    0.12    0.23
   1 -10  -2    0.24    0.24
   1 -10  -2    0.07    0.27
  -1  10   2    0.30    0.30
  -1  10   2    0.37    0.31
   0 -10  -2    7.47    0.62
   0 -10  -2    8.52    0.66
   0 -10  -2    8.58    0.71
   0  10   2    8.07    0.72
   0  10   2    7.25    0.71
  -1 -10  -2   27.77    1.39
  -1 -10  -2   28.68    1.27
  -1 -10  -2   27.99    1.31
   1  10   2   25.76    1.41
   1  10   2   30.24    1.40
   2  10  -3    2.08    0.45
   2  10  -3    1.82    0.41
  -2 -10   3    2.03    0.33
  -2 -10   3    1.43    0.37
   1  10  -3   64.38    2.42
   1  10  -3   64.35    2.39
  -1 -10   3   65.52    2.17
   0  10  -3   58.74    2.19
   0  10  -3   58.62    2.21
   0 -10   3   60.03    1.94
  -1  10  -3   33.49    1.41
  -1  10  -3   34.08    1.43
  -2  10  -3   49.86    1.86
  -2  10  -3   50.16    1.72
  -2  10  -3   48.02    1.88
  -3  10  -3    5.72    0.48
  -3  10  -3    5.74    0.55
  -3  10  -3    5.80    0.52
   3   9  -3   39.43    1.67
   3   9  -3   38.43    1.67
  -3  -9   3   37.92    1.62
  -3  -9   3   37.49    1.48
   2   9  -3   15.18    0.89
   2   9  -3   14.98    0.87
  -2  -9   3   14.45    0.74
  -2  -9   3   14.33    0.82
   1   9  -3    4.29    0.49
   1   9  -3    4.30    0.50
  -1  -9   3    4.26    0.38
  -1  -9   3    3.06    0.40
   0   9  -3    4.36    0.55
   0   9  -3    4.61    0.48
   0   9  -3    4.68    0.48
   0  -9   3    4.85    0.34
   0  -9   3    3.89    0.39
   0  -9   3    3.97    0.27
  -1   9  -3   14.76    0.76
  -1   9  -3   14.84    0.77
  -1   9  -3   12.87    0.72
   1  -9   3   13.95    0.51
   1  -9   3   13.26    0.54
  -2   9  -3   24.02    1.07
  -2   9  -3   24.57    0.95
  -2   9  -3   21.59    1.20
  -2   9  -3   23.38    1.03
  -3   9  -3    6.00    0.52
  -3   9  -3    5.51    0.49
  -3   9  -3    5.22    0.45
  -4   9  -3   73.95    2.63
  -4   9  -3   76.23    2.67
  -4   9  -3   79.31    2.65
   4   8  -3    0.54    0.32
   4   8  -3    1.21    0.39
  -4  -8   3    0.77    0.30
  -4  -8   3    0.87    0.34
  -4  -8   3    1.32    0.37
   3   8  -3    7.75    0.65
   3   8  -3    8.45    0.66
  -3  -8   3    7.45    0.35
  -3  -8   3    7.72    0.55
  -3  -8   3    7.74    0.63
  -3  -8   3    6.08    0.56
   2   8  -3    3.76    0.46
   2   8  -3    2.83    0.39
   2   8  -3    4.15    0.66
  -2  -8   3    3.77    0.39
  -2  -8   3    3.88    0.22
  -2  -8   3    3.11    0.43
  -2  -8   3    3.76    0.44
  -2  -8   3    3.72    0.21
   1   8  -3   75.56    2.55
   1   8  -3   74.06    2.58
   1   8  -3   74.09    2.54
  -1  -8   3   72.19    2.25
  -1  -8   3   77.06    2.54
  -1  -8   3   74.62    2.41
   0   8  -3   92.15    3.05
   0   8  -3   92.99    3.05
   0   8  -3   96.40    3.10
   0  -8   3   93.23    3.02
   0  -8   3   89.74    2.90
   0  -8   3   97.20    2.89
   0  -8   3   89.78    2.82
  -1   8  -3   31.81    1.24
  -1   8  -3   32.18    1.26
  -1   8  -3   33.41    1.24
  -1   8  -3   31.76    1.11
   1  -8   3   33.34    1.13
   1  -8   3   30.62    1.18
   1  -8   3   29.02    1.04
   1  -8   3   33.14    1.02
  -2   8  -3  172.06    5.24
  -2   8  -3  171.60    5.20
  -2   8  -3  161.32    5.06
  -2   8  -3  169.12    5.26
  -2   8  -3  170.92    5.29
   2  -8   3  167.33    5.17
  -3   8  -3    3.17    0.36
  -3   8  -3    2.61    0.34
  -3   8  -3    3.24    0.37
  -3   8  -3    2.77    0.36
  -4   8  -3   59.46    2.12
  -4   8  -3   58.18    2.07
  -4   8  -3   59.24    2.11
  -5   8  -3   14.02    0.82
  -5   8  -3   12.19    0.75
  -5   8  -3   13.46    0.84
   5   7  -3   37.14    1.67
   5   7  -3   38.59    1.68
  -5  -7   3   35.68    1.33
  -5  -7   3   35.26    1.65
  -5  -7   3   36.20    1.59
  -5  -7   3   37.55    1.53
   4   7  -3    1.39    0.50
   4   7  -3   -0.05    0.27
  -4  -7   3    0.42    0.27
  -4  -7   3    0.30    0.25
  -4  -7   3    0.17    0.23
   3   7  -3  132.82    4.32
  -3  -7   3  131.46    3.99
  -3  -7   3  138.11    4.31
  -3  -7   3  135.10    4.18
  -3  -7   3  122.78    4.01
   2   7  -3   10.65    0.66
   2   7  -3   10.07    0.62
  -2  -7   3   11.18    0.64
  -2  -7   3   11.18    0.57
  -2  -7   3   10.57    0.63
  -2  -7   3   10.56    0.40
  -2  -7   3   10.42    0.40
   1   7  -3  102.18    3.30
   1   7  -3  101.10    3.27
   1   7  -3  101.30    3.26
  -1  -7   3  103.46    3.26
  -1  -7   3   96.48    3.05
  -1  -7   3  101.36    3.15
   0   7  -3  111.00    3.47
   0   7  -3  108.56    3.48
   0   7  -3  107.16    3.50
   0  -7   3  112.08    3.54
   0  -7   3  113.78    3.46
   0  -7   3  103.49    3.34
   0  -7   3  113.35    3.35
   0  -7   3  106.64    3.29
  -1   7  -3    3.16    0.32
  -1   7  -3    3.66    0.33
  -1   7  -3    3.19    0.30
  -1   7  -3    3.55    0.25
  -1   7  -3    3.12    0.25
   1  -7   3    3.20    0.22
   1  -7   3    3.03    0.27
   1  -7   3    3.31    0.18
  -2   7  -3    8.68    0.49
  -2   7  -3    8.24    0.45
  -2   7  -3    8.11    0.49
  -2   7  -3    8.98    0.62
  -2   7  -3    8.27    0.36
   2  -7   3    8.67    0.42
  -3   7  -3    9.77    0.54
  -3   7  -3   10.51    0.55
  -3   7  -3    9.39    0.55
  -3   7  -3   10.59    0.58
   3  -7   3   10.12    0.47
  -4   7  -3   32.73    1.29
  -4   7  -3   31.76    1.24
  -4   7  -3   32.72    1.30
  -5   7  -3    2.95    0.43
  -5   7  -3    3.95    0.42
  -5   7  -3    3.26    0.43
   5   6  -3   82.99    2.95
   5   6  -3   78.72    2.94
  -5  -6   3   82.59    2.82
  -5  -6   3   78.88    2.66
  -5  -6   3   81.42    2.95
  -5  -6   3   86.66    2.92
   4   6  -3    2.06    0.39
   4   6  -3    2.32    0.40
  -4  -6   3    2.27    0.38
  -4  -6   3    1.76    0.37
  -4  -6   3    1.65    0.23
   3   6  -3   10.38    0.64
   3   6  -3   10.61    0.66
  -3  -6   3    9.83    0.64
  -3  -6   3   10.27    0.44
  -3  -6   3   10.24    0.56
  -3  -6   3   11.18    0.64
  -3  -6   3    9.52    0.44
   2   6  -3   27.30    1.10
   2   6  -3   27.22    1.12
   2   6  -3   27.63    1.10
  -2  -6   3   26.60    1.09
  -2  -6   3   27.95    0.88
  -2  -6   3   26.41    0.88
  -2  -6   3   27.47    1.02
  -2  -6   3   27.23    1.09
   1   6  -3   32.80    1.22
   1   6  -3   32.52    1.24
   1   6  -3   34.92    1.23
  -1  -6   3   31.32    1.15
  -1  -6   3   33.30    1.14
  -1  -6   3   32.50    1.05
  -1  -6   3   34.65    1.23
   0   6  -3   37.44    1.28
   0   6  -3   35.07    1.30
   0   6  -3   38.50    1.30
   0  -6   3   35.75    1.14
   0  -6   3   34.31    1.18
   0  -6   3   37.57    1.18
  -1   6  -3   70.11    2.24
  -1   6  -3   68.54    2.25
  -1   6  -3   69.87    2.17
  -1   6  -3   68.82    2.17
  -1   6  -3   68.92    2.22
   1  -6   3   67.36    2.14
   1  -6   3   70.98    2.20
  -2   6  -3  149.52    4.53
  -2   6  -3  148.46    4.50
  -2   6  -3  152.24    4.54
  -2   6  -3  146.80    4.38
  -2   6  -3  149.96    4.50
   2  -6   3  146.50    4.45
   2  -6   3  135.64    4.47
  -3   6  -3    1.90    0.26
  -3   6  -3    2.38    0.29
  -3   6  -3    2.16    0.26
  -3   6  -3    2.04    0.25
   3  -6   3    1.64    0.19
  -4   6  -3  174.75    5.45
  -4   6  -3  173.76    5.49
  -4   6  -3  175.92    5.37
   4  -6   3  174.99    5.36
  -5   6  -3   21.54    0.94
  -5   6  -3   21.26    1.02
  -5   6  -3   23.88    1.03
  -5   6  -3   19.82    0.97
  -6   6  -3   21.02    1.09
  -6   6  -3   19.91    0.98
   6   5  -3    0.79    0.27
   6   5  -3    0.81    0.36
   6   5  -3    1.31    0.39
  -6  -5   3    0.57    0.29
  -6  -5   3    1.22    0.35
  -6  -5   3    0.11    0.29
   5   5  -3    7.80    0.66
   5   5  -3    6.79    0.64
  -5  -5   3    7.86    0.60
  -5  -5   3    6.78    0.56
  -5  -5   3    7.38    0.65
  -5  -5   3    7.62    0.48
   4   5  -3    0.96    0.26
   4   5  -3    1.19    0.30
  -4  -5   3    1.22    0.20
  -4  -5   3    1.18    0.29
  -4  -5   3    1.18    0.27
  -4  -5   3    1.00    0.36
   3   5  -3  131.80    4.19
   3   5  -3  127.32    4.15
   3   5  -3  134.84    4.18
  -3  -5   3  131.52    4.08
  -3  -5   3  130.44    4.14
  -3  -5   3  129.29    4.16
  -3  -5   3  130.28    3.96
   2   5  -3   39.83    1.39
   2   5  -3   39.32    1.41
   2   5  -3   37.40    1.37
  -2  -5   3   37.71    1.38
  -2  -5   3   39.19    1.39
  -2  -5   3   35.21    1.20
  -2  -5   3   40.14    1.20
   1   5  -3  263.26    8.08
   1   5  -3  293.56    8.20
  -1  -5   3  259.79    8.03
  -1  -5   3  261.93    7.90
  -1   5  -3   22.48    0.79
  -1   5  -3   22.21    0.80
  -1   5  -3   21.58    0.76
  -1   5  -3   22.75    0.77
  -1   5  -3   22.24    0.78
   1  -5   3   21.23    0.75
  -2   5  -3  247.92    7.26
  -2   5  -3  246.48    7.26
  -2   5  -3  252.92    7.28
  -2   5  -3  210.40    7.27
  -2   5  -3  248.75    7.24
   2  -5   3  242.56    7.25
   2  -5   3  247.04    7.19
  -3   5  -3   52.79    1.73
  -3   5  -3   47.95    1.67
  -3   5  -3   50.57    1.66
  -3   5  -3   50.48    1.68
  -3   5  -3   50.82    1.73
   3  -5   3   51.24    1.61
  -4   5  -3    3.29    0.31
  -4   5  -3    3.42    0.26
  -4   5  -3    3.76    0.35
  -4   5  -3    4.24    0.40
   4  -5   3    3.65    0.26
  -5   5  -3    4.32    0.48
  -5   5  -3    4.59    0.40
  -5   5  -3    4.45    0.44
  -5   5  -3    4.95    0.44
  -6   5  -3   15.49    0.85
  -6   5  -3   18.29    0.92
  -6   5  -3   16.79    0.95
   6   4  -3    6.78    0.52
   6   4  -3    6.38    0.65
   6   4  -3    6.51    0.67
  -6  -4   3    5.98    0.58
  -6  -4   3    6.83    0.76
  -6  -4   3    7.42    1.07
   5   4  -3  162.48    5.22
   5   4  -3  164.19    5.38
   5   4  -3  173.90    5.40
  -5  -4   3  167.85    5.27
  -5  -4   3  169.46    5.39
  -5  -4   3  167.13    5.17
   4   4  -3    7.94    0.56
   4   4  -3    8.32    0.57
  -4  -4   3    7.89    0.42
  -4  -4   3    7.52    0.55
  -4  -4   3    7.15    0.50
  -4  -4   3    8.28    0.50
   3   4  -3  190.23    6.13
   3   4  -3  194.77    5.94
  -3  -4   3  191.65    5.87
  -3  -4   3  191.99    5.93
  -3  -4   3  196.43    5.95
  -3  -4   3  193.78    5.78
   2   4  -3  137.71    4.14
   2   4  -3  135.44    4.14
   2   4  -3  133.45    4.15
  -2  -4   3  132.85    4.07
  -2  -4   3  136.92    4.14
  -2  -4   3  136.08    4.14
  -2  -4   3  131.91    3.99
  -2  -4   3  125.02    4.09
   1   4  -3   12.77    0.54
   1   4  -3   12.19    0.50
   1   4  -3   13.22    0.54
   1   4  -3   12.07    0.54
   1   4  -3   12.58    0.53
  -1  -4   3   13.12    0.49
  -1  -4   3   13.09    0.55
  -1  -4   3   11.92    0.54
  -1  -4   3   13.15    0.50
  -1  -4   3   13.02    0.53
   0   4  -3    6.75    0.31
   0   4  -3    6.14    0.28
   0   4  -3    6.54    0.30
   0   4  -3    6.43    0.31
   0   4  -3    5.55    0.29
   0   4  -3    6.00    0.23
   0  -4   3    5.66    0.30
   0  -4   3    6.54    0.29
   0  -4   3    6.06    0.24
   0  -4   3    6.03    0.22
  -1   4  -3   45.31    1.48
  -1   4  -3   47.32    1.50
  -1   4  -3   48.04    1.49
  -1   4  -3   46.77    1.74
  -1   4  -3   47.78    1.51
  -1   4  -3   47.77    1.50
  -1   4  -3   48.87    1.53
   1  -4   3   48.74    1.50
   1  -4   3   47.50    1.50
   1  -4   3   49.45    1.48
  -2   4  -3   42.51    1.30
  -2   4  -3   42.05    1.29
  -2   4  -3   39.85    1.35
  -2   4  -3   43.60    1.35
  -2   4  -3   42.43    1.40
  -2   4  -3   42.59    1.38
  -2   4  -3   42.37    1.41
  -2   4  -3   42.69    1.40
   2  -4   3   43.50    1.32
   2  -4   3   43.86    1.41
  -3   4  -3    1.90    0.19
  -3   4  -3    1.91    0.25
  -3   4  -3    1.72    0.19
  -3   4  -3    1.71    0.21
  -3   4  -3    1.78    0.22
  -3   4  -3    1.55    0.17
   3  -4   3    1.68    0.15
  -4   4  -3  214.52    6.50
  -4   4  -3  215.23    6.55
  -4   4  -3  219.63    6.42
  -4   4  -3  216.07    6.31
  -4   4  -3  205.39    6.43
   4  -4   3  205.67    6.36
  -5   4  -3   28.65    1.21
  -5   4  -3   28.94    1.14
  -5   4  -3   28.81    1.13
  -5   4  -3   33.23    1.43
  -6   4  -3   49.92    1.94
  -6   4  -3   49.09    1.88
   6   3  -3    0.09    0.27
   6   3  -3    0.21    0.17
   6   3  -3    0.11    0.30
  -6  -3   3    0.23    0.30
  -6  -3   3   -0.08    0.19
   5   3  -3   24.46    1.00
   5   3  -3   24.97    1.13
   5   3  -3   24.02    1.13
  -5  -3   3   25.01    1.06
  -5  -3   3   25.68    1.15
  -5  -3   3   25.16    1.00
   4   3  -3    9.39    0.57
   4   3  -3    9.02    0.59
  -4  -3   3    8.42    0.51
  -4  -3   3    8.46    0.45
  -4  -3   3    9.14    0.57
  -4  -3   3    9.15    0.51
   3   3  -3   59.36    2.00
   3   3  -3   57.94    2.00
   3   3  -3   61.43    2.00
  -3  -3   3   58.61    1.87
  -3  -3   3   59.52    2.00
  -3  -3   3   58.60    1.96
  -3  -3   3   59.60    1.98
   2   3  -3   23.04    0.85
   2   3  -3   21.47    0.80
   2   3  -3   22.33    0.85
   2   3  -3   22.48    0.86
   2   3  -3   20.06    0.82
  -2  -3   3   22.37    0.86
  -2  -3   3   23.21    0.88
  -2  -3   3   23.03    0.80
  -2  -3   3   23.48    0.86
  -2  -3   3   23.83    0.85
  -2  -3   3   22.37    0.73
  -1  -3   3  306.94   13.37
  -1  -3   3  293.54   13.30
   0  -3   3  399.44   15.03
  -1   3  -3   45.80    1.46
  -1   3  -3   45.01    1.44
  -1   3  -3   46.05    1.44
  -1   3  -3   45.04    1.41
  -1   3  -3   47.34    1.45
   1  -3   3   46.59    1.40
   1  -3   3   50.93    1.47
   1  -3   3   46.25    1.40
  -2   3  -3  539.03   19.23
   2  -3   3  546.34   18.97
  -3   3  -3   31.76    1.07
  -3   3  -3   29.16    1.05
  -3   3  -3   31.43    1.01
  -3   3  -3   30.57    1.03
  -3   3  -3   28.80    1.10
  -3   3  -3   29.05    0.97
  -3   3  -3   30.32    0.91
   3  -3   3   29.41    0.99
  -4   3  -3   74.36    2.38
  -4   3  -3   75.75    2.50
  -4   3  -3   75.20    2.40
  -4   3  -3   74.26    2.45
   4  -3   3   74.70    2.36
  -5   3  -3   38.86    1.56
  -5   3  -3   35.94    1.32
  -5   3  -3   35.92    1.35
   5  -3   3   35.67    1.29
  -6   3  -3    0.36    0.25
  -6   3  -3    0.35    0.23
  -6   3  -3    0.18    0.26
   7   2  -3    1.38    0.41
   7   2  -3    1.29    0.41
  -7  -2   3    0.99    0.33
  -7  -2   3    1.48    0.46
  -7  -2   3    0.77    0.35
   6   2  -3    0.38    0.24
   6   2  -3    0.64    0.29
  -6  -2   3    0.67    0.27
  -6  -2   3    0.51    0.24
  -6  -2   3    0.55    0.30
   5   2  -3   92.97    3.07
   5   2  -3   89.00    2.92
  -5  -2   3   92.01    2.94
  -5  -2   3   88.35    2.96
  -5  -2   3   90.55    3.07
   4   2  -3    5.29    0.42
   4   2  -3    5.58    0.43
   4   2  -3    5.20    0.35
  -4  -2   3    5.55    0.35
  -4  -2   3    4.96    0.37
  -4  -2   3    5.14    0.42
   3   2  -3  278.58    8.68
   3   2  -3  299.55    8.70
   3   2  -3  275.96    8.58
  -3  -2   3  293.13    8.70
  -3  -2   3  298.54    8.71
   2   2  -3  183.11    5.74
   2   2  -3  199.11    5.78
  -2  -2   3  196.62    5.79
  -2  -2   3  188.08    5.75
  -1  -2   3  181.95    5.43
   0  -2   3  354.36   12.32
   0  -2   3  353.68   12.20
  -1   2  -3   21.84    0.74
  -1   2  -3   21.23    0.68
  -1   2  -3   22.32    0.67
  -2   2  -3   13.50    0.47
  -2   2  -3   12.29    0.46
  -2   2  -3   12.94    0.44
  -2   2  -3   12.40    0.55
  -2   2  -3   12.47    0.45
  -2   2  -3   13.06    0.53
  -2   2  -3   13.72    0.48
   2  -2   3   12.48    0.43
   2  -2   3   13.49    0.43
  -3   2  -3   24.43    0.84
  -3   2  -3   23.76    0.81
  -3   2  -3   24.04    1.00
  -3   2  -3   23.86    0.78
  -3   2  -3   23.31    0.86
  -3   2  -3   22.40    0.83
   3  -2   3   23.32    0.81
  -4   2  -3   52.29    1.70
  -4   2  -3   51.81    1.62
  -4   2  -3   51.90    1.73
  -4   2  -3   53.48    1.83
  -4   2  -3   52.52    1.77
   4  -2   3   49.94    1.63
   4  -2   3   50.73    1.70
  -5   2  -3    7.26    0.52
  -5   2  -3    7.51    0.47
  -5   2  -3    7.02    0.52
  -5   2  -3    7.69    0.47
  -5   2  -3    6.95    0.33
   5  -2   3    6.77    0.34
   5  -2   3    6.26    0.42
  -6   2  -3   39.57    1.61
  -6   2  -3   41.12    1.66
   7   1  -3   69.33    2.52
   7   1  -3   69.06    2.56
  -7  -1   3   65.48    2.58
  -7  -1   3   66.49    2.43
  -7  -1   3   66.90    2.43
   6   1  -3    2.21    0.38
   6   1  -3    1.84    0.24
  -6  -1   3    2.04    0.36
  -6  -1   3    1.61    0.35
  -6  -1   3    2.33    0.36
   5   1  -3  238.80    7.22
   5   1  -3  233.21    7.07
   5   1  -3  236.22    7.24
  -5  -1   3  229.76    7.12
  -5  -1   3  227.03    7.23
  -5  -1   3  236.42    7.13
   4   1  -3   44.51    1.58
   4   1  -3   43.68    1.50
   4   1  -3   43.23    1.58
  -4  -1   3   49.39    1.62
  -4  -1   3   43.22    1.51
  -4  -1   3   42.04    1.49
  -4  -1   3   40.77    1.57
   3   1  -3   38.68    1.35
   3   1  -3   40.14    1.40
   3   1  -3   40.79    1.41
   3   1  -3   42.07    1.37
   3   1  -3   41.65    1.41
   3   1  -3   41.43    1.34
   3   1  -3   39.79    1.35
  -3  -1   3   39.43    1.41
  -3  -1   3   40.36    1.41
  -3  -1   3   41.66    1.34
  -3  -1   3   37.41    1.38
  -3  -1   3   41.85    1.36
   2   1  -3   30.88    1.05
   2   1  -3   30.82    1.01
   2   1  -3   32.09    1.07
   2   1  -3   31.80    1.07
   2   1  -3   32.89    1.08
   2   1  -3   30.82    1.03
   2   1  -3   30.91    1.07
  -2  -1   3   31.25    1.03
  -2  -1   3   32.02    1.08
  -2  -1   3   29.01    1.05
  -2  -1   3   30.99    1.12
  -2  -1   3   31.81    1.01
   1   1  -3    1.60    0.12
   1   1  -3    1.45    0.13
   1   1  -3    1.94    0.13
   1   1  -3    1.53    0.11
   1   1  -3    1.68    0.10
   1   1  -3    1.93    0.13
  -1  -1   3    1.60    0.12
  -1  -1   3    1.69    0.11
  -1  -1   3    1.80    0.12
  -1  -1   3    1.54    0.11
  -1  -1   3    1.79    0.10
   0  -1   3  126.97    3.73
  -1   1  -3   48.20    1.52
  -1   1  -3   49.29    1.45
  -1   1  -3   48.00    1.50
  -2   1  -3  278.69   11.35
  -3   1  -3   14.41    0.59
  -3   1  -3   13.89    0.64
  -3   1  -3   15.26    0.59
  -3   1  -3   14.84    0.56
  -3   1  -3   14.56    0.56
   3  -1   3   14.76    0.56
  -4   1  -3  204.24    6.22
  -4   1  -3  200.86    6.14
  -4   1  -3  208.70    6.11
  -4   1  -3  205.46    6.27
  -4   1  -3  198.62    6.18
   4  -1   3  203.32    6.21
  -5   1  -3   69.50    2.46
  -5   1  -3   71.85    2.27
  -5   1  -3   69.99    2.35
  -5   1  -3   72.28    2.44
  -5   1  -3   71.02    2.39
  -6   1  -3   11.39    0.74
  -6   1  -3   12.41    0.78
  -6   1  -3   10.98    0.55
  -6   1  -3   12.55    0.72
   7   0  -3   21.53    1.13
  -7   0   3   21.42    1.09
  -7   0   3   23.62    1.10
  -7   0   3   23.95    1.25
   6   0  -3    1.23    0.19
   6   0  -3    1.16    0.30
   6   0  -3    1.55    0.34
  -6   0   3    1.11    0.30
  -6   0   3    1.18    0.29
  -6   0   3    1.14    0.32
   5   0  -3   11.00    0.54
   5   0  -3   11.52    0.67
   5   0  -3   11.98    0.68
  -5   0   3   11.78    0.61
  -5   0   3   11.58    0.61
  -5   0   3   11.86    0.69
   4   0  -3    4.51    0.30
   4   0  -3    4.31    0.29
   4   0  -3    4.60    0.37
   4   0  -3    3.74    0.35
  -4   0   3    4.16    0.32
  -4   0   3    3.88    0.34
  -4   0   3    3.45    0.34
   3   0  -3  204.63    6.16
   3   0  -3  210.53    6.20
   3   0  -3  218.96    6.25
   3   0  -3  197.88    6.22
   3   0  -3  206.63    6.23
   3   0  -3  211.99    6.24
  -3   0   3  207.46    6.24
  -3   0   3  208.66    6.24
  -3   0   3  183.74    6.20
   2   0  -3  245.27   12.18
  -2   0   3  261.06   12.33
   1   0  -3  918.79   31.31
  -1   0   3  969.84   31.41
   0   0  -3  816.65   26.50
   0   0   3  838.39   26.60
  -1   0  -3    0.15    0.05
  -1   0  -3    0.39    0.07
  -1   0  -3    0.28    0.05
  -1   0  -3    0.38    0.08
  -1   0  -3    0.34    0.07
   1   0   3    0.27    0.06
   1   0   3    0.32    0.07
   1   0   3    0.24    0.05
  -2   0  -3  356.12   14.82
  -2   0  -3  377.90   14.71
  -3   0  -3   18.41    0.74
  -3   0  -3   20.60    0.75
  -3   0  -3   19.72    0.77
  -3   0  -3   21.00    0.84
  -3   0  -3   20.49    0.76
  -3   0  -3   20.71    0.78
   3   0   3   20.79    0.69
   3   0   3   19.76    0.76
   3   0   3   20.24    0.67
  -4   0  -3    2.85    0.30
  -4   0  -3    2.85    0.34
  -4   0  -3    2.96    0.28
  -4   0  -3    2.64    0.26
  -4   0  -3    2.42    0.27
   4   0   3    2.75    0.18
   4   0   3    2.54    0.21
   4   0   3    2.56    0.27
  -5   0  -3    4.74    0.36
  -5   0  -3    3.64    0.38
  -5   0  -3    4.30    0.49
  -5   0  -3    4.53    0.39
  -5   0  -3    3.91    0.52
   5   0   3    4.44    0.28
   5   0   3    4.35    0.25
   5   0   3    4.18    0.38
  -6   0  -3    4.39    0.52
  -6   0  -3    4.46    0.47
  -6   0  -3    4.25    0.38
  -6   0  -3    4.22    0.49
   7  -1  -3   37.57    1.55
  -7   1   3   36.31    1.65
  -7   1   3   37.54    1.54
  -7   1   3   35.43    1.50
   6  -1  -3    2.22    0.35
   6  -1  -3    3.29    0.28
   6  -1  -3    3.25    0.43
  -6   1   3    2.40    0.37
  -6   1   3    2.20    0.39
   5  -1  -3  232.19    7.05
   5  -1  -3  228.31    6.90
   5  -1  -3  233.36    7.08
  -5   1   3  226.15    6.99
  -5   1   3  220.35    6.97
  -5   1   3  232.52    7.10
   4  -1  -3  126.68    3.91
   4  -1  -3  116.91    3.76
   4  -1  -3  123.91    3.80
   4  -1  -3  122.78    3.88
  -4   1   3  123.60    3.82
  -4   1   3  123.73    3.91
  -4   1   3  122.74    3.83
  -4   1   3  122.78    3.91
   3  -1  -3  233.69    7.16
   3  -1  -3  240.02    7.14
   3  -1  -3  237.98    7.18
   3  -1  -3  253.11    7.25
  -3   1   3  240.40    7.18
  -3   1   3  248.74    7.25
  -3   1   3  223.52    7.21
   2  -1  -3  229.36   12.11
  -2   1   3  259.51   12.52
   1  -1  -3    0.91    0.10
   1  -1  -3    0.80    0.11
   1  -1  -3    0.97    0.12
   1  -1  -3    0.64    0.10
   1  -1  -3    0.81    0.10
   1  -1  -3    0.80    0.12
  -1   1   3    0.77    0.10
  -1   1   3    1.00    0.11
  -1   1   3    1.08    0.12
  -1   1   3    0.62    0.10
  -1   1   3    0.79    0.10
   0  -1  -3  101.74    3.00
   0  -1  -3   99.23    3.01
   0  -1  -3   96.85    2.96
   0   1   3   99.97    3.00
   0   1   3  100.16    2.98
   0   1   3   97.08    2.96
   0   1   3   97.38    3.00
   0   1   3   96.99    2.99
  -1  -1  -3   35.76    1.15
  -1  -1  -3   34.62    1.12
  -1  -1  -3   33.74    1.12
  -1  -1  -3   34.26    1.10
  -1  -1  -3   33.42    1.10
  -1  -1  -3   34.66    1.11
   1   1   3   34.21    1.11
   1   1   3   34.63    1.14
   1   1   3   35.20    1.09
   1   1   3   34.42    1.11
   1   1   3   34.42    1.08
  -2  -1  -3   89.79    2.69
  -2  -1  -3   86.79    2.72
  -2  -1  -3   83.79    2.68
  -2  -1  -3   91.31    2.72
  -2  -1  -3   90.63    2.73
   2   1   3   85.82    2.69
   2   1   3   89.86    2.67
   2   1   3   86.22    2.72
   2   1   3   84.03    2.64
   2   1   3   84.90    2.64
  -3  -1  -3    7.97    0.41
  -3  -1  -3    7.21    0.44
  -3  -1  -3    7.77    0.43
  -3  -1  -3    6.95    0.40
  -3  -1  -3    7.64    0.40
   3   1   3    7.78    0.38
   3   1   3    7.23    0.33
   3   1   3    7.69    0.28
   3   1   3    7.76    0.53
  -4  -1  -3  183.15    5.59
  -4  -1  -3  180.22    5.57
  -4  -1  -3  184.72    5.53
  -4  -1  -3  182.99    5.52
  -4  -1  -3  177.80    5.61
   4   1   3  171.86    5.41
   4   1   3  176.32    5.56
   4   1   3  185.71    5.47
  -5  -1  -3   61.51    2.11
  -5  -1  -3   58.48    2.28
  -5  -1  -3   60.69    2.16
  -5  -1  -3   62.61    2.26
  -5  -1  -3   62.03    2.09
   5   1   3   59.93    1.97
   5   1   3   61.72    2.19
  -6  -1  -3   29.05    1.26
  -6  -1  -3   27.82    1.19
  -6  -1  -3   31.87    1.37
  -6  -1  -3   30.49    1.35
   7  -2  -3   87.07    2.90
  -7   2   3   82.94    2.92
  -7   2   3   80.79    3.04
  -7   2   3   80.53    2.87
   6  -2  -3   11.70    0.73
   6  -2  -3   11.67    0.72
   6  -2  -3   10.52    0.52
  -6   2   3   11.07    0.76
  -6   2   3   10.38    0.68
  -6   2   3   11.63    0.70
   5  -2  -3   47.33    1.70
   5  -2  -3   47.09    1.57
   5  -2  -3   45.83    1.72
   5  -2  -3   43.38    1.51
  -5   2   3   45.29    1.64
  -5   2   3   48.13    1.68
  -5   2   3   47.61    1.76
  -5   2   3   43.89    1.71
   4  -2  -3   35.09    1.21
   4  -2  -3   32.91    1.13
   4  -2  -3   33.22    1.28
   4  -2  -3   35.15    1.28
  -4   2   3   32.26    1.21
  -4   2   3   32.64    1.20
  -4   2   3   34.48    1.24
  -4   2   3   34.67    1.30
  -4   2   3   34.20    1.33
   3  -2  -3   18.51    0.71
   3  -2  -3   18.86    0.75
   3  -2  -3   17.61    0.75
   3  -2  -3   16.11    0.68
   3  -2  -3   17.87    0.75
   3  -2  -3   17.55    0.75
  -3   2   3   17.91    0.70
  -3   2   3   18.38    0.76
  -3   2   3   17.23    0.76
  -3   2   3   18.29    0.72
  -3   2   3   18.77    0.72
   2  -2  -3   35.69    1.18
   2  -2  -3   33.70    1.11
   2  -2  -3   31.90    1.12
   2  -2  -3   34.50    1.18
   2  -2  -3   33.04    1.11
   2  -2  -3   34.60    1.16
   2  -2  -3   32.85    1.15
  -2   2   3   32.51    1.12
  -2   2   3   34.43    1.19
  -2   2   3   31.71    1.16
  -2   2   3   32.41    1.15
  -2   2   3   32.52    1.15
  -2   2   3   33.25    1.13
   1  -2  -3  174.82    5.11
  -1   2   3  161.27    5.06
  -1   2   3  167.60    5.06
  -1   2   3  168.83    5.09
  -1   2   3  170.84    5.09
   0  -2  -3  694.00   25.48
   0   2   3  709.05   25.82
  -1  -2  -3    3.22    0.23
  -1  -2  -3    3.55    0.23
  -1  -2  -3    3.12    0.22
  -1  -2  -3    3.02    0.21
  -1  -2  -3    3.02    0.20
  -1  -2  -3    2.88    0.20
   1   2   3    3.00    0.21
   1   2   3    3.40    0.21
   1   2   3    2.91    0.19
   1   2   3    3.28    0.21
   1   2   3    2.87    0.21
   1   2   3    2.94    0.22
   2   2   3  446.97   13.25
  -3  -2  -3   69.98    2.28
  -3  -2  -3   66.58    2.27
  -3  -2  -3   72.60    2.31
  -3  -2  -3   67.91    2.28
   3   2   3   68.13    2.21
   3   2   3   68.90    2.29
   3   2   3   69.67    2.15
   3   2   3   69.65    2.23
  -4  -2  -3   51.49    1.80
  -4  -2  -3   49.17    1.77
  -4  -2  -3   53.26    1.84
  -4  -2  -3   50.08    1.83
  -4  -2  -3   50.73    1.85
   4   2   3   54.35    1.79
   4   2   3   49.83    1.82
  -5  -2  -3   42.88    1.67
  -5  -2  -3   43.14    1.59
  -5  -2  -3   42.84    1.60
  -5  -2  -3   40.73    1.66
   5   2   3   40.92    1.63
   5   2   3   43.82    1.53
  -6  -2  -3    0.75    0.27
  -6  -2  -3    0.50    0.28
  -6  -2  -3    0.44    0.28
  -6  -2  -3    0.67    0.29
   6   2   3    0.67    0.22
  -7   3   3    1.07    0.35
  -7   3   3    1.04    0.33
  -7   3   3    1.33    0.42
   6  -3  -3    0.88    0.28
   6  -3  -3    0.73    0.19
  -6   3   3    0.84    0.30
  -6   3   3    0.97    0.28
   5  -3  -3   95.42    3.09
   5  -3  -3   90.30    2.87
   5  -3  -3   97.79    2.99
   5  -3  -3   95.47    3.14
  -5   3   3   93.06    3.18
  -5   3   3   94.38    3.08
  -5   3   3   88.66    3.13
  -5   3   3   92.57    3.04
   4  -3  -3   41.50    1.43
   4  -3  -3   40.02    1.34
   4  -3  -3   41.68    1.52
   4  -3  -3   39.92    1.32
   4  -3  -3   42.17    1.49
  -4   3   3   40.76    1.47
  -4   3   3   42.49    1.45
  -4   3   3   41.86    1.56
  -4   3   3   38.22    1.43
  -4   3   3   40.46    1.52
   3  -3  -3  239.97    7.26
   3  -3  -3  238.74    7.12
   3  -3  -3  241.98    7.27
   3  -3  -3  240.53    7.21
  -3   3   3  243.17    7.22
  -3   3   3  230.01    7.21
  -3   3   3  245.15    7.30
  -3   3   3  237.03    7.19
  -3   3   3  235.49    7.26
   2  -3  -3  459.30   21.11
  -2   3   3  479.00   21.61
   1  -3  -3   74.50    2.34
   1  -3  -3   73.68    2.35
   1  -3  -3   77.46    2.37
   1  -3  -3   75.34    2.39
   1  -3  -3   73.74    2.40
   1  -3  -3   74.62    2.36
   1  -3  -3   76.25    2.39
  -1   3   3   75.43    2.35
  -1   3   3   74.61    2.36
  -1   3   3   77.30    2.34
  -1   3   3   70.41    2.37
  -1   3   3   75.81    2.36
  -1   3   3   71.71    2.42
  -1   3   3   79.05    2.39
   0  -3  -3  405.74   18.18
   0   3   3  437.82   18.79
  -1  -3  -3    1.78    0.18
  -1  -3  -3    2.27    0.22
  -1  -3  -3    1.65    0.18
  -1  -3  -3    1.64    0.20
  -1  -3  -3    1.52    0.20
   1   3   3    1.69    0.18
   1   3   3    1.70    0.17
   1   3   3    1.61    0.17
   1   3   3    1.76    0.19
   1   3   3    2.15    0.21
  -2  -3  -3   21.62    0.84
  -2  -3  -3   22.20    0.88
  -2  -3  -3   21.29    0.80
  -2  -3  -3   22.19    0.88
   2   3   3   22.51    0.85
   2   3   3   23.28    0.81
   2   3   3   20.79    0.80
   2   3   3   19.48    1.13
  -3  -3  -3    6.22    0.44
  -3  -3  -3    6.61    0.44
  -3  -3  -3    6.45    0.42
   3   3   3    6.81    0.43
   3   3   3    6.44    0.44
   3   3   3    5.92    0.34
  -4  -3  -3   22.78    1.03
  -4  -3  -3   24.07    1.06
  -4  -3  -3   22.33    1.02
  -4  -3  -3   23.70    0.99
  -4  -3  -3   23.41    1.01
   4   3   3   24.16    0.99
   4   3   3   22.62    1.03
   4   3   3   22.82    0.84
  -5  -3  -3   33.11    1.42
  -5  -3  -3   33.33    1.44
  -5  -3  -3   32.20    1.35
   5   3   3   35.23    1.34
  -6  -3  -3   14.41    0.88
  -6  -3  -3   14.51    0.86
  -6  -3  -3   12.19    0.79
  -6  -3  -3   14.38    0.92
   6   3   3   13.44    0.74
   7  -4  -3   78.83    2.68
  -7   4   3   80.17    2.84
  -7   4   3   77.84    2.77
  -7   4   3   76.99    2.94
   6  -4  -3    2.33    0.40
   6  -4  -3    2.66    0.38
   6  -4  -3    2.47    0.29
  -6   4   3    3.03    0.42
  -6   4   3    3.25    0.52
  -6   4   3    2.84    0.43
   5  -4  -3   96.30    2.97
   5  -4  -3  104.82    3.20
   5  -4  -3   98.06    3.27
   5  -4  -3  100.92    3.21
   5  -4  -3   95.73    2.97
  -5   4   3   89.66    3.27
  -5   4   3   96.06    3.33
  -5   4   3  100.55    3.24
  -5   4   3   99.46    3.20
   4  -4  -3  103.25    3.26
   4  -4  -3  103.84    3.27
   4  -4  -3  101.34    3.33
   4  -4  -3  101.67    3.10
  -4   4   3  106.50    3.30
  -4   4   3  102.32    3.39
  -4   4   3  100.13    3.35
  -4   4   3   97.60    3.25
   3  -4  -3   29.17    1.08
   3  -4  -3   28.79    1.11
   3  -4  -3   28.23    0.96
   3  -4  -3   29.73    1.08
  -3   4   3   27.76    1.15
  -3   4   3   27.99    1.07
  -3   4   3   28.70    1.07
  -3   4   3   27.24    1.12
   2  -4  -3   14.29    0.56
   2  -4  -3   14.18    0.67
   2  -4  -3   14.18    0.62
   2  -4  -3   15.74    0.66
   2  -4  -3   13.77    0.64
  -2   4   3   14.35    0.62
  -2   4   3   14.38    0.70
  -2   4   3   15.27    0.64
  -2   4   3   13.64    0.67
  -2   4   3   14.98    0.67
   1  -4  -3   10.21    0.46
   1  -4  -3   10.77    0.49
   1  -4  -3   10.89    0.54
   1  -4  -3    9.90    0.47
   1  -4  -3    9.49    0.46
   1  -4  -3   10.79    0.52
   1  -4  -3   10.31    0.51
  -1   4   3    9.09    0.48
  -1   4   3   10.87    0.49
  -1   4   3   10.34    0.54
  -1   4   3   10.20    0.49
  -1   4   3   10.82    0.46
  -1   4   3   10.23    0.49
   0  -4  -3   40.89    1.47
   0  -4  -3   43.25    1.45
   0  -4  -3   40.20    1.43
   0  -4  -3   44.35    1.45
   0  -4  -3   45.08    1.52
   0  -4  -3   43.82    1.49
   0  -4  -3   45.07    1.49
   0   4   3   42.58    1.44
   0   4   3   44.35    1.52
   0   4   3   38.91    1.45
   0   4   3   44.07    1.46
   0   4   3   40.78    1.42
   0   4   3   42.53    1.51
  -1  -4  -3    1.21    0.19
  -1  -4  -3    1.17    0.21
  -1  -4  -3    0.84    0.17
  -1  -4  -3    0.96    0.19
  -1  -4  -3    0.74    0.16
   1   4   3    1.07    0.20
   1   4   3    0.90    0.17
   1   4   3    0.92    0.20
  -2  -4  -3  216.80    6.48
  -2  -4  -3  205.93    6.49
  -2  -4  -3  219.73    6.57
  -2  -4  -3  214.81    6.55
  -2  -4  -3  213.58    6.56
   2   4   3  215.49    6.58
   2   4   3  205.46    6.54
   2   4   3  219.26    6.52
  -3  -4  -3   37.03    1.42
  -3  -4  -3   37.93    1.39
  -3  -4  -3   37.75    1.44
   3   4   3   35.05    1.43
   3   4   3   38.86    1.40
  -4  -4  -3   90.68    2.95
  -4  -4  -3   90.34    2.95
  -4  -4  -3   87.96    2.91
  -4  -4  -3   85.32    2.97
  -4  -4  -3   87.91    2.99
   4   4   3   87.57    2.89
   4   4   3   78.21    3.01
   4   4   3   85.36    2.97
  -5  -4  -3   41.31    1.67
  -5  -4  -3   42.43    1.70
  -5  -4  -3   42.78    1.70
  -5  -4  -3   41.79    1.74
   5   4   3   44.32    1.65
   6  -5  -3   12.74    0.67
   6  -5  -3   13.66    0.73
  -6   5   3   13.68    0.79
  -6   5   3   13.07    0.79
  -6   5   3   13.76    0.90
   5  -5  -3    1.21    0.29
   5  -5  -3    0.57    0.20
   5  -5  -3    0.50    0.22
  -5   5   3    0.40    0.22
  -5   5   3    0.58    0.23
  -5   5   3    0.56    0.24
  -5   5   3    0.26    0.19
   4  -5  -3    1.86    0.17
   4  -5  -3    2.28    0.30
   4  -5  -3    2.69    0.33
   4  -5  -3    1.25    0.26
  -4   5   3    1.75    0.29
  -4   5   3    2.48    0.41
  -4   5   3    1.56    0.27
  -4   5   3    1.17    0.34
   3  -5  -3   94.11    2.93
   3  -5  -3   99.16    3.06
   3  -5  -3   97.00    3.12
   3  -5  -3   96.89    3.09
  -3   5   3   95.92    3.14
  -3   5   3   93.09    3.19
  -3   5   3   93.32    3.07
  -3   5   3   93.91    3.07
   2  -5  -3  147.63    4.47
   2  -5  -3  153.33    4.54
   2  -5  -3  144.87    4.53
   2  -5  -3  148.60    4.41
  -2   5   3  135.51    4.46
  -2   5   3  138.49    4.48
  -2   5   3  146.84    4.49
  -2   5   3  148.63    4.55
  -2   5   3  139.04    4.59
   1  -5  -3   39.18    1.43
   1  -5  -3   38.78    1.46
   1  -5  -3   39.63    1.44
   1  -5  -3   39.43    1.36
   1  -5  -3   39.86    1.47
  -1   5   3   39.41    1.48
  -1   5   3   42.18    1.54
  -1   5   3   38.04    1.35
  -1   5   3   39.66    1.41
  -1   5   3   39.90    1.40
   0  -5  -3  418.39   12.12
   0   5   3  388.51   12.04
  -1  -5  -3   11.77    0.60
  -1  -5  -3   12.91    0.63
  -1  -5  -3   14.12    0.68
  -1  -5  -3   12.80    0.64
  -1  -5  -3   13.16    0.67
   1   5   3   12.89    0.63
   1   5   3   12.47    0.67
  -2  -5  -3  141.12    4.46
  -2  -5  -3  139.62    4.39
  -2  -5  -3  137.43    4.43
  -2  -5  -3  138.52    4.46
  -2  -5  -3  138.33    4.36
   2   5   3  141.94    4.48
   2   5   3  142.35    4.41
  -3  -5  -3   19.57    0.98
  -3  -5  -3   21.46    0.94
  -3  -5  -3   19.51    0.95
   3   5   3   21.44    0.96
   3   5   3   20.23    0.99
  -4  -5  -3    5.35    0.59
  -4  -5  -3    6.41    0.56
  -4  -5  -3    5.92    0.86
  -4  -5  -3    4.77    0.50
   4   5   3    4.97    0.54
   4   5   3    5.19    0.52
  -5  -5  -3    0.79    0.33
  -5  -5  -3    0.48    0.31
  -5  -5  -3    1.31    0.37
  -5  -5  -3    0.63    0.32
   5   5   3    0.66    0.33
   6  -6  -3    0.06    0.21
  -6   6   3    0.31    0.29
  -6   6   3   -0.08    0.26
  -6   6   3    0.21    0.26
   5  -6  -3  111.51    3.59
   5  -6  -3  108.97    3.67
   5  -6  -3  110.89    3.55
  -5   6   3  112.69    3.67
  -5   6   3  108.48    3.63
   4  -6  -3  109.14    3.37
   4  -6  -3  112.60    3.66
   4  -6  -3  110.66    3.62
   4  -6  -3  112.55    3.57
  -4   6   3  112.87    3.78
  -4   6   3  113.77    3.64
  -4   6   3  112.07    3.63
  -4   6   3  110.36    3.72
   3  -6  -3   80.30    2.73
   3  -6  -3   82.12    2.53
   3  -6  -3   80.03    2.65
   3  -6  -3   80.18    2.71
  -3   6   3   78.57    2.82
  -3   6   3   84.69    2.71
  -3   6   3   81.67    2.70
  -3   6   3   80.16    2.76
   2  -6  -3  171.73    5.33
   2  -6  -3  172.82    5.25
   2  -6  -3  171.53    5.33
   2  -6  -3  173.09    5.18
  -2   6   3  185.61    5.30
  -2   6   3  160.66    5.18
  -2   6   3  162.94    5.39
  -2   6   3  165.45    5.32
  -2   6   3  169.26    5.28
   1  -6  -3    3.08    0.32
   1  -6  -3    3.58    0.37
   1  -6  -3    3.88    0.37
   1  -6  -3    3.28    0.30
  -1   6   3    3.03    0.37
  -1   6   3    3.72    0.35
  -1   6   3    3.32    0.34
  -1   6   3    2.81    0.31
   0  -6  -3   94.35    3.07
   0  -6  -3   91.27    2.99
   0  -6  -3   92.65    3.04
   0  -6  -3   93.21    2.99
   0   6   3   92.82    3.02
   0   6   3   91.48    3.10
  -1  -6  -3    1.47    0.26
  -1  -6  -3    1.71    0.29
  -1  -6  -3    1.50    0.28
  -1  -6  -3    2.10    0.31
   1   6   3    1.65    0.29
   1   6   3    2.44    0.36
  -2  -6  -3   15.98    0.80
  -2  -6  -3   17.58    0.88
  -2  -6  -3   16.23    0.84
   2   6   3   15.98    0.83
   2   6   3   17.43    0.91
  -3  -6  -3    5.26    0.50
  -3  -6  -3    4.40    0.50
  -3  -6  -3    4.67    0.52
   3   6   3    4.33    0.50
   3   6   3    6.15    0.55
  -4  -6  -3   27.48    1.24
  -4  -6  -3   29.14    1.31
  -4  -6  -3   26.27    1.31
  -4  -6  -3   27.06    1.24
   4   6   3   27.62    1.25
   6  -7  -3   16.86    0.83
   6  -7  -3   16.94    0.88
  -6   7   3   15.90    1.05
  -6   7   3   17.35    0.97
  -6   7   3   16.82    0.98
   5  -7  -3   20.63    0.92
   5  -7  -3   20.46    0.97
  -5   7   3   19.95    1.00
  -5   7   3   19.47    0.99
  -5   7   3   19.83    1.13
   4  -7  -3   25.82    0.88
   4  -7  -3   26.97    1.08
   4  -7  -3   26.35    1.14
   4  -7  -3   25.68    1.16
  -4   7   3   26.78    1.18
  -4   7   3   25.38    1.26
  -4   7   3   24.97    1.13
   3  -7  -3   16.84    0.83
   3  -7  -3   15.84    0.65
   3  -7  -3   17.47    0.84
   3  -7  -3   15.83    0.76
  -3   7   3   15.72    0.81
  -3   7   3   14.65    0.78
  -3   7   3   14.54    0.88
  -3   7   3   15.20    0.85
   2  -7  -3    6.12    0.50
   2  -7  -3    6.76    0.46
   2  -7  -3    7.00    0.53
   2  -7  -3    7.21    0.48
  -2   7   3    7.10    0.51
  -2   7   3    5.83    0.54
  -2   7   3    7.13    0.50
   1  -7  -3   11.07    0.60
   1  -7  -3   10.43    0.56
   1  -7  -3    9.63    0.62
   1  -7  -3   10.00    0.63
  -1   7   3   10.22    0.59
  -1   7   3    9.19    0.65
  -1   7   3   10.22    0.61
   0  -7  -3  221.27    6.77
   0  -7  -3  222.76    6.71
   0  -7  -3  222.76    6.70
   0   7   3  215.12    6.74
   0   7   3  207.19    6.82
  -1  -7  -3    7.85    0.55
  -1  -7  -3    7.73    0.54
  -1  -7  -3    7.41    0.56
  -1  -7  -3    8.19    0.61
   1   7   3   10.15    0.68
   1   7   3    8.52    0.59
  -2  -7  -3  108.56    3.59
  -2  -7  -3   96.79    4.03
  -2  -7  -3  103.54    3.79
   2   7   3  107.31    3.62
   2   7   3  110.85    3.63
  -3  -7  -3   43.26    1.69
  -3  -7  -3   42.61    1.73
  -3  -7  -3   42.03    1.92
   3   7   3   43.48    1.73
   3   7   3   42.53    1.79
  -4  -7  -3   41.59    1.77
  -4  -7  -3   44.82    1.76
  -4  -7  -3   42.14    1.84
  -4  -7  -3   42.55    1.71
   4   7   3   38.99    1.82
   4   7   3   44.77    1.78
   5  -8  -3   31.30    1.28
   5  -8  -3   32.03    1.38
  -5   8   3   33.92    1.44
  -5   8   3   30.97    1.41
  -5   8   3   32.12    1.56
   4  -8  -3   24.76    1.17
   4  -8  -3   29.68    1.60
   4  -8  -3   25.80    1.09
  -4   8   3   24.47    1.28
  -4   8   3   26.57    1.18
  -4   8   3   24.53    1.17
   3  -8  -3   34.12    1.41
   3  -8  -3   32.20    1.38
   3  -8  -3   33.03    1.18
   3  -8  -3   35.23    1.31
  -3   8   3   31.79    1.48
  -3   8   3   31.25    1.45
  -3   8   3   33.31    1.35
   2  -8  -3  144.71    4.51
   2  -8  -3  141.30    4.43
   2  -8  -3  142.90    4.62
   2  -8  -3  144.11    4.62
  -2   8   3  141.74    4.58
  -2   8   3  140.92    4.54
  -2   8   3  140.23    4.71
   1  -8  -3    1.21    0.28
   1  -8  -3    0.70    0.26
   1  -8  -3    1.07    0.30
   1  -8  -3    0.79    0.23
  -1   8   3    1.19    0.28
  -1   8   3    0.90    0.30
   0  -8  -3  119.77    3.84
   0  -8  -3  120.85    3.84
   0  -8  -3  118.38    3.94
   0  -8  -3  117.92    3.92
   0   8   3  110.10    3.96
   0   8   3  123.36    3.99
  -1  -8  -3   17.68    0.89
  -1  -8  -3   17.94    1.28
  -1  -8  -3   17.26    0.96
   1   8   3   17.46    0.94
   1   8   3   16.83    0.99
  -2  -8  -3    9.72    0.70
  -2  -8  -3   10.98    0.78
  -2  -8  -3   10.58    0.71
   2   8   3   10.48    0.74
   2   8   3   11.78    0.81
  -3  -8  -3    1.06    0.37
   3   8   3    1.15    0.39
   3   8   3    1.12    0.36
   4  -9  -3   44.70    1.82
   4  -9  -3   44.05    1.67
  -4   9   3   47.04    1.83
  -4   9   3   45.41    1.79
  -4   9   3   42.53    1.93
   3  -9  -3    2.24    0.28
   3  -9  -3    2.23    0.39
   3  -9  -3    3.43    0.48
   3  -9  -3    2.55    0.38
  -3   9   3    2.56    0.41
  -3   9   3    1.74    0.40
  -3   9   3    2.92    0.44
   2  -9  -3   22.99    0.96
   2  -9  -3   20.91    1.10
   2  -9  -3   22.40    1.01
   2  -9  -3   21.75    1.12
  -2   9   3   23.25    1.06
  -2   9   3   22.25    1.11
   1  -9  -3    1.78    0.39
   1  -9  -3    1.21    0.31
   1  -9  -3    1.37    0.34
   1  -9  -3    1.60    0.30
  -1   9   3    1.35    0.38
  -1   9   3    1.12    0.35
   0  -9  -3    4.54    0.51
   0  -9  -3    3.14    0.45
   0  -9  -3    4.34    0.48
   0   9   3    5.28    0.58
   0   9   3    4.68    0.58
  -1  -9  -3    5.55    0.63
  -1  -9  -3    6.10    0.58
  -1  -9  -3    5.90    0.58
   1   9   3    5.85    0.66
   1   9   3    6.61    0.64
  -2  -9  -3   20.28    1.09
  -2  -9  -3   20.99    1.17
  -2  -9  -3   19.68    1.04
   2   9   3   18.20    1.16
   2   9   3   22.23    1.14
   3 -10  -3   17.54    1.01
   3 -10  -3   18.56    0.92
   3 -10  -3   18.47    0.81
  -3  10   3   18.65    1.00
  -3  10   3   19.31    1.16
  -3  10   3   19.39    1.06
   2 -10  -3   40.79    1.55
   2 -10  -3   41.66    1.61
   2 -10  -3   39.51    1.72
   2 -10  -3   40.45    1.73
  -2  10   3   42.54    1.85
  -2  10   3   40.25    1.72
   1 -10  -3    0.12    0.24
   1 -10  -3    0.25    0.27
   1 -10  -3    0.35    0.29
  -1  10   3    0.04    0.30
  -1  10   3    0.29    0.29
   0 -10  -3   79.54    3.00
   0 -10  -3   84.01    2.87
   0 -10  -3   78.81    2.86
   0  10   3   80.72    3.07
   0  10   3   86.49    3.00
  -1 -10  -3    9.29    0.72
  -1 -10  -3   10.06    0.90
  -1 -10  -3    8.83    0.73
   1  10   3    8.56    0.83
   1  10   3    9.05    0.83
   2  10  -4   28.02    1.35
   2  10  -4   28.59    1.36
  -2 -10   4   29.66    1.18
   1  10  -4   22.58    1.11
   1  10  -4   21.27    1.10
  -1 -10   4   22.60    0.88
   0  10  -4    1.08    0.33
   0  10  -4    0.89    0.30
  -1  10  -4    0.60    0.27
  -1  10  -4    0.80    0.26
  -2  10  -4    3.59    0.45
  -2  10  -4    4.22    0.35
  -2  10  -4    3.66    0.44
  -3  10  -4   31.79    1.25
  -3  10  -4   31.52    1.32
   3   9  -4    0.45    0.29
   3   9  -4    0.17    0.30
  -3  -9   4    0.11    0.25
   2   9  -4    9.09    0.70
   2   9  -4   10.84    0.73
  -2  -9   4   10.20    0.57
   1   9  -4   32.51    1.50
   1   9  -4   37.38    1.49
  -1  -9   4   36.39    1.25
   0   9  -4   27.07    1.17
   0   9  -4   28.87    1.20
   0  -9   4   27.54    0.92
  -1   9  -4  126.05    4.01
  -1   9  -4  121.22    4.01
  -1   9  -4  128.01    4.04
  -2   9  -4    0.16    0.18
  -2   9  -4    0.72    0.30
  -2   9  -4    0.22    0.16
  -2   9  -4    0.41    0.20
  -3   9  -4  120.43    3.84
  -3   9  -4  116.06    3.81
  -3   9  -4  119.39    3.79
  -4   9  -4   21.75    1.19
  -4   9  -4   23.30    1.05
  -4   9  -4   21.57    1.00
   4   8  -4   70.97    2.67
   4   8  -4   74.21    2.66
  -4  -8   4   67.26    2.61
  -4  -8   4   73.33    2.49
   3   8  -4   39.57    1.61
   3   8  -4   38.96    1.63
  -3  -8   4   39.66    1.54
  -3  -8   4   37.37    1.57
   2   8  -4   66.13    2.53
   2   8  -4   67.15    2.44
  -2  -8   4   66.84    2.36
  -2  -8   4   68.94    2.23
   1   8  -4  121.08    3.99
   1   8  -4  124.47    4.03
   1   8  -4  124.22    4.00
  -1  -8   4  127.77    3.97
  -1  -8   4  125.09    3.82
   0   8  -4   10.68    0.58
   0   8  -4   10.38    0.58
   0   8  -4   11.01    0.61
   0  -8   4    9.84    0.41
   0  -8   4    9.69    0.40
  -1   8  -4   65.76    2.05
  -1   8  -4   64.51    2.20
  -1   8  -4   64.96    2.19
  -1   8  -4   66.75    2.22
   1  -8   4   64.67    2.13
   1  -8   4   63.39    2.03
  -2   8  -4    7.26    0.46
  -2   8  -4    6.19    0.42
  -2   8  -4    5.90    0.32
  -2   8  -4    5.97    0.49
  -2   8  -4    6.79    0.45
  -3   8  -4    4.17    0.38
  -3   8  -4    3.96    0.38
  -3   8  -4    4.07    0.39
  -3   8  -4    3.77    0.36
  -4   8  -4    0.47    0.22
  -4   8  -4    0.92    0.25
   5   7  -4    2.51    0.50
   5   7  -4    1.93    0.45
  -5  -7   4    1.97    0.39
  -5  -7   4    1.42    0.38
   4   7  -4   45.57    1.76
   4   7  -4   41.34    1.74
  -4  -7   4   39.75    1.38
  -4  -7   4   42.47    1.60
  -4  -7   4   43.46    1.74
   3   7  -4   50.06    1.89
   3   7  -4   51.85    2.28
  -3  -7   4   49.01    1.57
  -3  -7   4   49.29    1.74
  -3  -7   4   48.21    1.84
   2   7  -4    0.47    0.23
   2   7  -4    0.65    0.22
   2   7  -4    0.57    0.22
  -2  -7   4    0.45    0.21
  -2  -7   4    0.64    0.19
   1   7  -4    0.04    0.13
   1   7  -4    0.38    0.19
  -1  -7   4    0.16    0.13
  -1  -7   4    0.16    0.13
  -1  -7   4    0.23    0.16
   0   7  -4   28.59    1.11
   0   7  -4   28.00    1.11
   0   7  -4   30.23    1.14
   0  -7   4   31.57    1.00
   0  -7   4   29.16    0.95
  -1   7  -4  112.87    3.60
  -1   7  -4  119.61    3.49
  -1   7  -4  104.62    3.52
  -1   7  -4  116.28    3.60
  -1   7  -4  118.08    3.60
   1  -7   4  112.80    3.47
   1  -7   4  116.63    3.53
  -2   7  -4    0.28    0.15
  -2   7  -4    0.34    0.10
  -2   7  -4    0.52    0.17
  -2   7  -4    0.87    0.19
   2  -7   4    0.69    0.15
  -3   7  -4  162.36    5.03
  -3   7  -4  164.82    5.06
  -3   7  -4  168.20    5.08
  -3   7  -4  158.68    5.02
  -4   7  -4   33.72    1.28
  -4   7  -4   34.63    1.31
  -4   7  -4   35.57    1.38
  -4   7  -4   35.73    1.33
  -5   7  -4   35.84    1.49
  -5   7  -4   35.88    1.40
  -5   7  -4   35.91    1.38
   5   6  -4    0.11    0.30
   5   6  -4    0.31    0.28
  -5  -6   4    1.21    0.39
  -5  -6   4    0.51    0.28
  -5  -6   4    0.39    0.17
   4   6  -4   15.18    0.90
   4   6  -4   16.29    0.90
  -4  -6   4   16.90    0.65
  -4  -6   4   15.68    0.88
  -4  -6   4   17.21    0.82
   3   6  -4   33.97    1.42
   3   6  -4   38.90    1.48
   3   6  -4   39.27    1.47
  -3  -6   4   34.64    1.18
  -3  -6   4   36.53    1.17
  -3  -6   4   37.85    1.44
  -3  -6   4   38.12    1.35
   2   6  -4   39.14    1.43
   2   6  -4   38.50    1.42
   2   6  -4   37.01    1.43
  -2  -6   4   39.73    1.32
  -2  -6   4   36.19    1.43
   1   6  -4  223.70    6.67
   1   6  -4  215.93    6.66
   1   6  -4  222.41    6.65
  -1  -6   4  219.84    6.52
  -1  -6   4  215.07    6.62
  -1  -6   4  213.99    6.54
   0   6  -4   16.95    0.68
   0   6  -4   16.70    0.70
   0   6  -4   17.40    0.70
   0  -6   4   15.68    0.58
  -1   6  -4  310.16    9.33
  -1   6  -4  307.92    9.29
  -1   6  -4  335.36    9.57
  -1   6  -4  312.31    9.36
  -1   6  -4  307.45    9.35
   1  -6   4  313.80    9.29
   1  -6   4  308.13    9.27
  -2   6  -4   34.35    1.19
  -2   6  -4   34.13    1.18
  -2   6  -4   33.59    1.09
  -2   6  -4   33.53    1.17
  -2   6  -4   33.28    1.19
   2  -6   4   30.73    1.16
   2  -6   4   36.91    1.14
  -3   6  -4   59.05    1.98
  -3   6  -4   58.15    1.92
  -3   6  -4   56.68    1.91
  -3   6  -4   60.32    1.95
  -4   6  -4   27.42    1.13
  -4   6  -4   27.32    1.03
  -4   6  -4   25.89    1.02
  -4   6  -4   27.59    1.08
  -5   6  -4    9.90    0.69
  -5   6  -4    8.21    0.58
  -5   6  -4   10.12    0.58
  -5   6  -4   10.59    0.61
   6   5  -4   47.40    1.97
   6   5  -4   47.54    1.99
  -6  -5   4   46.14    1.70
  -6  -5   4   47.92    1.84
   5   5  -4    2.37    0.44
   5   5  -4    3.38    0.49
   5   5  -4    2.90    0.40
  -5  -5   4    2.44    0.37
  -5  -5   4    3.86    0.52
  -5  -5   4    2.92    0.31
   4   5  -4  123.89    4.04
   4   5  -4  125.18    4.03
  -4  -5   4  117.72    3.77
  -4  -5   4  123.62    4.02
  -4  -5   4  125.89    3.92
   3   5  -4  149.14    4.61
   3   5  -4  148.55    4.59
  -3  -5   4  142.53    4.35
  -3  -5   4  146.55    4.49
  -3  -5   4  139.93    4.57
   2   5  -4   69.87    2.26
   2   5  -4   67.89    2.26
   2   5  -4   68.45    2.27
  -2  -5   4   62.36    2.18
  -2  -5   4   70.98    2.26
  -2  -5   4   69.96    2.18
   1   5  -4  116.82    3.66
   1   5  -4  122.68    3.68
   1   5  -4  121.39    3.69
  -1  -5   4  119.06    3.59
  -1  -5   4  105.35    3.80
  -1  -5   4  124.00    3.58
   0   5  -4   13.49    0.55
   0   5  -4   13.26    0.53
   0   5  -4   12.51    0.51
   0   5  -4   13.96    0.55
   0   5  -4   12.99    0.55
   0   5  -4   12.83    0.42
   0  -5   4   13.33    0.52
  -1   5  -4    0.19    0.09
  -1   5  -4    0.08    0.07
  -1   5  -4    0.18    0.09
  -1   5  -4    0.23    0.10
  -2   5  -4    5.05    0.28
  -2   5  -4    4.53    0.35
  -2   5  -4    4.77    0.29
  -2   5  -4    5.22    0.31
  -2   5  -4    4.80    0.27
  -2   5  -4    4.88    0.22
  -2   5  -4    4.76    0.27
  -3   5  -4   90.86    2.76
  -3   5  -4   80.52    2.77
  -3   5  -4   94.20    2.81
  -3   5  -4   91.29    2.86
  -3   5  -4   84.21    2.78
  -3   5  -4   89.99    2.75
  -4   5  -4   19.78    0.78
  -4   5  -4   20.34    0.84
  -4   5  -4   18.31    0.72
  -4   5  -4   19.21    0.89
  -4   5  -4   20.57    0.79
  -5   5  -4   49.68    1.68
  -5   5  -4   44.44    1.65
  -5   5  -4   48.86    1.82
  -5   5  -4   47.07    1.72
  -6   5  -4   75.81    2.67
  -6   5  -4   73.24    2.54
  -6   5  -4   73.37    2.69
   6   4  -4   41.72    1.63
   6   4  -4   45.78    1.82
   6   4  -4   43.59    1.82
  -6  -4   4   41.85    1.58
  -6  -4   4   40.41    1.79
  -6  -4   4   43.13    1.68
   5   4  -4   19.60    1.01
   5   4  -4   19.48    0.91
   5   4  -4   18.93    0.99
  -5  -4   4   19.58    1.00
  -5  -4   4   20.39    1.01
  -5  -4   4   19.74    0.83
   4   4  -4    7.07    0.53
   4   4  -4    5.93    0.49
  -4  -4   4    6.18    0.45
  -4  -4   4    6.38    0.51
  -4  -4   4    6.76    0.37
   3   4  -4    4.96    0.40
   3   4  -4    4.67    0.37
   3   4  -4    5.38    0.41
  -3  -4   4    5.23    0.26
  -3  -4   4    5.02    0.39
  -3  -4   4    4.98    0.36
   2   4  -4   40.84    1.46
   2   4  -4   42.53    1.55
   2   4  -4   43.80    1.47
  -2  -4   4   42.52    1.39
  -2  -4   4   41.28    1.27
  -2  -4   4   43.70    1.46
  -2  -4   4   41.72    1.42
   1   4  -4   53.11    1.68
   1   4  -4   49.36    1.71
   1   4  -4   52.32    1.71
   1   4  -4   52.89    1.69
   1   4  -4   53.22    1.71
  -1  -4   4   53.41    1.62
  -1  -4   4   51.88    1.64
   0   4  -4   31.17    1.04
   0   4  -4   32.73    0.99
   0   4  -4   32.33    1.08
   0   4  -4   31.32    1.09
   0   4  -4   33.71    1.08
   0   4  -4   31.42    1.05
   0  -4   4   32.16    1.07
   0  -4   4   34.61    1.06
  -2   4  -4   12.99    0.48
  -2   4  -4   14.01    0.49
  -2   4  -4   13.74    0.50
  -2   4  -4   12.50    0.54
  -2   4  -4   13.83    0.56
  -2   4  -4   13.29    0.47
  -2   4  -4   12.69    0.48
  -3   4  -4  209.75    6.37
  -3   4  -4  219.34    6.43
  -3   4  -4  211.02    6.49
  -3   4  -4  222.19    6.39
  -3   4  -4  205.74    6.38
  -4   4  -4  107.21    3.35
  -4   4  -4  105.17    3.30
  -4   4  -4  106.53    3.43
  -4   4  -4  105.01    3.29
  -5   4  -4    9.47    0.52
  -5   4  -4    9.58    0.52
  -5   4  -4    9.83    0.66
  -5   4  -4    9.11    0.57
  -6   4  -4    6.88    0.57
  -6   4  -4    8.09    0.68
   6   3  -4   16.75    0.82
   6   3  -4   15.31    0.95
   6   3  -4   16.61    0.96
  -6  -3   4   16.05    0.80
  -6  -3   4   14.86    0.95
  -6  -3   4   16.98    0.89
   5   3  -4    1.34    0.27
   5   3  -4    1.46    0.32
   5   3  -4    1.12    0.30
  -5  -3   4    1.17    0.29
  -5  -3   4    1.43    0.29
  -5  -3   4    1.34    0.25
   4   3  -4  111.29    3.53
   4   3  -4  112.72    3.60
   4   3  -4  107.18    3.57
  -4  -3   4  108.97    3.42
  -4  -3   4  109.60    3.59
  -4  -3   4  114.54    3.51
   3   3  -4  159.30    5.06
   3   3  -4  163.69    5.07
   3   3  -4  165.90    5.07
  -3  -3   4  163.61    5.06
  -3  -3   4  164.51    4.92
  -3  -3   4  167.23    5.07
   2   3  -4  102.07    3.11
   2   3  -4  101.55    3.10
   2   3  -4  102.18    3.09
   2   3  -4   91.81    3.04
  -2  -3   4   97.84    3.15
  -2  -3   4   97.87    3.05
  -2  -3   4  100.02    3.03
  -2  -3   4   98.72    3.09
  -2  -3   4   98.90    2.95
  -1  -3   4  607.75   22.70
  -1  -3   4  618.17   22.99
   0   3  -4    7.19    0.28
   0   3  -4    7.77    0.31
   0   3  -4    7.63    0.29
   0   3  -4    7.42    0.31
   0   3  -4    8.35    0.27
   0   3  -4    7.08    0.34
   0  -3   4    8.10    0.30
   0  -3   4    7.50    0.28
   1  -3   4  238.22    7.96
  -2   3  -4   49.16    1.63
  -2   3  -4   52.93    1.62
  -2   3  -4   51.69    1.61
  -2   3  -4   51.73    1.57
  -2   3  -4   52.36    1.69
  -2   3  -4   52.71    1.59
  -3   3  -4    0.13    0.10
  -3   3  -4    0.36    0.10
  -3   3  -4    0.39    0.08
  -3   3  -4    0.25    0.15
  -3   3  -4    0.51    0.09
  -3   3  -4    0.34    0.10
  -3   3  -4    0.34    0.11
  -4   3  -4    1.84    0.24
  -4   3  -4    1.89    0.24
  -4   3  -4    1.76    0.29
  -4   3  -4    1.89    0.22
   4  -3   4    1.51    0.19
  -5   3  -4   30.16    1.16
  -5   3  -4   29.30    1.13
  -5   3  -4   31.03    1.29
  -5   3  -4   31.09    1.21
  -6   3  -4   30.98    1.30
  -6   3  -4   29.35    1.36
   7   2  -4    0.03    0.17
   7   2  -4   -0.18    0.26
   7   2  -4   -0.01    0.31
  -7  -2   4    0.18    0.32
  -7  -2   4   -0.09    0.28
  -7  -2   4    0.33    0.27
   6   2  -4  118.52    3.80
   6   2  -4  114.09    3.96
   6   2  -4  120.66    3.99
  -6  -2   4  120.85    3.87
  -6  -2   4  115.73    3.99
  -6  -2   4  120.34    3.82
   5   2  -4   40.30    1.62
   5   2  -4   41.09    1.52
   5   2  -4   43.61    1.64
  -5  -2   4   41.93    1.49
  -5  -2   4   43.33    1.65
  -5  -2   4   40.71    1.53
   4   2  -4   92.34    3.04
   4   2  -4   96.54    3.12
   4   2  -4   93.34    3.10
  -4  -2   4   95.98    2.98
  -4  -2   4   94.42    3.11
  -4  -2   4   97.85    3.03
   3   2  -4  221.87    6.87
   3   2  -4  226.15    6.76
   3   2  -4  229.92    6.88
   3   2  -4  222.53    6.86
   3   2  -4  227.38    6.85
  -3  -2   4  228.94    6.88
  -3  -2   4  229.42    6.76
   2   2  -4    5.35    0.23
   2   2  -4    5.27    0.31
   2   2  -4    5.23    0.30
   2   2  -4    5.65    0.32
   2   2  -4    4.91    0.31
  -2  -2   4    5.39    0.28
  -2  -2   4    5.94    0.30
  -2  -2   4    5.46    0.31
  -2  -2   4    5.17    0.31
  -2  -2   4    6.02    0.24
   1   2  -4    7.17    0.25
   1   2  -4    7.15    0.32
   1   2  -4    7.32    0.32
   1   2  -4    7.31    0.31
   1   2  -4    6.83    0.29
  -1  -2   4    7.08    0.27
  -1  -2   4    7.14    0.31
   0   2  -4   38.95    1.24
   0   2  -4   40.53    1.24
   0   2  -4   41.89    1.26
   0  -2   4   42.80    1.24
   0  -2   4   42.85    1.24
  -2   2  -4   30.42    1.00
  -2   2  -4   32.34    1.09
  -2   2  -4   30.29    0.98
  -2   2  -4   31.41    1.02
  -2   2  -4   31.55    0.99
  -2   2  -4   30.49    0.98
  -2   2  -4   30.31    0.96
  -3   2  -4  234.34    7.35
  -3   2  -4  248.29    7.35
  -3   2  -4  255.09    7.38
  -3   2  -4  256.28    7.34
  -3   2  -4  246.10    7.47
  -3   2  -4  242.60    7.33
   3  -2   4  245.42    7.30
  -4   2  -4  166.26    5.11
  -4   2  -4  166.06    5.14
  -4   2  -4  171.12    5.24
  -4   2  -4  163.89    5.08
  -4   2  -4  172.99    5.04
   4  -2   4  165.15    5.05
  -5   2  -4   35.73    1.45
  -5   2  -4   35.35    1.19
  -5   2  -4   36.35    1.31
  -5   2  -4   35.70    1.33
  -5   2  -4   35.04    1.37
  -6   2  -4   74.13    2.63
  -6   2  -4   76.72    2.72
   7   1  -4    4.58    0.60
   7   1  -4    4.17    0.56
  -7  -1   4    4.20    0.53
  -7  -1   4    4.53    0.50
  -7  -1   4    3.78    0.59
   6   1  -4    0.32    0.18
   6   1  -4    0.52    0.25
   6   1  -4   -0.12    0.26
  -6  -1   4    0.81    0.32
  -6  -1   4    0.53    0.24
  -6  -1   4    0.88    0.28
   5   1  -4    6.64    0.70
   5   1  -4    7.18    0.54
   5   1  -4    7.09    0.50
  -5  -1   4    7.58    0.49
  -5  -1   4    6.74    0.54
  -5  -1   4    6.70    0.45
   4   1  -4   28.82    1.19
   4   1  -4   31.25    1.15
   4   1  -4   29.77    1.19
   4   1  -4   31.80    1.33
  -4  -1   4   30.67    1.13
  -4  -1   4   31.53    1.21
  -4  -1   4   31.36    1.11
   3   1  -4   90.31    2.78
   3   1  -4   78.76    2.72
   3   1  -4   88.63    2.77
   3   1  -4   85.88    2.69
   3   1  -4   89.57    2.79
   3   1  -4   87.97    2.78
  -3  -1   4   86.11    2.69
  -3  -1   4   90.93    2.80
  -3  -1   4   78.40    2.74
  -3  -1   4   89.31    2.72
  -3  -1   4   90.74    2.79
   2   1  -4  138.34    4.54
   2   1  -4  143.48    4.48
   2   1  -4  149.81    4.48
   2   1  -4  150.25    4.41
   2   1  -4  136.72    4.44
   2   1  -4  153.91    4.51
  -2  -1   4  147.86    4.46
  -2  -1   4  153.58    4.42
  -2  -1   4  153.93    4.50
  -2  -1   4  148.41    4.49
   1   1  -4  442.95   17.11
  -1  -1   4  469.79   17.14
   0   1  -4    4.77    0.17
   0   1  -4    4.94    0.20
   0   1  -4    4.96    0.18
   0   1  -4    5.52    0.20
   0   1  -4    5.02    0.26
   0  -1   4    4.98    0.18
   0  -1   4    5.18    0.18
  -1   1  -4  856.77   25.29
  -1   1  -4  800.32   25.24
  -2   1  -4  147.40    4.39
  -2   1  -4  142.33    4.38
  -2   1  -4  152.96    4.51
  -2   1  -4  138.33    4.43
  -2   1  -4  149.29    4.40
  -2   1  -4  156.59    4.46
   2  -1   4  142.51    4.45
   2  -1   4  150.60    4.37
   2  -1   4  146.38    4.36
  -3   1  -4   56.85    1.82
  -3   1  -4   56.50    1.92
  -3   1  -4   59.44    1.84
  -3   1  -4   58.71    1.82
  -3   1  -4   52.72    1.82
  -3   1  -4   57.47    1.79
   3  -1   4   55.26    1.82
   3  -1   4   55.73    1.78
  -4   1  -4   50.47    1.73
  -4   1  -4   51.22    1.81
  -4   1  -4   50.97    1.66
  -4   1  -4   50.68    1.71
  -4   1  -4   50.39    1.68
   4  -1   4   51.58    1.68
   4  -1   4   47.27    1.66
  -5   1  -4    1.84    0.30
  -5   1  -4    1.99    0.35
  -5   1  -4    1.66    0.26
  -5   1  -4    1.58    0.24
  -5   1  -4    1.71    0.28
   5  -1   4    2.24    0.28
  -6   1  -4    2.87    0.31
  -6   1  -4    3.24    0.41
  -6   1  -4    4.13    0.49
  -6   1  -4    3.49    0.50
   7   0  -4    2.40    0.45
   7   0  -4    3.01    0.49
  -7   0   4    2.80    0.51
  -7   0   4    3.19    0.47
  -7   0   4    2.74    0.43
   6   0  -4   62.00    2.29
  -6   0   4   61.92    2.17
  -6   0   4   62.30    2.19
  -6   0   4   61.05    2.31
   5   0  -4   37.29    1.47
   5   0  -4   38.31    1.47
   5   0  -4   37.67    1.36
  -5   0   4   36.91    1.47
  -5   0   4   36.03    1.38
  -5   0   4   36.96    1.37
   4   0  -4  179.65    5.55
   4   0  -4  183.56    5.62
   4   0  -4  184.39    5.62
  -4   0   4  174.12    5.67
  -4   0   4  185.54    5.54
  -4   0   4  181.00    5.62
   3   0  -4  300.32    9.07
   3   0  -4  322.02    9.16
   3   0  -4  303.22    9.09
  -3   0   4  279.13    9.11
  -3   0   4  319.75    9.17
   2   0  -4   10.80    0.46
   2   0  -4   10.62    0.48
   2   0  -4   11.25    0.47
   2   0  -4    9.70    0.44
   2   0  -4   10.25    0.42
   2   0  -4    9.76    0.41
  -2   0   4    9.58    0.45
  -2   0   4    9.74    0.41
  -2   0   4    9.39    0.43
  -2   0   4    9.56    0.45
  -2   0   4   10.47    0.46
  -2   0   4   10.35    0.42
   1   0  -4  226.42   10.43
  -1   0   4  231.58   10.60
   0   0  -4   32.99    1.13
   0   0  -4   35.60    1.08
   0   0  -4   32.76    1.04
   0   0  -4   33.72    1.07
   0   0  -4   33.36    1.13
   0   0  -4   33.57    1.06
   0   0   4   35.02    1.07
   0   0   4   33.16    1.12
   0   0   4   33.06    1.06
  -1   0  -4    1.16    0.14
  -1   0  -4    1.24    0.10
  -1   0  -4    1.22    0.09
  -1   0  -4    1.51    0.12
  -1   0  -4    1.00    0.14
   1   0   4    0.99    0.09
   1   0   4    1.05    0.11
   1   0   4    1.02    0.14
  -2   0  -4    1.99    0.17
  -2   0  -4    1.64    0.15
  -2   0  -4    2.31    0.16
  -2   0  -4    2.28    0.20
   2   0   4    1.88    0.14
   2   0   4    1.90    0.17
  -3   0  -4   51.82    1.65
  -3   0  -4   51.09    1.64
  -3   0  -4   52.40    1.74
  -3   0  -4   44.03    1.60
  -3   0  -4   49.78    1.61
  -3   0  -4   51.04    1.65
   3   0   4   46.51    1.63
  -4   0  -4   52.80    1.86
  -4   0  -4   53.98    1.85
  -4   0  -4   52.79    1.93
  -4   0  -4   56.34    1.83
   4   0   4   55.43    2.02
  -5   0  -4   30.05    1.28
  -5   0  -4   29.20    1.22
  -5   0  -4   29.61    1.19
  -5   0  -4   30.72    1.14
  -5   0  -4   30.23    1.17
   5   0   4   27.96    1.14
  -6   0  -4   77.46    2.87
  -6   0  -4   81.10    2.71
  -6   0  -4   85.94    2.82
  -6   0  -4   85.59    2.96
   7  -1  -4    4.87    0.60
   7  -1  -4    3.21    0.50
  -7   1   4    3.13    0.44
  -7   1   4    3.28    0.51
  -7   1   4    3.20    0.45
   6  -1  -4   68.47    2.45
   6  -1  -4   67.88    3.05
  -6   1   4   67.85    2.49
  -6   1   4   66.46    2.45
  -6   1   4   68.46    2.36
   5  -1  -4   43.46    1.56
   5  -1  -4   45.50    1.67
   5  -1  -4   45.80    1.69
  -5   1   4   42.48    1.58
  -5   1   4   43.65    1.59
  -5   1   4   44.46    1.69
   4  -1  -4    9.07    0.45
   4  -1  -4    9.43    0.55
   4  -1  -4   10.01    0.51
   4  -1  -4   10.00    0.56
  -4   1   4    9.91    0.56
  -4   1   4    9.73    0.50
  -4   1   4    9.66    0.50
  -4   1   4    8.59    0.47
  -4   1   4    9.05    0.54
   3  -1  -4   17.78    0.74
   3  -1  -4   18.50    0.75
   3  -1  -4   17.91    0.72
   3  -1  -4   16.72    0.68
   3  -1  -4   18.20    0.74
  -3   1   4   17.12    0.74
  -3   1   4   17.70    0.82
  -3   1   4   17.22    0.69
  -3   1   4   17.63    0.69
  -3   1   4   16.26    0.70
  -3   1   4   16.39    0.75
   2  -1  -4   26.14    0.94
   2  -1  -4   27.16    0.98
   2  -1  -4   28.05    1.00
   2  -1  -4   27.84    0.98
   2  -1  -4   27.01    0.94
   2  -1  -4   29.39    1.00
  -2   1   4   27.25    0.99
  -2   1   4   27.41    1.00
  -2   1   4   26.82    0.93
  -2   1   4   27.95    0.95
  -2   1   4   25.28    0.96
  -2   1   4   27.55    0.98
   1  -1  -4   52.15    1.66
   1  -1  -4   53.24    1.69
   1  -1  -4   53.74    1.70
   1  -1  -4   53.46    1.73
   1  -1  -4   53.11    1.68
   1  -1  -4   54.04    1.71
   1  -1  -4   54.86    1.71
  -1   1   4   49.90    1.66
  -1   1   4   52.88    1.71
  -1   1   4   52.15    1.69
  -1   1   4   51.97    1.72
  -1   1   4   53.70    1.68
  -1   1   4   52.98    1.65
   0  -1  -4    3.01    0.21
   0  -1  -4    2.54    0.20
   0  -1  -4    2.47    0.18
   0  -1  -4    2.66    0.18
   0  -1  -4    2.89    0.17
   0  -1  -4    2.76    0.19
   0   1   4    2.65    0.15
   0   1   4    3.14    0.20
   0   1   4    2.53    0.19
   0   1   4    2.58    0.17
   0   1   4    2.67    0.15
  -1  -1  -4  465.26   17.95
   1   1   4  475.52   18.36
  -2  -1  -4  158.03    4.65
  -2  -1  -4  156.49    4.59
  -2  -1  -4  150.25    4.62
  -2  -1  -4  153.25    4.55
  -2  -1  -4  156.59    4.62
   2   1   4  151.12    4.51
   2   1   4  148.70    4.55
   2   1   4  145.37    4.62
   2   1   4  152.51    4.53
   2   1   4  146.19    4.60
  -3  -1  -4   93.02    3.04
  -3  -1  -4   97.97    3.05
  -3  -1  -4   96.61    3.04
  -3  -1  -4   98.09    3.00
  -3  -1  -4   95.89    3.10
   3   1   4   94.53    3.02
   3   1   4   97.37    2.93
   3   1   4   93.95    2.90
  -4  -1  -4  155.71    4.91
  -4  -1  -4  156.34    4.87
  -4  -1  -4  154.47    4.89
  -4  -1  -4  157.00    4.86
  -4  -1  -4  159.59    4.98
   4   1   4  158.68    4.88
   4   1   4  159.83    4.73
   4   1   4  155.22    4.70
  -5  -1  -4    4.21    0.46
  -5  -1  -4    4.64    0.50
  -5  -1  -4    4.00    0.42
  -5  -1  -4    4.47    0.40
  -5  -1  -4    4.40    0.45
   5   1   4    4.14    0.26
  -6  -1  -4   12.14    0.77
  -6  -1  -4   12.04    0.80
  -6  -1  -4   13.45    0.76
  -6  -1  -4   13.61    0.86
   7  -2  -4    5.30    0.61
  -7   2   4    6.31    0.69
  -7   2   4    5.22    0.57
  -7   2   4    5.36    0.57
   6  -2  -4   19.36    1.02
   6  -2  -4   22.43    1.04
   6  -2  -4   19.99    0.91
  -6   2   4   19.48    0.96
  -6   2   4   21.46    0.99
  -6   2   4   19.88    1.07
   5  -2  -4    5.65    0.48
   5  -2  -4    5.57    0.48
   5  -2  -4    5.26    0.39
  -5   2   4    6.33    0.45
  -5   2   4    5.30    0.50
  -5   2   4    5.13    0.43
   4  -2  -4  171.72    5.27
   4  -2  -4  170.24    5.20
   4  -2  -4  159.12    5.10
   4  -2  -4  171.36    5.25
  -4   2   4  175.96    5.21
  -4   2   4  169.40    5.30
  -4   2   4  164.80    5.27
  -4   2   4  168.16    5.18
   3  -2  -4  243.81    7.44
   3  -2  -4  252.10    7.42
   3  -2  -4  248.91    7.43
  -3   2   4  235.93    7.41
  -3   2   4  239.76    7.46
  -3   2   4  252.42    7.52
   2  -2  -4   50.77    1.71
   2  -2  -4   53.03    1.67
   2  -2  -4   50.07    1.67
   2  -2  -4   52.95    1.72
   2  -2  -4   49.85    1.70
   2  -2  -4   51.74    1.72
   2  -2  -4   48.86    1.65
  -2   2   4   50.23    1.73
  -2   2   4   49.08    1.65
  -2   2   4   54.85    1.69
  -2   2   4   51.72    1.71
  -2   2   4   50.92    1.76
   1  -2  -4  579.98   23.88
  -1   2   4  648.63   24.77
   0  -2  -4    5.99    0.33
   0  -2  -4    6.58    0.34
   0  -2  -4    6.37    0.34
   0  -2  -4    5.64    0.31
   0  -2  -4    6.67    0.32
   0  -2  -4    6.57    0.33
   0  -2  -4    6.16    0.30
   0   2   4    6.55    0.31
   0   2   4    6.22    0.33
   0   2   4    6.16    0.32
   0   2   4    6.21    0.31
   0   2   4    6.17    0.30
   0   2   4    6.43    0.34
  -1  -2  -4  183.11    5.30
  -1  -2  -4  178.98    5.26
  -1  -2  -4  169.89    5.43
  -1  -2  -4  180.72    5.28
  -1  -2  -4  178.94    5.30
  -1  -2  -4  179.51    5.32
   1   2   4  166.17    5.27
   1   2   4  167.76    5.29
   1   2   4  178.42    5.24
   1   2   4  174.38    5.22
   1   2   4  166.06    5.29
   1   2   4  173.17    5.26
  -2  -2  -4   73.00    2.30
  -2  -2  -4   67.09    2.35
  -2  -2  -4   70.50    2.27
  -2  -2  -4   71.07    2.24
  -2  -2  -4   70.83    2.20
   2   2   4   73.37    2.21
   2   2   4   67.25    2.20
   2   2   4   68.12    2.26
   2   2   4   69.42    2.18
  -3  -2  -4   13.48    0.62
  -3  -2  -4   14.01    0.66
  -3  -2  -4   14.86    0.66
   3   2   4   13.79    0.64
   3   2   4   13.11    0.52
   3   2   4   13.93    0.59
   3   2   4   12.30    0.53
  -4  -2  -4    0.22    0.17
  -4  -2  -4    0.66    0.25
  -4  -2  -4    0.21    0.18
  -4  -2  -4    0.54    0.20
  -4  -2  -4    0.49    0.22
   4   2   4    0.16    0.16
   4   2   4    0.84    0.20
   4   2   4    0.33    0.15
  -5  -2  -4   12.79    0.77
  -5  -2  -4   12.64    0.79
  -5  -2  -4   12.57    0.72
  -6  -2  -4   25.36    1.18
  -6  -2  -4   25.37    1.15
   7  -3  -4   -0.11    0.12
   7  -3  -4   -0.05    0.20
  -7   3   4    0.18    0.27
  -7   3   4    0.14    0.32
  -7   3   4    0.09    0.26
   6  -3  -4  110.72    3.69
   6  -3  -4  109.20    3.53
   6  -3  -4  111.71    3.74
  -6   3   4  110.97    3.80
  -6   3   4  111.64    3.64
  -6   3   4  110.56    3.67
   5  -3  -4  109.40    3.53
   5  -3  -4  104.29    3.38
   5  -3  -4   97.52    3.26
   5  -3  -4  109.67    3.49
  -5   3   4  106.60    3.57
  -5   3   4  109.63    3.44
  -5   3   4  105.26    3.45
   4  -3  -4   53.72    1.88
   4  -3  -4   52.97    1.85
   4  -3  -4   52.75    1.81
   4  -3  -4   52.66    1.72
  -4   3   4   53.59    1.80
  -4   3   4   50.92    1.90
  -4   3   4   50.85    1.88
  -4   3   4   51.05    1.81
   3  -3  -4  185.54    5.70
   3  -3  -4  183.73    5.67
   3  -3  -4  182.50    5.55
   3  -3  -4  189.66    5.65
  -3   3   4  182.72    5.66
  -3   3   4  181.03    5.70
  -3   3   4  183.31    5.71
   2  -3  -4   23.77    0.91
   2  -3  -4   24.01    0.94
   2  -3  -4   24.96    0.93
   2  -3  -4   24.36    0.90
   2  -3  -4   22.35    0.86
   2  -3  -4   24.69    0.86
   2  -3  -4   20.20    0.85
  -2   3   4   23.79    0.92
  -2   3   4   22.02    0.90
  -2   3   4   21.62    0.88
  -2   3   4   24.40    0.89
  -2   3   4   24.05    0.96
  -2   3   4   24.04    0.88
   1  -3  -4    7.51    0.40
   1  -3  -4    7.86    0.43
   1  -3  -4    8.47    0.43
   1  -3  -4    7.95    0.39
   1  -3  -4    8.05    0.40
   1  -3  -4    8.37    0.43
   1  -3  -4    8.47    0.42
  -1   3   4    7.90    0.41
  -1   3   4    8.08    0.45
  -1   3   4    8.12    0.42
  -1   3   4    8.13    0.40
  -1   3   4    8.79    0.43
  -1   3   4    7.80    0.44
   0  -3  -4   54.16    1.69
   0  -3  -4   50.98    1.67
   0  -3  -4   46.26    1.64
   0  -3  -4   47.50    1.63
   0  -3  -4   51.75    1.67
   0  -3  -4   52.51    1.70
   0  -3  -4   48.20    1.62
   0   3   4   51.34    1.65
   0   3   4   50.52    1.63
   0   3   4   46.40    1.65
  -1  -3  -4  125.65    3.98
  -1  -3  -4  131.37    4.03
  -1  -3  -4  129.26    4.03
  -1  -3  -4  131.60    4.00
  -1  -3  -4  133.45    4.04
   1   3   4  122.86    3.98
   1   3   4  130.80    4.04
   1   3   4  132.44    3.98
  -2  -3  -4   34.80    1.28
  -2  -3  -4   35.19    1.29
  -2  -3  -4   34.39    1.21
  -2  -3  -4   33.95    1.28
   2   3   4   33.67    1.19
   2   3   4   36.28    1.30
   2   3   4   35.09    1.22
   2   3   4   36.35    1.24
  -3  -3  -4  110.36    3.49
  -3  -3  -4  108.62    3.43
  -3  -3  -4  105.33    3.47
   3   3   4  117.61    3.52
   3   3   4  105.49    3.47
   3   3   4   98.19    3.56
  -4  -3  -4  104.12    3.41
  -4  -3  -4  103.63    3.45
  -4  -3  -4  106.19    3.46
  -4  -3  -4  101.89    3.37
  -4  -3  -4  104.78    3.44
   4   3   4  107.47    3.32
   4   3   4  100.99    3.18
   4   3   4  101.11    3.42
  -5  -3  -4    5.67    0.56
  -5  -3  -4    5.70    0.56
  -5  -3  -4    4.56    0.51
  -5  -3  -4    4.67    0.50
   5   3   4    5.49    0.44
   7  -4  -4   17.90    0.95
  -7   4   4   17.74    1.12
  -7   4   4   18.32    1.00
  -7   4   4   18.95    1.04
   6  -4  -4    4.04    0.26
   6  -4  -4    3.77    0.39
   6  -4  -4    4.34    0.50
  -6   4   4    3.83    0.46
  -6   4   4    4.20    0.50
  -6   4   4    4.33    0.59
   5  -4  -4    5.29    0.31
   5  -4  -4    5.92    0.43
   5  -4  -4    5.54    0.47
   5  -4  -4    5.74    0.50
   5  -4  -4    5.53    0.33
  -5   4   4    5.37    0.46
  -5   4   4    5.49    0.47
  -5   4   4    6.10    0.55
   4  -4  -4   23.25    1.01
   4  -4  -4   22.59    0.84
   4  -4  -4   22.30    0.96
   4  -4  -4   23.44    0.96
  -4   4   4   21.76    1.01
  -4   4   4   22.57    0.96
  -4   4   4   24.70    0.97
  -4   4   4   22.79    1.06
   3  -4  -4   38.59    1.37
   3  -4  -4   39.19    1.41
   3  -4  -4   37.39    1.40
   3  -4  -4   37.76    1.28
  -3   4   4   36.67    1.42
  -3   4   4   37.42    1.46
  -3   4   4   36.52    1.35
  -3   4   4   38.00    1.37
   2  -4  -4   38.41    1.47
   2  -4  -4   43.11    1.50
   2  -4  -4   42.49    1.41
   2  -4  -4   43.62    1.53
   2  -4  -4   42.07    1.71
  -2   4   4   40.96    1.50
  -2   4   4   42.06    1.53
  -2   4   4   40.91    1.54
   1  -4  -4  402.01   11.56
  -1   4   4  384.17   11.51
  -1   4   4  370.11   11.46
   0  -4  -4   32.21    1.16
   0  -4  -4   32.97    1.21
   0  -4  -4   32.13    1.19
   0  -4  -4   31.35    1.19
   0  -4  -4   32.59    1.15
   0   4   4   30.67    1.20
   0   4   4   32.55    1.18
   0   4   4   32.92    1.15
   0   4   4   29.92    1.15
  -1  -4  -4  268.03    8.02
  -1  -4  -4  263.21    7.97
  -1  -4  -4  270.73    8.21
  -1  -4  -4  267.94    8.00
  -1  -4  -4  269.87    7.97
   1   4   4  247.99    8.01
   1   4   4  261.15    7.96
  -2  -4  -4  143.39    4.58
  -2  -4  -4  148.87    4.59
  -2  -4  -4  143.50    4.50
  -2  -4  -4  149.03    4.60
  -2  -4  -4  146.54    4.53
   2   4   4  142.44    4.59
   2   4   4  144.41    4.52
  -3  -4  -4   20.13    0.95
  -3  -4  -4   19.85    0.94
  -3  -4  -4   21.66    0.92
  -3  -4  -4   21.05    0.97
   3   4   4   19.48    0.94
   3   4   4   20.48    0.89
  -4  -4  -4   47.98    1.89
  -4  -4  -4   52.74    1.95
   4   4   4   48.51    1.90
   4   4   4   53.28    1.83
  -5  -4  -4    2.67    0.43
  -5  -4  -4    1.58    0.36
  -5  -4  -4    2.34    0.41
  -5  -4  -4    2.14    0.42
   5   4   4    1.78    0.34
   6  -5  -4   65.16    2.19
   6  -5  -4   57.94    2.29
   6  -5  -4   63.30    2.22
  -6   5   4   62.59    2.44
  -6   5   4   63.29    2.26
  -6   5   4   62.32    2.29
   5  -5  -4   87.03    2.89
   5  -5  -4   85.82    2.66
   5  -5  -4   88.91    2.90
   5  -5  -4   87.31    2.98
   5  -5  -4   82.60    2.66
  -5   5   4   88.31    3.08
  -5   5   4   87.21    2.94
   4  -5  -4   76.86    2.58
   4  -5  -4   75.21    2.40
   4  -5  -4   75.62    2.63
   4  -5  -4   82.58    2.59
  -4   5   4   77.38    2.72
  -4   5   4   73.59    2.56
  -4   5   4   75.44    2.58
   3  -5  -4  252.94    7.66
   3  -5  -4  254.70    7.83
   3  -5  -4  266.91    7.79
   3  -5  -4  262.08    7.83
  -3   5   4  261.71    7.80
  -3   5   4  246.34    7.85
  -3   5   4  251.31    7.92
  -3   5   4  252.48    7.78
   2  -5  -4    4.26    0.35
   2  -5  -4    3.90    0.36
   2  -5  -4    4.65    0.37
   2  -5  -4    4.30    0.30
  -2   5   4    4.13    0.37
  -2   5   4    4.55    0.36
  -2   5   4    4.34    0.36
  -2   5   4    4.14    0.32
  -2   5   4    3.50    0.38
   1  -5  -4  147.98    4.71
   1  -5  -4  148.04    4.66
   1  -5  -4  150.17    4.64
   1  -5  -4  152.35    4.72
   1  -5  -4  156.43    4.76
  -1   5   4  146.85    4.66
  -1   5   4  154.80    4.69
  -1   5   4  148.92    4.77
   0  -5  -4   11.27    0.56
   0  -5  -4   11.45    0.61
   0  -5  -4   10.90    0.56
   0  -5  -4   12.08    0.64
   0  -5  -4   11.33    0.60
   0   5   4   10.68    0.56
   0   5   4   10.24    0.61
  -1  -5  -4    1.06    0.25
  -1  -5  -4    1.08    0.24
  -1  -5  -4    1.37    0.25
   1   5   4    1.01    0.24
   1   5   4    1.13    0.25
  -2  -5  -4    0.74    0.22
  -2  -5  -4    0.75    0.22
  -2  -5  -4    0.48    0.18
  -2  -5  -4    0.49    0.21
  -2  -5  -4    1.10    0.26
   2   5   4    0.92    0.27
   2   5   4    0.82    0.24
  -3  -5  -4    9.98    0.66
  -3  -5  -4    9.32    0.61
  -3  -5  -4    8.92    0.63
  -3  -5  -4    8.56    0.63
   3   5   4   10.73    0.63
   3   5   4    8.20    0.62
  -4  -5  -4   44.82    1.75
  -4  -5  -4   44.53    1.81
  -4  -5  -4   44.07    1.73
  -4  -5  -4   47.63    1.80
   4   5   4   42.52    1.67
  -5  -5  -4    0.88    0.36
  -5  -5  -4    1.05    0.37
  -5  -5  -4    0.69    0.31
  -5  -5  -4    0.76    0.34
   5   5   4    0.80    0.32
   6  -6  -4   36.20    1.45
   6  -6  -4   36.76    1.46
  -6   6   4   38.75    1.55
  -6   6   4   35.64    1.68
  -6   6   4   35.08    1.54
   5  -6  -4   24.27    0.84
   5  -6  -4   25.81    1.11
   5  -6  -4   24.06    0.95
   5  -6  -4   25.49    1.17
   5  -6  -4   25.54    1.11
  -5   6   4   26.83    1.45
  -5   6   4   24.64    1.14
  -5   6   4   25.86    1.14
   4  -6  -4    0.29    0.22
   4  -6  -4    0.46    0.22
   4  -6  -4    0.34    0.23
   4  -6  -4    0.53    0.13
  -4   6   4    0.33    0.25
  -4   6   4    0.46    0.23
  -4   6   4    0.32    0.21
   3  -6  -4   15.50    0.65
   3  -6  -4   15.02    0.79
   3  -6  -4   16.01    0.76
   3  -6  -4   15.95    0.79
  -3   6   4   14.60    0.85
  -3   6   4   15.67    0.77
  -3   6   4   14.76    0.76
   2  -6  -4    7.89    0.54
   2  -6  -4    8.59    0.56
   2  -6  -4    8.17    0.50
   2  -6  -4    7.66    0.44
  -2   6   4    7.97    0.59
  -2   6   4    7.98    0.50
  -2   6   4    7.79    0.51
   1  -6  -4   98.69    3.20
   1  -6  -4  101.69    3.30
   1  -6  -4  100.70    3.23
   1  -6  -4  102.71    3.31
  -1   6   4   97.93    3.23
  -1   6   4  101.28    3.24
  -1   6   4   97.88    3.35
   0  -6  -4    1.11    0.25
   0  -6  -4    1.30    0.28
   0  -6  -4    1.85    0.30
   0  -6  -4    1.11    0.25
   0   6   4    1.15    0.27
   0   6   4    0.89    0.24
  -1  -6  -4  110.89    3.81
  -1  -6  -4  115.00    3.78
  -1  -6  -4  122.42    3.76
  -1  -6  -4  116.20    3.77
   1   6   4  115.24    3.85
   1   6   4  120.25    3.77
  -2  -6  -4  110.25    3.49
  -2  -6  -4  104.17    3.45
  -2  -6  -4  105.43    3.53
  -2  -6  -4  105.95    3.56
   2   6   4  108.59    3.49
   2   6   4  103.36    3.57
  -3  -6  -4   30.34    1.58
  -3  -6  -4   29.14    1.26
  -3  -6  -4   28.59    1.30
   3   6   4   29.93    1.26
   3   6   4   26.93    1.31
  -4  -6  -4   41.27    1.72
  -4  -6  -4   41.25    1.69
  -4  -6  -4   40.99    1.69
  -4  -6  -4   41.89    1.77
   4   6   4   41.40    1.66
   6  -7  -4    6.80    0.59
   6  -7  -4    6.57    0.56
  -6   7   4    6.37    0.64
  -6   7   4    5.87    0.60
  -6   7   4    6.63    0.75
   5  -7  -4    5.01    0.53
   5  -7  -4    4.11    0.48
   5  -7  -4    4.03    0.47
  -5   7   4    3.16    0.45
  -5   7   4    4.54    0.62
  -5   7   4    4.51    0.51
   4  -7  -4   23.48    1.08
   4  -7  -4   21.87    1.00
   4  -7  -4   22.44    1.07
   4  -7  -4   22.24    0.83
  -4   7   4   23.03    1.07
  -4   7   4   22.46    1.19
  -4   7   4   21.79    1.05
   3  -7  -4  124.88    4.14
   3  -7  -4  125.63    4.05
   3  -7  -4  127.30    3.94
   3  -7  -4  125.69    4.14
  -3   7   4  128.21    4.10
  -3   7   4  126.01    4.25
  -3   7   4  129.52    4.11
   2  -7  -4    0.52    0.25
   2  -7  -4    0.49    0.23
   2  -7  -4    1.30    0.28
   2  -7  -4    0.93    0.20
  -2   7   4    0.26    0.21
  -2   7   4    0.95    0.26
  -2   7   4    1.37    0.35
   1  -7  -4  140.14    4.30
   1  -7  -4  133.76    4.40
   1  -7  -4  136.41    4.26
   1  -7  -4  139.28    4.37
  -1   7   4  126.03    4.28
  -1   7   4  131.79    4.42
   0  -7  -4   19.96    0.95
   0  -7  -4   19.37    0.90
   0  -7  -4   18.82    0.90
   0  -7  -4   20.26    0.98
   0   7   4   19.47    0.92
   0   7   4   17.25    0.96
  -1  -7  -4   62.57    2.28
  -1  -7  -4   59.13    2.20
  -1  -7  -4   63.49    2.20
  -1  -7  -4   63.13    2.23
   1   7   4   57.37    2.27
   1   7   4   64.55    2.22
  -2  -7  -4   23.90    1.11
  -2  -7  -4   24.94    1.20
  -2  -7  -4   24.46    1.14
   2   7   4   24.80    1.23
   2   7   4   23.54    1.19
  -3  -7  -4    0.10    0.23
  -3  -7  -4    0.34    0.30
  -3  -7  -4    0.33    0.28
   3   7   4    0.03    0.26
   3   7   4    0.24    0.28
   5  -8  -4   70.77    2.45
   5  -8  -4   70.30    2.55
  -5   8   4   71.10    2.58
  -5   8   4   67.95    2.56
  -5   8   4   71.88    2.76
   4  -8  -4   11.50    0.77
   4  -8  -4   12.36    0.79
   4  -8  -4   11.22    0.54
   4  -8  -4   12.57    0.72
  -4   8   4   13.03    0.79
  -4   8   4   12.86    0.77
  -4   8   4   12.85    0.90
   3  -8  -4   99.78    3.48
   3  -8  -4  100.28    3.37
   3  -8  -4   96.87    3.13
   3  -8  -4   97.30    3.36
  -3   8   4   94.23    3.47
  -3   8   4  101.93    3.34
   2  -8  -4    3.20    0.40
   2  -8  -4    2.41    0.62
   2  -8  -4    3.02    0.35
   2  -8  -4    3.69    0.50
  -2   8   4    2.55    0.44
  -2   8   4    2.49    0.50
  -2   8   4    2.53    0.39
   1  -8  -4    6.71    0.50
   1  -8  -4    5.70    0.58
   1  -8  -4    7.77    0.56
  -1   8   4    7.04    0.65
   0  -8  -4    1.62    0.31
   0  -8  -4    1.59    0.35
   0  -8  -4    1.05    0.36
   0  -8  -4    1.75    0.35
   0   8   4    1.80    0.38
   0   8   4    2.22    0.40
  -1  -8  -4   13.37    0.78
  -1  -8  -4   12.93    0.84
  -1  -8  -4   12.33    0.77
  -1  -8  -4   13.12    0.80
   1   8   4   11.89    0.85
   1   8   4   13.41    0.81
  -2  -8  -4   26.11    1.22
  -2  -8  -4   25.37    1.23
  -2  -8  -4   25.64    1.43
   2   8   4   26.69    1.34
   2   8   4   28.32    1.27
  -3  -8  -4    5.18    0.62
  -3  -8  -4    6.32    0.62
  -3  -8  -4    6.22    0.68
   3   8   4    5.65    0.70
   4  -9  -4    7.21    0.59
   4  -9  -4    7.66    0.69
  -4   9   4    7.28    0.65
  -4   9   4    6.06    0.71
  -4   9   4    6.61    0.66
   3  -9  -4   15.86    0.97
   3  -9  -4   18.24    0.80
   3  -9  -4   16.44    0.97
   3  -9  -4   18.47    0.93
  -3   9   4   18.07    0.99
  -3   9   4   18.91    0.98
  -3   9   4   17.93    1.10
   2  -9  -4    0.64    0.29
   2  -9  -4    0.40    0.26
   2  -9  -4    0.39    0.22
   2  -9  -4    0.58    0.31
  -2   9   4    0.46    0.28
  -2   9   4    0.58    0.31
   1  -9  -4   97.38    3.40
   1  -9  -4   94.85    3.28
   1  -9  -4   96.55    3.41
   1  -9  -4   98.44    3.27
  -1   9   4  100.36    3.37
  -1   9   4   99.35    3.51
   0  -9  -4   18.82    0.96
   0  -9  -4   15.72    0.99
   0  -9  -4   17.91    0.96
   0  -9  -4   19.10    1.03
   0   9   4   19.16    1.02
   0   9   4   18.20    1.08
  -1  -9  -4   66.08    2.59
  -1  -9  -4   67.51    2.47
  -1  -9  -4   68.19    2.50
   1   9   4   67.56    2.63
   1   9   4   69.63    2.53
  -2  -9  -4   41.43    1.80
  -2  -9  -4   39.25    1.70
  -2  -9  -4   39.16    1.69
   2   9   4   35.88    1.78
   2   9   4   41.63    1.73
   3 -10  -4   75.59    2.67
   3 -10  -4   73.83    2.54
   3 -10  -4   75.45    2.84
  -3  10   4   74.58    2.95
  -3  10   4   80.20    2.78
  -3  10   4   79.85    2.87
   2 -10  -4    3.31    0.45
   2 -10  -4    1.95    0.40
   2 -10  -4    1.93    0.42
  -2  10   4    2.44    0.52
  -2  10   4    2.09    0.46
   1 -10  -4   29.80    1.41
   1 -10  -4   30.13    1.31
   1 -10  -4   26.57    1.25
   1 -10  -4   27.29    1.40
  -1  10   4   31.90    1.42
  -1  10   4   26.66    1.45
   0 -10  -4    9.68    0.73
   0 -10  -4    9.45    0.74
   0 -10  -4   10.58    0.85
   0  10   4    8.99    0.84
   0  10   4    9.20    0.78
   2  10  -5    8.41    0.70
   2  10  -5    7.21    0.67
  -2 -10   5    7.37    0.49
   1  10  -5    5.14    0.56
   1  10  -5    4.67    0.52
   0  10  -5   46.66    1.78
   0  10  -5   46.23    1.78
  -1  10  -5    5.73    0.51
  -1  10  -5    6.68    0.54
  -2  10  -5   76.12    2.62
  -2  10  -5   76.96    2.62
   3   9  -5   29.37    1.39
   3   9  -5   30.99    1.41
  -3  -9   5   29.76    1.19
   2   9  -5   66.34    2.37
   2   9  -5   63.19    2.34
  -2  -9   5   64.52    2.12
   1   9  -5    2.66    0.41
   1   9  -5    2.35    0.63
  -1  -9   5    2.15    0.26
   0   9  -5   91.70    3.03
   0   9  -5   90.39    3.04
  -1   9  -5   10.18    0.60
  -1   9  -5   10.85    0.62
  -1   9  -5   10.21    0.60
  -2   9  -5    3.15    0.31
  -2   9  -5    3.07    0.49
  -2   9  -5    3.01    0.36
  -2   9  -5    3.38    0.37
  -3   9  -5    9.72    0.57
  -3   9  -5    9.16    0.57
  -3   9  -5    8.82    0.55
   4   8  -5   21.69    1.16
   4   8  -5   23.33    1.20
  -4  -8   5   22.44    1.02
   3   8  -5   12.19    0.79
   3   8  -5   11.99    0.79
  -3  -8   5   13.20    0.67
   2   8  -5   26.49    1.17
   2   8  -5   27.81    1.23
  -2  -8   5   27.30    1.00
  -2  -8   5   23.98    1.10
   1   8  -5    6.40    0.49
   1   8  -5    5.34    0.64
   1   8  -5    6.59    0.61
  -1  -8   5    7.29    0.35
  -1  -8   5    6.62    0.35
   0   8  -5    3.88    0.40
   0   8  -5    4.79    0.39
   0   8  -5    5.75    0.68
   0  -8   5    4.23    0.33
  -1   8  -5    2.62    0.31
  -1   8  -5    2.24    0.18
  -1   8  -5    2.46    0.29
  -2   8  -5   61.44    1.97
  -2   8  -5   58.53    2.01
  -2   8  -5   60.54    2.02
  -2   8  -5   58.76    2.00
  -3   8  -5   22.97    0.94
  -3   8  -5   24.07    0.94
  -3   8  -5   22.00    0.92
  -3   8  -5   22.81    0.96
  -4   8  -5   32.81    1.24
  -4   8  -5   33.59    1.35
  -4   8  -5   32.47    1.26
   5   7  -5    0.31    0.32
   5   7  -5   -0.01    0.34
  -5  -7   5    0.02    0.34
  -5  -7   5    0.13    0.28
   4   7  -5    1.03    0.34
   4   7  -5    0.55    0.29
  -4  -7   5    0.56    0.27
  -4  -7   5    0.92    0.27
   3   7  -5   16.74    1.31
   3   7  -5   19.46    1.03
  -3  -7   5   19.29    0.82
  -3  -7   5   18.40    0.91
   2   7  -5  102.81    3.30
   2   7  -5  101.37    3.32
   2   7  -5   97.27    3.30
  -2  -7   5  102.42    3.15
  -2  -7   5  100.09    3.27
   1   7  -5    4.13    0.38
   1   7  -5    4.91    0.40
   1   7  -5    4.41    0.37
  -1  -7   5    3.87    0.25
  -1  -7   5    4.55    0.26
  -1  -7   5    4.21    0.33
   0   7  -5  200.83    6.06
   0   7  -5  198.12    6.06
   0   7  -5  194.70    6.03
   0  -7   5  199.78    6.00
  -1   7  -5   26.66    1.01
  -1   7  -5   25.99    0.99
  -1   7  -5   27.34    0.92
  -1   7  -5   28.12    1.07
  -2   7  -5  105.06    3.35
  -2   7  -5  112.73    3.45
  -2   7  -5  110.48    3.44
  -2   7  -5  112.24    3.44
  -2   7  -5  111.96    3.45
  -3   7  -5   73.92    2.33
  -3   7  -5   69.52    2.48
  -3   7  -5   72.77    2.40
  -4   7  -5    1.11    0.20
  -4   7  -5    1.15    0.22
  -4   7  -5    1.25    0.23
  -4   7  -5    0.71    0.27
  -5   7  -5   13.38    0.84
  -5   7  -5   14.17    0.70
  -5   7  -5   15.39    0.74
   5   6  -5   45.82    1.85
   5   6  -5   44.01    1.75
   5   6  -5   43.48    1.82
  -5  -6   5   45.02    1.69
  -5  -6   5   42.56    1.81
   4   6  -5   75.18    2.73
   4   6  -5   78.10    2.73
  -4  -6   5   78.21    2.72
  -4  -6   5   75.58    2.38
  -4  -6   5   80.93    2.60
   3   6  -5   82.35    2.73
   3   6  -5   76.85    2.72
   3   6  -5   81.61    2.74
  -3  -6   5   80.04    2.71
  -3  -6   5   79.25    2.58
   2   6  -5  176.11    5.44
   2   6  -5  179.89    5.42
   2   6  -5  175.15    5.43
  -2  -6   5  175.80    5.40
  -2  -6   5  167.74    5.31
   1   6  -5    8.55    0.47
   1   6  -5    8.47    0.48
  -1  -6   5    7.47    0.34
  -1  -6   5    8.39    0.34
  -1  -6   5    7.74    0.42
   0   6  -5   67.35    2.19
   0   6  -5   69.98    2.19
   0   6  -5   66.95    2.17
   0  -6   5   66.84    2.13
  -1   6  -5   22.85    0.80
  -1   6  -5   21.31    0.78
  -1   6  -5   21.22    0.75
  -1   6  -5   20.58    0.78
  -1   6  -5   19.65    0.76
  -1   6  -5   21.53    0.80
  -2   6  -5   41.77    1.35
  -2   6  -5   36.35    1.32
  -2   6  -5   42.49    1.38
  -2   6  -5   41.23    1.34
  -2   6  -5   38.76    1.29
  -2   6  -5   40.59    1.34
  -3   6  -5    3.48    0.27
  -3   6  -5    3.17    0.34
  -3   6  -5    2.95    0.24
  -3   6  -5    3.49    0.27
  -4   6  -5   25.45    1.05
  -4   6  -5   28.13    1.01
  -4   6  -5   29.23    1.17
  -4   6  -5   28.45    1.05
  -5   6  -5   59.25    2.12
  -5   6  -5   59.83    2.07
  -5   6  -5   60.89    2.22
  -5   6  -5   62.75    2.08
   6   5  -5   25.69    1.20
   6   5  -5   26.91    1.34
   6   5  -5   25.57    1.33
  -6  -5   5   27.11    1.07
  -6  -5   5   26.92    1.21
  -6  -5   5   25.88    1.35
   5   5  -5   21.84    1.09
   5   5  -5   20.77    1.08
   5   5  -5   20.72    1.00
  -5  -5   5   20.15    0.82
  -5  -5   5   20.42    1.06
  -5  -5   5   20.09    0.95
   4   5  -5   19.99    1.01
   4   5  -5   22.95    1.06
  -4  -5   5   22.97    0.79
  -4  -5   5   21.64    0.94
  -4  -5   5   22.11    1.03
   3   5  -5   14.67    0.75
   3   5  -5   15.87    0.76
   3   5  -5   14.90    0.76
  -3  -5   5   15.23    0.74
  -3  -5   5   15.35    0.67
   2   5  -5    9.33    0.51
   2   5  -5    9.01    0.51
   2   5  -5    9.29    0.52
  -2  -5   5   10.04    0.46
  -2  -5   5    9.72    0.44
  -2  -5   5    9.07    0.49
   1   5  -5    2.87    0.26
   1   5  -5    3.28    0.27
   1   5  -5    3.31    0.26
  -1  -5   5    3.37    0.25
  -1  -5   5    3.42    0.19
  -1  -5   5    3.13    0.18
   0   5  -5  217.10    6.20
   0   5  -5  184.70    6.20
   0   5  -5  212.57    6.19
   0   5  -5  207.97    6.17
   0  -5   5  208.42    6.14
  -1   5  -5    6.09    0.30
  -1   5  -5    6.68    0.29
  -1   5  -5    5.88    0.32
  -1   5  -5    6.01    0.30
  -1   5  -5    6.70    0.31
  -1   5  -5    6.55    0.31
  -2   5  -5  183.62    5.59
  -2   5  -5  192.46    5.60
  -2   5  -5  194.12    5.68
  -2   5  -5  180.90    5.58
  -2   5  -5  191.96    5.61
  -2   5  -5  179.07    5.59
  -2   5  -5  189.22    5.59
  -3   5  -5  134.74    4.41
  -3   5  -5  150.42    4.51
  -3   5  -5  135.39    4.39
  -3   5  -5  150.95    4.37
  -3   5  -5  151.32    4.40
  -3   5  -5  144.42    4.37
  -4   5  -5   23.06    0.85
  -4   5  -5   22.21    0.86
  -4   5  -5   23.43    0.89
  -4   5  -5   23.17    1.01
  -4   5  -5   22.48    0.79
  -4   5  -5   21.36    0.80
  -5   5  -5   70.04    2.38
  -5   5  -5   72.65    2.54
  -5   5  -5   73.10    2.37
  -5   5  -5   70.02    2.33
   6   4  -5    0.04    0.24
   6   4  -5    0.19    0.30
  -6  -4   5    0.35    0.21
  -6  -4   5    0.04    0.30
  -6  -4   5    0.19    0.28
   5   4  -5   21.15    0.96
   5   4  -5   19.05    1.01
   5   4  -5   21.37    1.04
  -5  -4   5   17.69    1.00
  -5  -4   5   20.37    1.02
  -5  -4   5   19.18    0.80
   4   4  -5   71.44    2.40
   4   4  -5   67.49    2.34
   4   4  -5   69.50    2.38
  -4  -4   5   66.18    2.37
  -4  -4   5   67.61    2.16
  -4  -4   5   68.42    2.27
   3   4  -5   34.76    1.34
   3   4  -5   35.44    1.35
   3   4  -5   37.07    1.36
  -3  -4   5   35.94    1.15
  -3  -4   5   36.75    1.26
  -3  -4   5   36.64    1.35
   2   4  -5  384.93   11.47
  -2  -4   5  377.36   11.38
  -2  -4   5  389.70   11.44
   1   4  -5   11.82    0.45
   1   4  -5   10.82    0.46
   1   4  -5   10.18    0.47
   1   4  -5    9.52    0.54
  -1  -4   5   11.53    0.48
  -1  -4   5   10.63    0.45
  -1  -4   5   10.35    0.38
   0   4  -5  301.77    9.03
   0  -4   5  309.52    8.93
   0  -4   5  297.96    8.95
  -1   4  -5  125.48    3.86
  -1   4  -5  132.45    3.88
  -1   4  -5  130.39    3.87
  -1   4  -5  133.11    3.88
  -1   4  -5  129.32    3.92
  -1   4  -5  129.84    3.95
  -2   4  -5    4.44    0.21
  -2   4  -5    4.64    0.21
  -2   4  -5    4.78    0.26
  -2   4  -5    4.64    0.22
  -2   4  -5    4.44    0.21
  -2   4  -5    3.97    0.28
  -2   4  -5    5.17    0.32
  -3   4  -5   22.18    0.80
  -3   4  -5   20.87    0.83
  -3   4  -5   23.33    0.79
  -3   4  -5   23.79    0.80
  -3   4  -5   21.43    0.80
  -3   4  -5   21.80    0.80
  -3   4  -5   23.38    0.78
  -3   4  -5   23.99    0.93
  -4   4  -5    9.55    0.48
  -4   4  -5    9.12    0.44
  -4   4  -5    9.33    0.45
  -4   4  -5    9.21    0.57
  -5   4  -5    8.26    0.50
  -5   4  -5    9.28    0.54
  -5   4  -5    8.29    0.48
  -5   4  -5    8.65    0.63
   6   3  -5   23.82    1.11
   6   3  -5   26.29    1.27
   6   3  -5   25.78    1.26
  -6  -3   5   25.67    1.06
  -6  -3   5   24.26    1.25
  -6  -3   5   26.62    1.16
   5   3  -5   72.99    2.46
   5   3  -5   69.96    2.52
   5   3  -5   71.12    2.52
  -5  -3   5   72.17    2.42
  -5  -3   5   69.46    2.32
  -5  -3   5   71.32    2.53
   4   3  -5  152.22    4.71
   4   3  -5  150.11    4.75
   4   3  -5  148.52    4.73
  -4  -3   5  144.40    4.55
  -4  -3   5  151.73    4.75
  -4  -3   5  152.35    4.64
   3   3  -5   12.72    0.62
   3   3  -5   12.10    0.61
   3   3  -5   12.56    0.61
  -3  -3   5   12.64    0.48
  -3  -3   5   12.07    0.60
   2   3  -5  101.95    3.18
   2   3  -5  100.10    3.20
  -2  -3   5  103.49    3.15
  -2  -3   5  100.66    3.19
  -2  -3   5  104.17    3.12
  -2  -3   5  103.98    3.05
   1   3  -5    3.02    0.19
   1   3  -5    2.99    0.21
   1   3  -5    2.98    0.20
  -1  -3   5    3.03    0.14
  -1  -3   5    3.35    0.21
  -1  -3   5    2.85    0.19
  -1  -3   5    2.79    0.16
   0   3  -5   19.59    0.63
   0   3  -5   18.60    0.63
   0   3  -5   17.70    0.60
   0   3  -5   17.77    0.60
   0   3  -5   19.20    0.63
   0  -3   5   18.75    0.58
  -1   3  -5    1.36    0.15
  -2   3  -5  129.30    3.71
  -2   3  -5  124.89    3.85
  -2   3  -5  124.47    3.72
  -2   3  -5  125.85    3.80
  -2   3  -5  125.56    3.79
  -2   3  -5  120.29    3.70
  -3   3  -5  137.86    4.21
  -3   3  -5  136.90    4.05
  -3   3  -5  129.38    4.06
  -3   3  -5  127.84    4.03
  -3   3  -5  137.97    4.06
  -3   3  -5  133.78    4.04
  -3   3  -5  133.62    4.04
  -3   3  -5  139.51    4.08
  -4   3  -5   40.62    1.54
  -4   3  -5   41.26    1.42
  -4   3  -5   40.85    1.38
  -4   3  -5   41.26    1.38
  -4   3  -5   40.39    1.30
  -5   3  -5  119.26    3.74
  -5   3  -5  118.45    3.74
  -5   3  -5  120.03    3.93
  -5   3  -5  118.08    3.79
  -6   3  -5    8.07    0.59
  -6   3  -5    8.66    0.71
   7   2  -5   18.53    1.13
   7   2  -5   20.61    1.16
   7   2  -5   20.26    0.94
  -7  -2   5   19.58    0.98
  -7  -2   5   21.33    1.33
  -7  -2   5   19.07    1.16
   6   2  -5   37.90    1.57
   6   2  -5   35.09    1.55
   6   2  -5   35.65    1.42
  -6  -2   5   37.85    1.46
  -6  -2   5   35.78    1.57
  -6  -2   5   34.84    1.38
   5   2  -5    0.67    0.25
   5   2  -5    0.26    0.19
   5   2  -5    0.32    0.23
  -5  -2   5    0.17    0.17
  -5  -2   5    0.66    0.24
  -5  -2   5   -0.03    0.18
   4   2  -5    3.27    0.37
   4   2  -5    3.38    0.34
   4   2  -5    3.38    0.34
   4   2  -5    4.18    0.39
  -4  -2   5    3.90    0.38
  -4  -2   5    3.81    0.29
  -4  -2   5    3.49    0.33
   3   2  -5   32.44    1.21
   3   2  -5   32.45    1.21
   3   2  -5   32.68    1.21
   3   2  -5   32.11    1.10
  -3  -2   5   33.19    1.10
  -3  -2   5   34.85    1.23
  -3  -2   5   32.81    1.14
   2   2  -5  193.68    5.79
   2   2  -5  199.78    5.81
   2   2  -5  191.67    5.69
   2   2  -5  189.39    5.79
   2   2  -5  192.42    5.84
   2   2  -5  185.57    5.75
  -2  -2   5  194.17    5.80
  -2  -2   5  194.42    5.75
  -2  -2   5  177.38    5.79
  -2  -2   5  200.07    5.70
   1   2  -5    0.26    0.10
   1   2  -5    0.35    0.09
   1   2  -5    0.32    0.09
  -1  -2   5    0.49    0.06
  -1  -2   5    0.51    0.06
  -1  -2   5    0.26    0.07
   0  -2   5  512.88   16.56
   0  -2   5  497.86   16.61
  -1   2  -5  102.64    3.08
  -1   2  -5   98.46    3.08
  -1   2  -5   99.61    3.09
  -2   2  -5  158.92    4.81
  -2   2  -5  157.66    4.72
  -2   2  -5  158.02    4.66
  -2   2  -5  151.86    4.65
  -2   2  -5  154.24    4.64
  -2   2  -5  160.29    4.66
  -2   2  -5  158.92    4.75
  -3   2  -5  124.74    3.92
  -3   2  -5  123.48    3.76
  -3   2  -5  128.13    3.80
  -3   2  -5  127.87    3.78
  -3   2  -5  117.44    3.76
  -3   2  -5  125.09    3.79
  -4   2  -5    0.73    0.15
  -4   2  -5    0.46    0.14
  -4   2  -5    0.85    0.19
  -4   2  -5    0.43    0.15
  -4   2  -5    0.36    0.20
  -5   2  -5   12.69    0.62
  -5   2  -5   12.09    0.53
  -5   2  -5   12.27    0.66
  -5   2  -5   11.56    0.60
  -5   2  -5   12.33    0.76
  -6   2  -5    2.30    0.36
  -6   2  -5    2.71    0.45
  -6   2  -5    2.96    0.40
   7   1  -5    5.55    0.48
   7   1  -5    7.43    0.69
   7   1  -5    6.70    0.70
  -7  -1   5    4.83    0.64
  -7  -1   5    5.67    0.58
  -7  -1   5    5.99    0.55
   6   1  -5   13.06    0.83
   6   1  -5   11.77    0.68
   6   1  -5   12.46    0.80
  -6  -1   5   12.33    0.81
  -6  -1   5   13.65    0.75
  -6  -1   5   12.58    0.70
   5   1  -5   78.14    2.63
   5   1  -5   75.43    2.55
   5   1  -5   73.49    2.61
  -5  -1   5   75.81    2.64
  -5  -1   5   74.17    2.48
  -5  -1   5   76.70    2.53
   4   1  -5  201.87    6.25
   4   1  -5  193.28    6.23
  -4  -1   5  202.25    6.12
  -4  -1   5  204.81    6.26
  -4  -1   5  209.85    6.17
   3   1  -5   21.41    0.85
   3   1  -5   20.70    0.84
   3   1  -5   20.62    0.84
   3   1  -5   21.69    0.85
   3   1  -5   20.23    0.75
  -3  -1   5   20.39    0.75
  -3  -1   5   19.30    0.80
  -3  -1   5   20.68    0.84
  -3  -1   5   21.39    0.79
   2   1  -5  700.25   26.90
  -2  -1   5  683.19   26.37
   1   1  -5   83.55    2.57
   1   1  -5   82.58    2.56
   1   1  -5   79.88    2.55
   1   1  -5   84.37    2.65
   1   1  -5   88.45    2.59
   1   1  -5   83.92    2.55
  -1  -1   5   80.96    2.56
  -1  -1   5   89.98    2.52
  -1  -1   5   81.82    2.58
   0   1  -5   94.96    2.82
   0   1  -5   93.13    2.80
   0   1  -5   95.37    2.83
   0   1  -5   92.81    2.92
   0  -1   5   95.63    2.79
   0  -1   5   92.48    2.78
  -1   1  -5   71.04    2.18
  -1   1  -5   70.96    2.08
  -1   1  -5   66.86    2.05
  -1   1  -5   69.84    2.20
  -1   1  -5   69.47    2.09
  -1   1  -5   67.94    2.06
  -2   1  -5   17.57    0.60
  -2   1  -5   16.83    0.61
  -2   1  -5   17.59    0.71
  -2   1  -5   17.23    0.67
  -2   1  -5   16.22    0.58
  -2   1  -5   16.46    0.59
  -2   1  -5   16.83    0.64
  -3   1  -5    8.91    0.41
  -3   1  -5    8.24    0.38
  -3   1  -5    8.26    0.42
  -3   1  -5    8.48    0.40
  -3   1  -5    8.15    0.38
  -3   1  -5    8.46    0.50
   3  -1   5    8.33    0.34
   3  -1   5    7.43    0.41
  -4   1  -5   29.32    1.20
  -4   1  -5   28.43    1.08
  -4   1  -5   24.41    1.27
  -4   1  -5   28.72    1.05
  -4   1  -5   30.76    1.10
   4  -1   5   28.45    1.02
  -5   1  -5   68.78    2.41
  -5   1  -5   65.99    2.23
  -5   1  -5   67.07    2.19
  -5   1  -5   64.30    2.25
  -5   1  -5   66.15    2.29
  -6   1  -5   -0.19    0.21
  -6   1  -5    0.11    0.26
  -6   1  -5    0.22    0.27
  -6   1  -5   -0.15    0.20
   7   0  -5   60.80    2.29
   7   0  -5   58.44    2.03
   7   0  -5   57.16    2.29
  -7   0   5   57.80    2.33
  -7   0   5   59.74    2.18
  -7   0   5   56.96    2.15
   6   0  -5   95.52    3.27
   6   0  -5   92.32    3.27
   6   0  -5   94.95    3.12
  -6   0   5   94.90    3.31
  -6   0   5   94.56    3.16
  -6   0   5   97.77    3.16
   5   0  -5   11.35    0.62
   5   0  -5   11.26    0.69
   5   0  -5   11.33    0.70
  -5   0   5   11.92    0.72
  -5   0   5   12.72    0.65
  -5   0   5   12.29    0.62
   4   0  -5   86.49    2.84
   4   0  -5   83.57    2.87
   4   0  -5   89.99    2.88
   4   0  -5   88.83    2.87
  -4   0   5   87.09    2.88
  -4   0   5   85.45    2.88
  -4   0   5   88.57    2.79
   3   0  -5    8.71    0.47
   3   0  -5    8.98    0.49
   3   0  -5   10.43    0.51
   3   0  -5    8.78    0.48
   3   0  -5    8.48    0.42
  -3   0   5    8.35    0.47
  -3   0   5    7.97    0.44
  -3   0   5    9.28    0.49
  -3   0   5    9.10    0.44
  -3   0   5    9.60    0.43
   2   0  -5    0.16    0.10
   2   0  -5    0.21    0.12
   2   0  -5    0.16    0.17
   2   0  -5    0.12    0.10
  -2   0   5    0.15    0.09
  -2   0   5    0.14    0.11
  -2   0   5    0.27    0.09
  -2   0   5    0.02    0.08
  -2   0   5    0.20    0.10
  -2   0   5    0.21    0.10
   1   0  -5    0.75    0.12
   1   0  -5    1.09    0.13
   1   0  -5    0.79    0.11
   1   0  -5    0.85    0.13
   1   0  -5    0.49    0.12
   1   0  -5    0.59    0.10
  -1   0   5    0.60    0.11
  -1   0   5    0.71    0.09
  -1   0   5    0.85    0.15
  -1   0   5    0.62    0.11
  -1   0   5    0.85    0.10
   0   0  -5  264.02   11.24
   0   0   5  286.51   11.60
  -1   0  -5   76.34    2.39
  -1   0  -5   78.65    2.48
  -1   0  -5   79.97    2.43
  -1   0  -5   80.99    2.42
  -1   0  -5   80.56    2.51
   1   0   5   78.27    2.39
   1   0   5   80.33    2.46
   1   0   5   78.68    2.39
  -2   0  -5  220.98    6.58
  -2   0  -5  211.49    6.57
  -2   0  -5  228.85    6.60
  -2   0  -5  220.93    6.57
  -2   0  -5  226.90    6.66
  -2   0  -5  225.61    6.67
   2   0   5  222.53    6.56
   2   0   5  210.00    6.65
  -3   0  -5  332.57    9.99
  -3   0  -5  340.37   10.06
  -3   0  -5  336.54   10.13
  -3   0  -5  336.22   10.03
  -3   0  -5  339.59   10.02
   3   0   5  330.88    9.98
  -4   0  -5    7.59    0.46
  -4   0  -5    7.07    0.43
  -4   0  -5    6.88    0.52
  -4   0  -5    7.50    0.45
  -4   0  -5    7.28    0.47
   4   0   5    6.78    0.40
  -5   0  -5   76.10    2.72
  -5   0  -5   85.62    2.85
  -5   0  -5   80.17    2.67
  -5   0  -5   78.46    2.72
  -5   0  -5   82.52    2.66
  -6   0  -5    9.81    0.60
  -6   0  -5   10.66    0.68
   7  -1  -5    0.23    0.20
   7  -1  -5    0.38    0.31
   7  -1  -5   -0.08    0.29
  -7   1   5   -0.32    0.23
  -7   1   5   -0.05    0.27
  -7   1   5    0.27    0.32
   6  -1  -5    0.41    0.21
   6  -1  -5    0.98    0.32
   6  -1  -5    0.52    0.31
  -6   1   5    0.49    0.26
  -6   1   5    0.66    0.31
  -6   1   5    1.06    0.33
   5  -1  -5   40.40    1.54
   5  -1  -5   42.52    1.64
  -5   1   5   44.14    1.56
  -5   1   5   43.12    1.56
  -5   1   5   42.51    1.66
   4  -1  -5   77.76    2.65
   4  -1  -5   82.12    2.70
   4  -1  -5   83.16    2.70
  -4   1   5   81.28    2.62
  -4   1   5   77.62    2.70
  -4   1   5   83.56    2.62
   3  -1  -5   10.78    0.52
   3  -1  -5   12.50    0.60
   3  -1  -5   11.20    0.58
   3  -1  -5   12.69    0.61
   3  -1  -5   12.11    0.59
  -3   1   5   10.95    0.58
  -3   1   5   12.64    0.55
  -3   1   5   12.06    0.54
  -3   1   5   13.75    0.65
  -3   1   5   13.52    0.62
   2  -1  -5  747.44   29.96
  -2   1   5  826.54   30.67
   1  -1  -5   97.39    2.92
   1  -1  -5   89.57    2.87
   1  -1  -5   91.48    2.96
   1  -1  -5   93.23    2.94
   1  -1  -5   94.25    2.91
   1  -1  -5   92.37    2.90
   1  -1  -5   96.10    2.93
  -1   1   5   91.42    3.20
  -1   1   5   94.83    2.86
  -1   1   5   93.23    2.87
  -1   1   5   96.25    2.94
  -1   1   5   96.44    2.91
  -1  -1  -5  246.75    7.01
  -1  -1  -5  240.65    7.03
  -1  -1  -5  222.71    6.95
   1   1   5  223.63    6.96
   1   1   5  239.11    7.02
   1   1   5  242.23    6.99
   1   1   5  230.28    7.05
   1   1   5  228.78    6.89
  -2  -1  -5   31.00    1.05
  -2  -1  -5   30.80    1.09
  -2  -1  -5   32.24    1.09
  -2  -1  -5   31.99    1.14
  -2  -1  -5   29.78    1.05
  -2  -1  -5   31.85    1.06
   2   1   5   29.13    1.04
   2   1   5   29.97    1.06
  -3  -1  -5   10.29    0.53
  -3  -1  -5    9.28    0.48
  -3  -1  -5    9.97    0.57
  -3  -1  -5    9.29    0.50
  -3  -1  -5    9.36    0.49
   3   1   5   10.22    0.50
   3   1   5    9.18    0.37
  -4  -1  -5    7.45    0.49
  -4  -1  -5    6.78    0.45
  -4  -1  -5    6.32    0.51
  -4  -1  -5    7.09    0.47
  -4  -1  -5    6.88    0.45
   4   1   5    5.60    0.42
  -5  -1  -5    5.01    0.47
  -5  -1  -5    5.74    0.50
  -5  -1  -5    5.80    0.48
  -5  -1  -5    5.76    0.54
   7  -2  -5   32.89    1.27
   7  -2  -5   33.16    1.52
   7  -2  -5   32.74    1.48
  -7   2   5   33.68    1.59
  -7   2   5   32.59    1.43
   6  -2  -5   59.51    2.13
   6  -2  -5   58.54    2.16
   6  -2  -5   56.32    1.98
  -6   2   5   53.56    2.02
  -6   2   5   55.34    2.17
  -6   2   5   54.53    2.04
   5  -2  -5   20.69    0.92
   5  -2  -5   22.11    1.01
   5  -2  -5   20.52    1.00
  -5   2   5   20.49    0.92
  -5   2   5   21.56    1.04
  -5   2   5   21.06    0.92
   4  -2  -5  235.38    7.21
   4  -2  -5  235.55    7.28
   4  -2  -5  238.71    7.23
  -4   2   5  229.05    7.13
  -4   2   5  241.25    7.16
  -4   2   5  231.51    7.25
   3  -2  -5    7.57    0.67
   3  -2  -5    6.53    0.43
   3  -2  -5    5.94    0.41
   3  -2  -5    6.29    0.42
  -3   2   5    6.47    0.42
  -3   2   5    6.82    0.40
  -3   2   5    5.76    0.42
   2  -2  -5  114.94    3.46
   2  -2  -5  112.17    3.49
   2  -2  -5  106.24    3.40
   2  -2  -5  112.39    3.48
   2  -2  -5  115.83    3.44
   2  -2  -5  103.71    3.41
   2  -2  -5  109.88    3.46
  -2   2   5  112.84    3.41
  -2   2   5  108.52    3.43
  -2   2   5  114.77    3.43
  -2   2   5   99.62    3.45
  -2   2   5  111.97    3.47
  -2   2   5  110.52    3.49
   1  -2  -5   56.17    1.83
   1  -2  -5   58.25    1.90
   1  -2  -5   58.86    1.87
   1  -2  -5   56.87    1.86
   1  -2  -5   57.46    1.91
   1  -2  -5   54.43    1.87
  -1   2   5   56.51    1.83
  -1   2   5   57.09    1.82
  -1   2   5   58.17    1.87
  -1   2   5   56.20    1.86
  -1   2   5   57.39    1.90
   0  -2  -5    1.41    0.18
   0  -2  -5    0.92    0.15
   0  -2  -5    0.72    0.15
   0  -2  -5    0.76    0.15
   0  -2  -5    1.01    0.18
   0  -2  -5    1.05    0.17
   0   2   5    1.03    0.14
   0   2   5    0.57    0.13
   0   2   5    1.07    0.14
   0   2   5    1.33    0.16
   0   2   5    0.83    0.16
   0   2   5    1.05    0.18
  -1  -2  -5    5.89    0.38
  -1  -2  -5    5.58    0.34
  -1  -2  -5    5.78    0.34
  -1  -2  -5    5.84    0.31
  -1  -2  -5    5.30    0.31
  -1  -2  -5    5.66    0.34
   1   2   5    5.42    0.28
   1   2   5    5.64    0.29
   1   2   5    5.92    0.33
  -2  -2  -5   98.39    3.13
  -2  -2  -5   96.62    3.06
  -2  -2  -5  100.05    3.10
  -2  -2  -5   99.99    3.04
  -2  -2  -5   98.98    3.11
   2   2   5   98.49    3.00
   2   2   5   91.44    3.03
  -3  -2  -5  140.71    4.46
  -3  -2  -5  145.84    4.35
  -3  -2  -5  145.26    4.51
  -3  -2  -5  145.67    4.54
   3   2   5  138.40    4.36
   3   2   5  151.29    4.37
   3   2   5  142.15    4.34
  -4  -2  -5    1.06    0.31
  -4  -2  -5    1.33    0.29
  -4  -2  -5    2.13    0.31
  -4  -2  -5    2.23    0.50
  -4  -2  -5    1.07    0.25
   4   2   5    1.79    0.18
   4   2   5    1.50    0.25
   4   2   5    1.34    0.18
  -5  -2  -5  100.22    3.35
  -5  -2  -5   99.25    3.41
  -5  -2  -5  103.44    3.49
   7  -3  -5   16.23    0.97
   7  -3  -5   15.09    0.76
  -7   3   5   15.77    0.92
  -7   3   5   14.53    0.87
  -7   3   5   13.22    1.00
   6  -3  -5   40.78    1.67
   6  -3  -5   39.91    1.51
   6  -3  -5   38.54    1.62
   6  -3  -5   38.73    1.43
  -6   3   5   40.33    1.73
  -6   3   5   39.98    1.57
  -6   3   5   42.44    1.61
   5  -3  -5    1.93    0.31
   5  -3  -5    1.92    0.25
   5  -3  -5    2.57    0.38
   5  -3  -5    2.55    0.39
  -5   3   5    1.63    0.29
  -5   3   5    2.18    0.42
  -5   3   5    1.54    0.29
   4  -3  -5    0.98    0.25
   4  -3  -5    1.15    0.24
   4  -3  -5    1.27    0.25
  -4   3   5    0.76    0.31
  -4   3   5    1.14    0.25
  -4   3   5    0.92    0.21
   3  -3  -5    6.00    0.43
   3  -3  -5    5.41    0.42
   3  -3  -5    5.90    0.48
   3  -3  -5    5.94    0.35
   3  -3  -5    5.72    0.42
  -3   3   5    4.98    0.37
  -3   3   5    5.56    0.42
  -3   3   5    6.29    0.40
  -3   3   5    5.22    0.43
   2  -3  -5  120.93    3.77
   2  -3  -5  120.28    3.77
   2  -3  -5  123.48    3.75
   2  -3  -5  118.67    3.71
   2  -3  -5  115.60    3.69
  -2   3   5  115.67    3.78
  -2   3   5  115.11    3.74
  -2   3   5  122.37    3.69
  -2   3   5  117.41    3.70
   1  -3  -5   51.08    1.61
   1  -3  -5   49.59    1.63
   1  -3  -5   49.41    1.65
   1  -3  -5   45.75    1.60
   1  -3  -5   49.15    1.64
  -1   3   5   42.91    1.58
  -1   3   5   44.69    1.57
  -1   3   5   46.11    1.60
  -1   3   5   46.79    1.56
  -1   3   5   47.69    1.61
  -1   3   5   45.76    1.64
   0  -3  -5  215.82    6.57
   0  -3  -5  224.85    6.60
   0  -3  -5  219.30    6.59
   0  -3  -5  221.26    6.54
   0  -3  -5  219.14    6.59
   0   3   5  198.18    6.56
   0   3   5  212.36    6.59
   0   3   5  216.02    6.51
   0   3   5  224.21    6.76
  -1  -3  -5  235.37    6.97
  -1  -3  -5  239.51    7.01
  -1  -3  -5  233.17    6.94
  -1  -3  -5  238.45    6.99
  -1  -3  -5  236.25    6.99
   1   3   5  216.69    6.94
   1   3   5  226.61    6.99
   1   3   5  240.76    6.92
   1   3   5  203.40    6.96
  -2  -3  -5   48.86    1.74
  -2  -3  -5   49.03    1.69
  -2  -3  -5   49.67    1.73
  -2  -3  -5   49.31    1.66
  -2  -3  -5   53.06    1.78
   2   3   5   45.07    1.65
   2   3   5   48.39    1.73
   2   3   5   51.36    1.66
   2   3   5   49.92    1.63
  -3  -3  -5  121.93    3.89
  -3  -3  -5  124.05    3.90
  -3  -3  -5  119.43    3.87
  -3  -3  -5  123.34    3.83
   3   3   5  117.40    3.73
   3   3   5  114.71    3.70
   3   3   5  120.56    3.87
   3   3   5  124.69    3.81
  -4  -3  -5   -0.01    0.18
  -4  -3  -5    0.14    0.22
  -4  -3  -5    0.19    0.25
  -4  -3  -5    0.46    0.25
  -4  -3  -5    0.24    0.21
   4   3   5    0.03    0.12
   4   3   5   -0.08    0.16
   4   3   5    0.29    0.18
  -5  -3  -5   17.07    0.98
  -5  -3  -5   17.48    0.91
  -5  -3  -5   16.68    0.95
  -5  -3  -5   17.46    0.93
   5   3   5   17.13    0.84
   7  -4  -5    9.98    0.72
   7  -4  -5    8.90    0.60
  -7   4   5   10.68    0.79
  -7   4   5    8.77    0.83
  -7   4   5   10.55    0.80
   6  -4  -5    9.59    0.50
   6  -4  -5    9.88    0.63
   6  -4  -5    9.72    0.70
   6  -4  -5   11.62    0.77
  -6   4   5   10.71    0.70
  -6   4   5    9.46    1.06
  -6   4   5   10.71    0.71
   5  -4  -5   54.72    1.98
   5  -4  -5   57.75    2.08
   5  -4  -5   57.19    2.02
   5  -4  -5   53.10    1.83
  -5   4   5   56.15    1.98
  -5   4   5   53.62    2.12
  -5   4   5   55.53    2.00
   4  -4  -5  193.38    5.98
   4  -4  -5  194.45    5.94
   4  -4  -5  191.69    5.81
   4  -4  -5  196.54    5.94
  -4   4   5  187.66    5.92
  -4   4   5  188.80    6.04
  -4   4   5  185.48    5.89
   3  -4  -5    1.82    0.29
   3  -4  -5    1.80    0.28
   3  -4  -5    1.93    0.23
  -3   4   5    1.73    0.27
  -3   4   5    1.49    0.24
  -3   4   5    2.65    0.38
   2  -4  -5  370.05   11.01
   2  -4  -5  370.92   10.99
  -2   4   5  353.32   11.02
   1  -4  -5   83.03    2.67
   1  -4  -5   76.39    2.63
   1  -4  -5   83.97    2.67
   1  -4  -5   78.99    2.60
   1  -4  -5   81.54    2.67
  -1   4   5   80.26    2.65
  -1   4   5   81.87    2.63
  -1   4   5   79.63    2.69
   0  -4  -5   76.88    2.48
   0  -4  -5   77.42    2.61
   0  -4  -5   76.46    2.54
   0  -4  -5   79.62    2.52
   0  -4  -5   76.26    2.66
   0   4   5   74.63    2.46
   0   4   5   72.60    2.53
  -1  -4  -5   42.67    1.56
  -1  -4  -5   43.23    1.56
  -1  -4  -5   44.23    1.52
  -1  -4  -5   41.22    1.55
   1   4   5   41.79    1.56
   1   4   5   44.55    1.59
  -2  -4  -5    0.11    0.17
  -2  -4  -5    0.35    0.20
  -2  -4  -5    0.01    0.15
  -2  -4  -5    0.13    0.14
   2   4   5    0.19    0.17
   2   4   5    0.08    0.17
  -3  -4  -5    8.30    0.56
  -3  -4  -5    8.52    0.60
  -3  -4  -5    9.43    0.63
  -3  -4  -5    8.72    0.58
   3   4   5    9.73    0.55
  -4  -4  -5    0.20    0.27
  -4  -4  -5   -0.03    0.21
  -4  -4  -5    0.26    0.26
  -4  -4  -5    0.23    0.23
   4   4   5    0.20    0.20
   4   4   5   -0.04    0.15
  -5  -4  -5   41.29    1.78
  -5  -4  -5   42.19    1.76
  -5  -4  -5   43.63    1.81
  -5  -4  -5   43.05    1.73
   5   4   5   45.21    1.58
   6  -5  -5   56.71    2.04
   6  -5  -5   54.92    2.15
   6  -5  -5   56.98    2.08
  -6   5   5   55.20    2.27
  -6   5   5   57.47    2.10
  -6   5   5   55.62    2.12
   5  -5  -5    0.51    0.17
   5  -5  -5    0.44    0.24
   5  -5  -5    0.32    0.22
   5  -5  -5    0.71    0.25
   5  -5  -5    0.73    0.16
  -5   5   5    0.93    0.27
  -5   5   5    0.37    0.30
  -5   5   5    0.23    0.23
   4  -5  -5   79.96    2.53
   4  -5  -5   80.88    2.67
   4  -5  -5   80.57    2.73
   4  -5  -5   78.58    2.69
  -4   5   5   78.03    2.66
  -4   5   5   77.21    2.67
  -4   5   5   77.71    2.80
   3  -5  -5    7.15    0.49
   3  -5  -5    6.41    0.40
   3  -5  -5    7.06    0.52
   3  -5  -5    7.83    0.51
  -3   5   5    6.71    0.48
  -3   5   5    6.58    0.55
  -3   5   5    6.96    0.48
   2  -5  -5    0.06    0.17
   2  -5  -5    0.22    0.17
   2  -5  -5    0.10    0.15
   2  -5  -5    0.04    0.16
  -2   5   5    0.02    0.17
  -2   5   5   -0.03    0.17
  -2   5   5    0.16    0.17
   1  -5  -5   11.20    0.62
   1  -5  -5    9.95    0.60
   1  -5  -5   11.40    0.58
   1  -5  -5   10.89    0.63
   1  -5  -5   10.65    0.57
  -1   5   5   11.50    0.60
  -1   5   5   11.22    0.58
  -1   5   5   10.30    0.63
   0  -5  -5   64.94    2.16
   0  -5  -5   63.20    2.20
   0  -5  -5   65.75    2.22
   0  -5  -5   63.20    2.17
   0   5   5   61.93    2.23
   0   5   5   63.95    2.15
  -1  -5  -5   85.18    2.82
  -1  -5  -5   83.82    2.86
  -1  -5  -5   85.57    2.88
  -1  -5  -5   85.57    2.89
  -1  -5  -5   88.32    2.86
   1   5   5   85.10    2.90
   1   5   5   87.75    2.81
  -2  -5  -5   51.13    1.86
  -2  -5  -5   47.10    1.84
  -2  -5  -5   49.93    1.79
  -2  -5  -5   49.68    1.77
   2   5   5   50.68    1.78
   2   5   5   48.65    1.85
  -3  -5  -5  136.42    4.47
  -3  -5  -5  137.69    4.82
   3   5   5  136.67    4.47
   3   5   5  136.59    4.35
  -4  -5  -5    0.18    0.27
  -4  -5  -5    0.61    0.30
  -4  -5  -5    0.22    0.28
  -4  -5  -5    0.15    0.27
   4   5   5    0.06    0.23
   6  -6  -5    6.98    0.62
  -6   6   5    6.69    0.64
  -6   6   5    6.37    0.62
  -6   6   5    6.89    0.74
   5  -6  -5   19.02    0.96
   5  -6  -5   19.20    0.75
   5  -6  -5   19.74    0.98
   5  -6  -5   20.26    1.24
  -5   6   5   19.83    1.01
  -5   6   5   19.31    1.12
  -5   6   5   20.28    0.99
   4  -6  -5   59.85    2.13
   4  -6  -5   56.20    1.91
   4  -6  -5   57.96    2.08
   4  -6  -5   56.67    2.14
  -4   6   5   60.27    2.10
  -4   6   5   58.98    2.26
  -4   6   5   57.26    2.10
   3  -6  -5    0.59    0.22
   3  -6  -5    0.25    0.22
   3  -6  -5    0.31    0.22
   3  -6  -5    0.45    0.17
  -3   6   5    0.60    0.27
  -3   6   5    0.32    0.21
  -3   6   5    0.35    0.21
   2  -6  -5  169.93    5.42
   2  -6  -5  174.23    5.36
   2  -6  -5  172.07    5.30
  -2   6   5  165.17    5.50
  -2   6   5  175.43    5.36
  -2   6   5  172.38    5.37
   1  -6  -5  116.27    3.73
   1  -6  -5  112.55    3.63
   1  -6  -5  112.53    3.72
   1  -6  -5  115.10    3.66
  -1   6   5  114.79    3.78
  -1   6   5  111.02    3.65
   0  -6  -5   69.61    2.44
   0  -6  -5   70.69    2.38
   0  -6  -5   72.87    2.43
   0  -6  -5   67.37    2.37
   0   6   5   65.77    2.45
   0   6   5   69.45    2.36
  -1  -6  -5  111.02    3.62
  -1  -6  -5  107.84    3.63
  -1  -6  -5  106.62    3.66
  -1  -6  -5  113.81    3.60
   1   6   5  111.70    3.59
   1   6   5  112.08    3.70
  -2  -6  -5    4.26    0.59
  -2  -6  -5    4.74    0.57
  -2  -6  -5    3.89    0.43
  -2  -6  -5    4.21    0.50
   2   6   5    5.20    0.52
   2   6   5    4.70    0.47
  -3  -6  -5   29.18    1.29
  -3  -6  -5   29.71    1.36
  -3  -6  -5   27.99    1.32
   3   6   5   30.46    1.37
   3   6   5   29.34    1.36
  -4  -6  -5    1.15    0.38
  -4  -6  -5    1.60    0.40
  -4  -6  -5    1.92    0.40
  -4  -6  -5    1.27    0.39
   4   6   5    0.91    0.30
   6  -7  -5   49.28    1.91
   6  -7  -5   47.54    1.94
  -6   7   5   56.91    2.54
  -6   7   5   51.61    2.22
   5  -7  -5    2.91    0.45
   5  -7  -5    2.02    0.37
   5  -7  -5    2.75    0.43
  -5   7   5    2.64    0.43
  -5   7   5    3.07    0.53
  -5   7   5    3.16    0.46
   4  -7  -5  111.75    3.71
   4  -7  -5  110.58    4.12
   4  -7  -5  105.97    3.65
  -4   7   5  107.74    3.65
  -4   7   5  109.55    3.83
  -4   7   5  112.65    3.66
   3  -7  -5    8.82    0.52
   3  -7  -5    9.52    0.66
   3  -7  -5   10.04    0.69
   3  -7  -5    9.65    0.63
  -3   7   5    9.10    0.67
  -3   7   5    8.98    0.64
  -3   7   5    9.32    0.73
   2  -7  -5   54.82    1.89
   2  -7  -5   52.19    2.00
   2  -7  -5   55.55    1.94
   2  -7  -5   55.02    2.03
  -2   7   5   53.20    2.09
  -2   7   5   52.63    1.95
  -2   7   5   53.08    1.95
   1  -7  -5   40.44    1.52
   1  -7  -5   40.43    1.59
   1  -7  -5   39.04    1.58
   1  -7  -5   37.10    1.47
  -1   7   5   36.20    1.60
  -1   7   5   40.32    1.53
   0  -7  -5    0.13    0.20
   0  -7  -5    0.26    0.23
   0  -7  -5    0.30    0.25
   0  -7  -5    0.60    0.27
   0   7   5   -0.01    0.20
   0   7   5    0.26    0.24
  -1  -7  -5    4.84    0.50
  -1  -7  -5    6.31    0.52
  -1  -7  -5    4.83    0.54
   1   7   5    5.61    0.52
  -2  -7  -5    6.73    0.83
  -2  -7  -5    6.94    0.62
  -2  -7  -5    5.57    0.57
   2   7   5    6.75    0.57
  -3  -7  -5   49.64    2.04
  -3  -7  -5   52.31    2.01
  -3  -7  -5   51.58    2.10
   3   7   5   52.35    1.98
   5  -8  -5    3.06    0.48
   5  -8  -5    3.77    0.48
  -5   8   5    3.68    0.53
  -5   8   5    3.17    0.55
  -5   8   5    3.54    0.51
   4  -8  -5    0.66    0.31
   4  -8  -5    0.87    0.30
   4  -8  -5    0.33    0.25
   4  -8  -5    0.27    0.17
  -4   8   5    0.49    0.31
  -4   8   5    0.18    0.28
  -4   8   5    0.51    0.31
   3  -8  -5    2.87    0.47
   3  -8  -5    3.20    0.35
   3  -8  -5    3.49    0.47
   3  -8  -5    2.67    0.38
  -3   8   5    2.95    0.42
  -3   8   5    2.49    0.40
  -3   8   5    3.36    0.53
   2  -8  -5   35.52    1.53
   2  -8  -5   34.91    1.43
   2  -8  -5   34.87    1.38
   2  -8  -5   35.19    1.51
  -2   8   5   35.51    1.60
  -2   8   5   36.56    1.48
   1  -8  -5   30.88    1.33
   1  -8  -5   34.09    1.38
   1  -8  -5   32.95    1.44
   1  -8  -5   33.72    1.47
  -1   8   5   32.17    1.50
  -1   8   5   32.89    1.40
   0  -8  -5   35.57    1.48
   0  -8  -5   37.22    1.57
   0  -8  -5   35.97    1.49
   0  -8  -5   38.84    1.60
   0   8   5   36.21    1.51
   0   8   5   35.00    1.59
  -1  -8  -5   58.34    2.20
  -1  -8  -5   58.13    2.21
  -1  -8  -5   61.05    2.19
  -1  -8  -5   56.69    2.26
   1   8   5   59.52    2.19
   1   8   5   56.11    2.29
  -2  -8  -5    2.91    0.54
  -2  -8  -5    2.66    0.44
  -2  -8  -5    3.34    0.52
   2   8   5    3.48    0.49
   2   8   5    2.61    0.47
   4  -9  -5   59.21    2.10
   4  -9  -5   55.37    2.19
   4  -9  -5   49.01    2.15
  -4   9   5   57.56    2.19
  -4   9   5   58.77    2.18
  -4   9   5   54.94    2.34
   3  -9  -5    4.92    0.59
   3  -9  -5    4.76    0.53
   3  -9  -5    4.56    0.42
   3  -9  -5    4.62    0.56
  -3   9   5    5.61    0.60
  -3   9   5    3.97    0.52
  -3   9   5    3.93    0.56
   2  -9  -5   49.00    1.84
   2  -9  -5   48.46    1.90
   2  -9  -5   49.59    2.02
   2  -9  -5   51.85    2.03
  -2   9   5   50.44    1.96
   1  -9  -5   33.96    1.58
   1  -9  -5   37.82    1.62
   1  -9  -5   35.80    1.48
   1  -9  -5   33.69    1.48
  -1   9   5   38.08    1.57
  -1   9   5   36.89    1.69
   0  -9  -5    6.73    0.66
   0  -9  -5    5.82    0.58
   0  -9  -5    6.33    0.61
   0  -9  -5    6.32    0.66
   0   9   5    6.84    0.65
   0   9   5    6.23    0.68
  -1  -9  -5   16.12    0.93
  -1  -9  -5   15.41    0.94
  -1  -9  -5   14.99    0.99
   1   9   5   14.24    0.93
   1   9   5   14.60    1.01
   2 -10  -5    0.70    0.28
   2 -10  -5    0.31    0.32
   2 -10  -5    0.67    0.42
   2 -10  -5    0.27    0.29
  -2  10   5    0.58    0.36
  -2  10   5    1.04    0.42
   1 -10  -5    0.25    0.30
   1 -10  -5    0.36    0.34
   1 -10  -5    0.25    0.30
   1 -10  -5    0.37    0.29
  -1  10   5    0.47    0.34
  -1  10   5    0.11    0.36
   1  10  -6   89.30    3.11
   1  10  -6   92.07    3.13
   0  10  -6    6.74    0.55
   0  10  -6    6.26    0.55
  -1  10  -6   32.99    1.33
  -1  10  -6   32.26    1.31
   3   9  -6   50.97    2.04
   3   9  -6   52.70    2.07
  -3  -9   6   52.36    1.80
   2   9  -6    3.77    0.47
   2   9  -6    3.28    0.45
  -2  -9   6    3.90    0.32
   1   9  -6    8.13    0.59
   0   9  -6    5.32    0.46
   0   9  -6    5.49    0.47
  -1   9  -6   14.98    0.73
  -1   9  -6   15.50    0.73
  -1   9  -6   13.64    0.77
  -2   9  -6   11.89    0.70
  -2   9  -6   13.27    0.66
  -2   9  -6   12.45    0.56
  -2   9  -6   12.35    0.63
  -3   9  -6   23.37    0.98
  -3   9  -6   23.46    0.97
  -3   9  -6   23.85    0.95
   4   8  -6    1.35    0.41
   4   8  -6    1.66    0.40
  -4  -8   6    1.88    0.34
   3   8  -6   13.23    0.82
   3   8  -6   13.88    0.84
  -3  -8   6   13.44    0.66
   2   8  -6    0.19    0.19
   2   8  -6   -0.02    0.22
  -2  -8   6   -0.11    0.12
  -2  -8   6    0.06    0.17
   1   8  -6  103.07    3.41
   1   8  -6  106.93    3.41
   1   8  -6  108.63    3.44
  -1  -8   6  101.47    3.34
   0   8  -6   44.62    1.60
   0   8  -6   45.12    1.60
   0   8  -6   45.55    1.59
   0  -8   6   42.86    1.55
  -1   8  -6   87.43    2.89
  -1   8  -6   93.97    2.91
  -1   8  -6   89.68    2.90
  -2   8  -6  118.87    3.76
  -2   8  -6  117.96    3.76
  -2   8  -6  123.66    3.76
  -2   8  -6  121.62    3.73
  -3   8  -6    6.46    0.46
  -3   8  -6    5.55    0.40
  -3   8  -6    5.98    0.38
  -4   8  -6   38.76    1.51
  -4   8  -6   37.09    1.40
  -4   8  -6   39.44    1.34
  -4   8  -6   37.41    1.32
   5   7  -6   35.63    1.64
   5   7  -6   36.38    1.59
  -5  -7   6   37.85    1.48
   4   7  -6    7.71    0.66
   4   7  -6    8.32    0.68
  -4  -7   6    8.44    0.57
   3   7  -6   78.38    2.75
  -3  -7   6   77.80    2.71
  -3  -7   6   81.72    2.57
   2   7  -6    3.79    0.38
   2   7  -6    4.89    0.45
   2   7  -6    4.56    0.43
  -2  -7   6    3.94    0.39
  -2  -7   6    4.54    0.43
  -2  -7   6    4.40    0.34
   1   7  -6  117.51    3.76
   1   7  -6  117.83    3.76
   1   7  -6  116.09    3.74
  -1  -7   6  121.83    3.74
   0   7  -6   34.00    1.22
   0   7  -6   33.59    1.21
   0  -7   6   32.14    1.13
  -1   7  -6    1.53    0.21
  -1   7  -6    1.49    0.20
  -1   7  -6    1.49    0.16
  -1   7  -6    1.83    0.23
  -2   7  -6    2.65    0.26
  -2   7  -6    3.01    0.25
  -2   7  -6    2.90    0.27
  -2   7  -6    3.03    0.26
  -3   7  -6   12.61    0.55
  -3   7  -6   12.68    0.65
  -3   7  -6   13.34    0.59
  -4   7  -6   39.75    1.40
  -4   7  -6   40.69    1.33
  -4   7  -6   36.78    1.64
  -4   7  -6   39.15    1.34
   5   6  -6   38.89    1.67
   5   6  -6   38.46    1.62
   5   6  -6   39.05    1.67
  -5  -6   6   38.37    1.51
  -5  -6   6   38.86    1.66
   4   6  -6    2.02    0.39
   4   6  -6    2.23    0.38
  -4  -6   6    2.03    0.32
  -4  -6   6    2.63    0.35
   3   6  -6   26.79    1.14
   3   6  -6   25.28    1.11
   3   6  -6   25.59    1.11
  -3  -6   6   24.92    1.08
  -3  -6   6   25.99    0.98
   2   6  -6    7.83    0.51
   2   6  -6    8.54    0.58
   2   6  -6    7.32    0.51
  -2  -6   6    9.24    0.41
  -2  -6   6    8.70    0.48
   1   6  -6   35.38    1.27
   1   6  -6   34.60    1.26
  -1  -6   6   34.97    1.23
   0   6  -6    9.07    0.49
   0   6  -6    8.19    0.43
   0   6  -6    8.16    0.42
   0  -6   6    8.12    0.36
  -1   6  -6   52.80    1.66
  -1   6  -6   48.57    1.64
  -1   6  -6   50.90    1.62
  -1   6  -6   50.97    1.65
  -1   6  -6   53.83    1.66
  -2   6  -6   99.91    3.16
  -2   6  -6   96.08    3.16
  -2   6  -6  106.90    3.15
  -2   6  -6  104.51    3.19
  -2   6  -6  103.95    3.23
  -2   6  -6  106.95    3.17
  -2   6  -6  105.88    3.15
  -3   6  -6   22.57    0.84
  -3   6  -6   23.39    0.81
  -3   6  -6   23.35    0.96
  -3   6  -6   23.18    0.88
  -4   6  -6  106.64    3.20
  -4   6  -6  107.60    3.22
  -4   6  -6  102.66    3.23
  -4   6  -6   99.73    3.36
  -4   6  -6  103.28    3.44
  -5   6  -6    3.80    0.31
  -5   6  -6    3.44    0.47
  -5   6  -6    3.65    0.32
  -5   6  -6    3.76    0.38
   6   5  -6    1.85    0.44
   6   5  -6    1.31    0.36
   6   5  -6    2.06    0.69
  -6  -5   6    1.70    0.36
  -6  -5   6    1.24    0.40
  -6  -5   6    1.15    0.25
   5   5  -6    3.04    0.44
   5   5  -6    3.09    0.46
   5   5  -6    3.24    0.46
  -5  -5   6    3.92    0.31
  -5  -5   6    4.75    0.49
  -5  -5   6    3.66    0.48
   4   5  -6    6.48    0.55
   4   5  -6    6.42    0.55
  -4  -5   6    7.28    0.49
  -4  -5   6    6.34    0.32
  -4  -5   6    7.60    0.55
   3   5  -6   96.22    3.19
   3   5  -6   98.17    3.17
   3   5  -6  100.31    3.19
  -3  -5   6   97.40    3.04
  -3  -5   6   92.31    3.19
   2   5  -6    2.09    0.25
   2   5  -6    2.04    0.27
   2   5  -6    1.78    0.25
  -2  -5   6    2.13    0.21
  -2  -5   6    2.07    0.37
  -2  -5   6    1.97    0.20
   1   5  -6  293.75    8.56
   1   5  -6  285.71    8.54
   1   5  -6  284.30    8.56
  -1  -5   6  279.08    8.51
   0   5  -6  144.66    4.40
   0   5  -6  147.44    4.40
   0   5  -6  144.12    4.38
   0  -5   6  145.29    4.33
  -1   5  -6   68.24    2.18
  -1   5  -6   74.66    2.19
  -1   5  -6   72.53    2.19
  -1   5  -6   74.18    2.23
  -1   5  -6   68.64    2.26
  -1   5  -6   70.16    2.18
  -2   5  -6  162.96    4.89
  -2   5  -6  170.08    5.01
  -2   5  -6  170.75    4.96
  -2   5  -6  151.69    4.89
  -2   5  -6  158.06    4.93
  -2   5  -6  166.03    4.87
  -2   5  -6  168.58    4.87
  -3   5  -6    2.15    0.17
  -3   5  -6    1.78    0.22
  -3   5  -6    2.20    0.20
  -3   5  -6    2.31    0.22
  -3   5  -6    2.25    0.18
  -3   5  -6    1.90    0.14
  -3   5  -6    2.25    0.16
  -3   5  -6    2.07    0.29
  -4   5  -6    1.27    0.31
  -4   5  -6    1.93    0.23
  -4   5  -6    1.44    0.30
  -4   5  -6    1.72    0.18
  -5   5  -6    3.16    0.28
  -5   5  -6    3.01    0.34
  -5   5  -6    2.61    0.30
  -5   5  -6    2.90    0.45
   6   4  -6   37.48    1.64
   6   4  -6   38.11    1.54
   6   4  -6   36.53    1.63
  -6  -4   6   35.73    1.62
  -6  -4   6   34.66    1.35
  -6  -4   6   36.60    1.48
   5   4  -6  100.47    3.26
   5   4  -6  102.44    3.34
   5   4  -6  103.46    3.33
  -5  -4   6   89.36    3.26
  -5  -4   6   95.76    3.04
  -5  -4   6   86.77    3.51
   4   4  -6    2.27    0.34
   4   4  -6    1.67    0.30
   4   4  -6    2.24    0.36
   4   4  -6    2.81    0.39
  -4  -4   6    2.04    0.33
  -4  -4   6    1.94    0.28
  -4  -4   6    2.41    0.21
   3   4  -6  186.14    5.83
   3   4  -6  199.56    5.86
   3   4  -6  192.73    5.86
  -3  -4   6  189.54    5.73
  -3  -4   6  177.75    6.11
   2   4  -6   32.86    1.19
   2   4  -6   33.31    1.21
   2   4  -6   32.84    1.21
  -2  -4   6   33.28    1.12
  -2  -4   6   33.97    1.10
   1   4  -6    7.57    0.38
   1   4  -6    7.11    0.35
   1   4  -6    6.89    0.36
   1   4  -6    8.73    0.39
  -1  -4   6    7.41    0.35
   0   4  -6   26.42    0.85
   0   4  -6   25.01    0.83
   0   4  -6   24.99    0.80
   0   4  -6   23.66    0.95
   0   4  -6   24.83    0.82
  -1   4  -6   11.02    0.37
  -1   4  -6   10.60    0.45
  -1   4  -6   11.05    0.37
  -1   4  -6   11.31    0.38
  -1   4  -6   11.25    0.38
  -2   4  -6   41.64    1.43
  -2   4  -6   44.42    1.28
  -2   4  -6   42.39    1.39
  -2   4  -6   38.02    1.27
  -3   4  -6   36.71    1.28
  -3   4  -6   39.90    1.24
  -3   4  -6   37.74    1.29
  -3   4  -6   39.27    1.42
  -3   4  -6   40.18    1.21
  -3   4  -6   39.00    1.23
  -3   4  -6   35.52    1.25
  -3   4  -6   39.40    1.25
  -4   4  -6  121.59    3.76
  -4   4  -6  122.47    3.76
  -4   4  -6  120.43    3.96
  -4   4  -6  125.74    3.74
  -5   4  -6    5.52    0.54
  -5   4  -6    4.05    0.35
  -5   4  -6    4.13    0.36
   6   3  -6    0.84    0.33
   6   3  -6    1.40    0.34
   6   3  -6    0.94    0.35
  -6  -3   6    1.55    0.35
  -6  -3   6    1.36    0.27
  -6  -3   6    1.18    0.33
   5   3  -6   19.82    0.94
   5   3  -6   19.38    0.97
  -5  -3   6   18.52    1.36
  -5  -3   6   17.60    0.77
  -5  -3   6   17.42    0.85
   4   3  -6   24.49    1.06
   4   3  -6   23.90    1.06
   4   3  -6   24.32    1.05
  -4  -3   6   24.87    1.07
  -4  -3   6   24.32    0.89
  -4  -3   6   25.30    0.97
   3   3  -6   36.21    1.34
   3   3  -6   37.26    1.35
   3   3  -6   37.75    1.38
   3   3  -6   36.13    1.18
   3   3  -6   35.16    1.34
  -3  -3   6   36.75    1.18
   2   3  -6    5.45    0.34
   2   3  -6    5.28    0.34
   2   3  -6    5.38    0.26
   2   3  -6    5.22    0.34
   2   3  -6    5.47    0.38
  -2  -3   6    6.01    0.29
  -2  -3   6    5.30    0.34
  -2  -3   6    5.52    0.29
   1   3  -6  244.49    7.20
   1   3  -6  235.09    7.26
   1   3  -6  251.32    7.29
  -1  -3   6  248.46    7.28
   0   3  -6  154.96    4.66
   0   3  -6  160.43    4.68
   0   3  -6  150.10    4.65
   0   3  -6  159.88    4.69
   0   3  -6  160.99    4.68
  -1   3  -6  160.22    4.85
  -1   3  -6  156.77    4.84
  -1   3  -6  159.81    4.80
  -2   3  -6  299.99    8.95
  -2   3  -6  300.82    8.94
  -2   3  -6  299.38    8.99
  -3   3  -6    1.26    0.17
  -3   3  -6    1.21    0.14
  -3   3  -6    1.15    0.24
  -3   3  -6    1.33    0.14
  -3   3  -6    1.27    0.15
  -3   3  -6    1.38    0.17
  -3   3  -6    1.22    0.15
  -4   3  -6   82.41    2.59
  -4   3  -6   86.37    2.65
  -4   3  -6   82.81    2.62
  -4   3  -6   83.51    2.61
  -4   3  -6   82.74    2.82
  -5   3  -6    7.18    0.42
  -5   3  -6    6.30    0.55
  -5   3  -6    6.74    0.45
  -5   3  -6    6.39    0.44
   7   2  -6    3.26    0.52
   7   2  -6    3.77    0.80
   7   2  -6    4.57    0.49
  -7  -2   6    4.66    0.66
  -7  -2   6    4.42    0.49
   6   2  -6   13.64    0.77
   6   2  -6   12.50    0.85
   6   2  -6   15.06    0.89
  -6  -2   6   13.75    0.78
  -6  -2   6   14.07    0.88
  -6  -2   6   13.93    0.73
   5   2  -6   70.79    2.55
   5   2  -6   71.60    2.56
   5   2  -6   72.26    2.51
  -5  -2   6   74.77    2.71
  -5  -2   6   70.58    2.38
  -5  -2   6   76.22    2.46
   4   2  -6    1.36    0.27
   4   2  -6    1.62    0.30
   4   2  -6    1.54    0.25
   4   2  -6    1.22    0.24
   4   2  -6    1.35    0.26
  -4  -2   6    1.68    0.22
  -4  -2   6    1.29    0.22
  -4  -2   6    2.04    0.31
   3   2  -6  286.79    8.66
   3   2  -6  287.14    8.63
   3   2  -6  281.70    8.50
   3   2  -6  291.11    8.65
   3   2  -6  294.23    8.64
  -3  -2   6  287.89    8.54
  -3  -2   6  297.07    8.51
  -3  -2   6  258.27    8.56
  -3  -2   6  291.77    8.64
   2   2  -6   79.91    2.57
   2   2  -6   77.19    2.41
   2   2  -6   72.15    2.46
   2   2  -6   81.69    2.52
   2   2  -6   77.97    2.51
   2   2  -6   79.08    2.50
  -2  -2   6   81.97    2.43
  -2  -2   6   81.40    2.42
  -2  -2   6   78.18    2.44
  -2  -2   6   80.74    2.51
   1   2  -6  164.82    4.81
   1   2  -6  163.04    4.77
   1   2  -6  153.45    4.78
   1   2  -6  165.37    4.92
   1   2  -6  169.06    4.82
   1   2  -6  164.07    4.80
  -1  -2   6  147.79    4.93
  -1  -2   6  152.19    4.79
   0   2  -6  239.25    7.04
  -1   2  -6    1.70    0.20
  -1   2  -6    1.58    0.21
  -2   2  -6   19.18    0.66
  -2   2  -6   20.12    0.66
  -2   2  -6   21.44    0.67
  -2   2  -6   21.37    0.77
  -2   2  -6   20.92    0.80
  -2   2  -6   21.46    0.67
  -3   2  -6   19.15    0.70
  -3   2  -6   19.28    0.86
  -3   2  -6   19.24    0.70
  -3   2  -6   20.25    0.72
  -3   2  -6   20.26    0.77
  -4   2  -6   35.29    1.21
  -4   2  -6   35.20    1.39
  -4   2  -6   34.58    1.23
  -4   2  -6   32.30    1.19
  -4   2  -6   35.20    1.21
  -5   2  -6    0.55    0.16
  -5   2  -6    0.58    0.27
  -5   2  -6    0.45    0.20
  -5   2  -6    0.75    0.23
  -5   2  -6    0.69    0.20
   7   1  -6   36.42    1.93
   7   1  -6   38.28    1.52
   7   1  -6   40.01    1.71
  -7  -1   6   39.38    1.75
  -7  -1   6   38.00    1.57
  -7  -1   6   36.31    1.52
   6   1  -6   26.51    1.26
   6   1  -6   25.23    1.13
   6   1  -6   26.45    1.24
  -6  -1   6   27.09    1.29
  -6  -1   6   25.93    1.14
  -6  -1   6   26.17    1.11
   5   1  -6  116.77    3.95
   5   1  -6  120.31    3.96
   5   1  -6  126.45    3.94
  -5  -1   6  121.15    3.85
  -5  -1   6  120.92    3.82
   4   1  -6   12.03    0.64
   4   1  -6   11.70    0.64
   4   1  -6   11.64    0.63
   4   1  -6   11.91    0.65
  -4  -1   6   12.13    0.58
  -4  -1   6   11.38    0.55
  -4  -1   6   11.71    0.65
   3   1  -6   20.72    0.88
   3   1  -6   22.00    0.92
  -3  -1   6   22.41    0.90
  -3  -1   6   20.29    0.84
  -3  -1   6   22.25    0.82
  -3  -1   6   22.31    0.80
   2   1  -6    3.18    0.25
   2   1  -6    2.74    0.23
   2   1  -6    3.16    0.25
   2   1  -6    2.68    0.21
   2   1  -6    3.04    0.28
   2   1  -6    3.08    0.20
  -2  -1   6    2.73    0.20
  -2  -1   6    2.87    0.20
  -2  -1   6    2.89    0.20
  -2  -1   6    2.98    0.25
   1   1  -6   50.42    1.60
   1   1  -6   49.45    1.58
   1   1  -6   51.99    1.71
   1   1  -6   49.92    1.60
   1   1  -6   52.14    1.62
   1   1  -6   51.11    1.61
  -1  -1   6   51.42    1.61
  -1  -1   6   49.91    1.59
  -1  -1   6   49.05    1.50
  -1  -1   6   47.22    1.54
   0   1  -6   36.33    1.14
   0   1  -6   35.65    1.13
   0   1  -6   35.63    1.11
   0   1  -6   34.69    1.11
   0   1  -6   35.18    1.25
   0   1  -6   32.97    1.17
   0   1  -6   36.78    1.26
   0  -1   6   36.03    1.08
   0  -1   6   36.87    1.08
  -1   1  -6   51.10    1.57
  -1   1  -6   51.01    1.68
  -1   1  -6   48.19    1.54
  -1   1  -6   54.37    1.58
  -1   1  -6   51.29    1.71
  -2   1  -6  238.15    7.15
  -2   1  -6  242.06    7.16
  -2   1  -6  230.80    7.14
  -2   1  -6  245.30    7.17
  -2   1  -6  252.66    7.29
  -2   1  -6  238.76    7.31
  -2   1  -6  243.80    7.22
  -3   1  -6    1.13    0.20
  -3   1  -6    0.99    0.15
  -3   1  -6    0.89    0.15
  -3   1  -6    1.57    0.29
  -3   1  -6    1.06    0.17
  -4   1  -6  157.87    4.96
  -4   1  -6  163.86    4.95
  -4   1  -6  159.01    5.12
  -4   1  -6  163.83    4.97
  -5   1  -6   24.73    1.06
  -5   1  -6   27.09    1.04
  -5   1  -6   24.72    1.19
  -5   1  -6   24.37    0.99
  -5   1  -6   25.15    1.07
   7   0  -6    4.14    0.58
   7   0  -6    5.42    0.66
   7   0  -6    4.58    0.47
  -7   0   6    3.72    0.56
  -7   0   6    5.06    0.53
   6   0  -6    5.33    0.56
   6   0  -6    4.78    0.56
   6   0  -6    5.62    0.49
  -6   0   6    5.72    0.52
  -6   0   6    5.80    0.61
  -6   0   6    6.10    0.50
   5   0  -6    2.14    0.36
   5   0  -6    1.90    0.35
   5   0  -6    1.65    0.31
  -5   0   6    1.62    0.28
  -5   0   6    2.04    0.38
  -5   0   6    2.40    0.31
   4   0  -6    6.63    0.46
   4   0  -6    6.48    0.47
   4   0  -6    7.13    0.49
   4   0  -6    6.79    0.48
  -4   0   6    6.55    0.42
  -4   0   6    6.07    0.47
  -4   0   6    6.06    0.40
   3   0  -6  241.48    7.27
   3   0  -6  264.07    7.45
   3   0  -6  248.02    7.29
   3   0  -6  216.55    7.17
  -3   0   6  228.20    7.17
  -3   0   6  238.58    7.28
   2   0  -6    0.79    0.16
   2   0  -6    1.02    0.16
   2   0  -6    0.94    0.16
   2   0  -6    0.68    0.17
   2   0  -6    1.00    0.15
  -2   0   6    1.12    0.16
  -2   0   6    0.82    0.16
  -2   0   6    1.14    0.16
  -1   0   6  306.98    9.32
  -1   0   6  307.83    9.23
  -1   0   6  318.44    9.26
   0   0  -6  349.22   14.25
   0   0   6  362.09   14.62
  -1   0  -6   43.24    1.44
  -1   0  -6   43.39    1.37
  -1   0  -6   44.44    1.39
  -1   0  -6   44.53    1.50
  -1   0  -6   45.94    1.48
  -1   0  -6   41.31    1.36
   1   0   6   43.54    1.35
   1   0   6   41.46    1.34
   1   0   6   42.78    1.44
  -2   0  -6  119.22    3.54
  -2   0  -6  114.99    3.61
  -2   0  -6  108.62    3.49
  -2   0  -6  115.31    3.56
  -2   0  -6  117.12    3.53
  -2   0  -6  115.44    3.50
   2   0   6  115.42    3.46
  -3   0  -6    8.10    0.45
  -3   0  -6    9.20    0.51
  -3   0  -6    8.33    0.55
  -3   0  -6    8.85    0.44
   3   0   6    9.22    0.40
  -4   0  -6    6.17    0.44
  -4   0  -6    5.43    0.41
  -4   0  -6    5.94    0.81
  -4   0  -6    5.46    0.43
  -4   0  -6    5.56    0.39
  -5   0  -6    0.04    0.19
  -5   0  -6   -0.05    0.17
  -5   0  -6    0.07    0.25
  -5   0  -6    0.06    0.19
   7  -1  -6   16.90    0.87
   7  -1  -6   16.02    1.02
   7  -1  -6   17.49    1.04
  -7   1   6   18.02    0.96
  -7   1   6   16.26    1.08
  -7   1   6   19.62    0.98
   6  -1  -6   19.27    1.05
   6  -1  -6   20.36    1.06
   6  -1  -6   20.95    0.95
  -6   1   6   19.70    1.08
   5  -1  -6  220.23    6.87
   5  -1  -6  213.34    6.80
   5  -1  -6  221.70    6.87
  -5   1   6  229.43    6.77
  -5   1   6  217.32    6.75
  -5   1   6  219.47    6.90
   4  -1  -6    4.05    0.40
   4  -1  -6    3.94    0.37
   4  -1  -6    3.46    0.37
   4  -1  -6    3.51    0.38
  -4   1   6    4.03    0.40
  -4   1   6    3.52    0.33
  -4   1   6    3.77    0.34
   3  -1  -6  181.03    5.44
   3  -1  -6  174.88    5.40
   3  -1  -6  177.18    5.41
  -3   1   6  171.09    5.34
  -3   1   6  175.05    5.38
  -3   1   6  171.26    5.42
   2  -1  -6  104.51    3.35
   2  -1  -6  108.94    3.41
   2  -1  -6  111.97    3.39
   2  -1  -6   99.00    3.30
   2  -1  -6  101.60    3.31
   2  -1  -6  110.54    3.36
  -2   1   6  105.58    3.31
  -2   1   6  110.82    3.33
  -2   1   6  109.14    3.29
  -2   1   6  107.20    3.38
   1  -1  -6   34.34    1.16
   1  -1  -6   33.34    1.21
   1  -1  -6   32.71    1.13
   1  -1  -6   35.66    1.14
   1  -1  -6   31.32    1.13
   1  -1  -6   34.04    1.18
  -1   1   6   31.97    1.07
  -1   1   6   29.26    1.11
  -1   1   6   29.53    1.17
  -1   1   6   33.18    1.08
  -1   1   6   32.78    1.15
   0  -1  -6   29.20    1.01
   0  -1  -6   29.99    1.05
   0  -1  -6   30.40    1.03
   0  -1  -6   29.63    1.00
   0  -1  -6   29.99    1.10
   0  -1  -6   28.96    1.09
   0   1   6   29.50    1.08
   0   1   6   30.17    1.03
   0   1   6   29.14    0.97
   0   1   6   30.66    0.95
  -1  -1  -6   28.28    1.01
  -1  -1  -6   29.76    1.00
  -1  -1  -6   29.47    1.10
  -1  -1  -6   27.73    1.06
  -1  -1  -6   30.19    1.03
   1   1   6   29.95    1.11
  -2  -1  -6   10.50    0.55
  -2  -1  -6   10.43    0.49
  -2  -1  -6   10.64    0.50
  -2  -1  -6   10.22    0.47
  -2  -1  -6    9.77    0.52
  -2  -1  -6   11.16    0.49
   2   1   6   10.65    0.47
   2   1   6    9.98    0.46
  -3  -1  -6   12.04    0.59
  -3  -1  -6   11.64    0.62
  -3  -1  -6   11.02    0.64
  -3  -1  -6   11.81    0.46
  -3  -1  -6   11.60    0.57
  -4  -1  -6  113.11    3.51
  -4  -1  -6  105.50    3.47
  -4  -1  -6  105.79    3.43
  -4  -1  -6  107.69    3.47
  -4  -1  -6  105.83    3.59
   4   1   6  107.43    3.41
  -5  -1  -6   11.85    0.72
  -5  -1  -6   12.43    0.81
  -5  -1  -6   12.86    0.72
   7  -2  -6   61.65    2.28
   7  -2  -6   56.63    2.29
   7  -2  -6   57.15    2.08
  -7   2   6   59.82    2.20
  -7   2   6   55.63    2.16
  -7   2   6   59.04    2.37
   6  -2  -6    0.32    0.22
   6  -2  -6    0.39    0.28
   6  -2  -6    0.55    0.29
  -6   2   6    0.07    0.22
  -6   2   6    0.21    0.25
  -6   2   6    0.41    0.32
   5  -2  -6   39.86    1.54
   5  -2  -6   40.77    1.60
   5  -2  -6   41.89    1.61
  -5   2   6   39.79    1.51
  -5   2   6   40.65    1.51
  -5   2   6   39.32    1.63
   4  -2  -6   14.84    0.77
   4  -2  -6   15.41    0.76
   4  -2  -6   14.68    0.81
  -4   2   6   15.26    0.80
  -4   2   6   15.94    0.73
  -4   2   6   16.13    0.72
   3  -2  -6   23.26    0.98
   3  -2  -6   23.23    0.91
   3  -2  -6   23.83    0.99
   3  -2  -6   21.55    0.94
   3  -2  -6   23.33    0.96
  -3   2   6   23.00    0.89
  -3   2   6   22.27    0.98
  -3   2   6   22.68    0.91
   2  -2  -6    0.87    0.19
   2  -2  -6    0.97    0.19
   2  -2  -6    0.60    0.16
   2  -2  -6    1.18    0.21
   2  -2  -6    0.55    0.15
  -2   2   6    0.82    0.17
  -2   2   6    0.97    0.17
  -2   2   6    1.08    0.20
   1  -2  -6  236.33    6.93
   1  -2  -6  231.63    6.96
   1  -2  -6  223.94    6.89
   1  -2  -6  212.28    6.84
   1  -2  -6  229.55    6.88
   1  -2  -6  248.26    7.02
  -1   2   6  222.43    6.82
  -1   2   6  222.56    6.84
  -1   2   6  228.23    6.93
   0  -2  -6  268.42    7.87
   0  -2  -6  268.87    7.91
   0  -2  -6  256.77    7.79
   0   2   6  268.46    7.86
   0   2   6  262.16    7.77
   0   2   6  242.91    7.87
  -1  -2  -6   50.54    1.70
  -1  -2  -6   50.96    1.71
  -1  -2  -6   49.09    1.66
  -1  -2  -6   53.08    1.76
  -1  -2  -6   49.81    1.69
   1   2   6   46.80    1.68
   1   2   6   52.27    1.59
   1   2   6   49.61    1.59
  -2  -2  -6  264.13    7.93
  -2  -2  -6  258.84    7.92
  -2  -2  -6  268.84    7.89
  -2  -2  -6  266.21    7.87
  -2  -2  -6  271.74    7.99
   2   2   6  256.04    7.89
   2   2   6  261.91    7.76
   2   2   6  253.83    7.87
   2   2   6  257.46    7.76
  -3  -2  -6   11.36    0.58
  -3  -2  -6   10.76    0.62
  -3  -2  -6   10.10    0.46
  -3  -2  -6   10.15    0.55
   3   2   6    9.84    0.46
   3   2   6   10.41    0.42
   3   2   6   10.52    0.55
   3   2   6   10.01    0.46
  -4  -2  -6   69.32    2.45
  -4  -2  -6   69.60    2.43
  -4  -2  -6   70.05    2.39
  -4  -2  -6   73.84    2.48
  -5  -2  -6    9.88    0.76
  -5  -2  -6    9.23    0.68
  -5  -2  -6    9.79    0.67
  -5  -2  -6   10.53    0.68
   7  -3  -6    1.60    0.27
   7  -3  -6    1.61    0.42
   7  -3  -6    1.65    0.41
   7  -3  -6    1.71    0.33
  -7   3   6    1.89    0.41
  -7   3   6    1.26    0.44
  -7   3   6    2.71    0.47
   6  -3  -6   14.12    0.67
   6  -3  -6   12.30    0.83
   6  -3  -6   11.97    0.80
   6  -3  -6   13.27    0.74
  -6   3   6   13.77    0.78
  -6   3   6   12.21    0.89
  -6   3   6   12.66    0.78
   5  -3  -6   98.29    3.17
   5  -3  -6   98.71    3.29
   5  -3  -6  101.63    3.34
   5  -3  -6   95.90    3.34
  -5   3   6   99.42    3.40
  -5   3   6  100.56    3.27
  -5   3   6   98.21    3.24
   4  -3  -6    1.00    0.25
   4  -3  -6    1.02    0.24
   4  -3  -6    0.79    0.25
  -4   3   6    1.25    0.25
  -4   3   6    1.21    0.31
  -4   3   6    1.03    0.23
   3  -3  -6  320.77    9.61
   3  -3  -6  322.34    9.61
   3  -3  -6  301.76    9.62
   3  -3  -6  325.56    9.63
   3  -3  -6  314.81    9.53
  -3   3   6  312.11    9.65
  -3   3   6  323.78    9.54
   2  -3  -6  128.75    4.07
   2  -3  -6  130.75    4.10
   2  -3  -6  126.35    4.03
   2  -3  -6  131.91    4.05
   2  -3  -6  134.38    4.12
  -2   3   6  125.94    4.03
  -2   3   6  127.21    4.12
   1  -3  -6  133.22    4.12
   1  -3  -6  136.72    4.17
   1  -3  -6  137.70    4.15
   1  -3  -6  130.14    4.46
  -1   3   6  131.21    4.19
  -1   3   6  131.16    4.07
  -1   3   6  128.18    4.09
   0  -3  -6  148.24    4.58
   0  -3  -6  147.81    4.61
   0  -3  -6  148.52    4.55
   0  -3  -6  143.29    4.60
   0  -3  -6  151.07    4.60
   0   3   6  146.42    4.60
   0   3   6  148.62    4.51
  -1  -3  -6    0.43    0.18
  -1  -3  -6    0.11    0.13
  -1  -3  -6    0.43    0.17
  -1  -3  -6    0.57    0.17
   1   3   6    0.30    0.14
   1   3   6    0.58    0.17
   1   3   6    0.70    0.15
  -2  -3  -6   17.64    0.84
  -2  -3  -6   18.42    0.83
  -2  -3  -6   18.56    0.78
  -2  -3  -6   18.63    0.79
  -2  -3  -6   18.52    0.83
   2   3   6   17.91    0.81
   2   3   6   17.65    0.72
  -3  -3  -6    6.43    0.52
  -3  -3  -6    5.61    0.45
  -3  -3  -6    5.68    0.47
  -3  -3  -6    5.77    0.36
   3   3   6    5.71    0.36
   3   3   6    5.23    0.36
  -4  -3  -6   34.79    1.45
  -4  -3  -6   35.88    1.50
  -4  -3  -6   36.13    1.55
  -4  -3  -6   32.24    1.41
   4   3   6   34.80    1.18
  -5  -3  -6    4.56    0.60
  -5  -3  -6    3.42    0.47
  -5  -3  -6    3.23    0.47
  -5  -3  -6    4.65    0.55
   7  -4  -6   50.72    1.93
   7  -4  -6   46.84    1.82
   7  -4  -6   47.11    2.02
  -7   4   6   48.41    2.11
   6  -4  -6    0.34    0.24
   6  -4  -6    0.16    0.23
   6  -4  -6    0.16    0.14
  -6   4   6   -0.28    0.34
  -6   4   6    0.48    0.26
  -6   4   6   -0.08    0.25
   5  -4  -6  125.06    4.11
   5  -4  -6  118.88    3.89
   5  -4  -6  122.85    4.03
  -5   4   6  119.65    4.16
  -5   4   6  134.46    4.19
   4  -4  -6   20.25    0.94
   4  -4  -6   19.03    0.84
   4  -4  -6   19.99    0.95
   4  -4  -6   20.72    0.97
  -4   4   6   22.03    1.05
  -4   4   6   20.15    0.93
  -4   4   6   20.16    0.91
   3  -4  -6    9.59    0.74
   3  -4  -6   10.08    0.60
   3  -4  -6    9.22    0.55
  -3   4   6    9.56    0.56
  -3   4   6    8.72    0.61
  -3   4   6    8.88    0.53
   2  -4  -6   16.18    0.76
   2  -4  -6   17.24    0.82
   2  -4  -6   15.57    0.79
   2  -4  -6   16.67    0.75
  -2   4   6   19.19    0.76
  -2   4   6   15.93    0.76
  -2   4   6   16.40    0.83
   1  -4  -6   17.14    0.80
   1  -4  -6   19.25    0.85
   1  -4  -6   17.50    0.82
   1  -4  -6   17.66    0.78
   1  -4  -6   17.78    0.79
  -1   4   6   17.51    0.84
  -1   4   6   18.28    0.76
   0  -4  -6   34.27    1.30
   0  -4  -6   32.72    1.25
   0  -4  -6   34.00    1.31
   0  -4  -6   34.17    1.30
   0  -4  -6   34.09    1.31
   0   4   6   34.74    1.24
   0   4   6   34.10    1.31
  -1  -4  -6   22.22    0.98
  -1  -4  -6   21.78    0.98
  -1  -4  -6   24.85    0.99
  -1  -4  -6   23.67    0.97
  -1  -4  -6   23.29    1.00
   1   4   6   24.58    0.93
   1   4   6   22.31    1.08
  -2  -4  -6  137.73    4.36
  -2  -4  -6  136.74    4.41
  -2  -4  -6  133.87    4.42
  -2  -4  -6  137.84    4.34
  -2  -4  -6  141.99    4.46
   2   4   6  142.63    4.31
   2   4   6  136.35    4.41
  -3  -4  -6    2.30    0.36
  -3  -4  -6    2.79    0.30
  -3  -4  -6    2.11    0.32
  -3  -4  -6    2.73    0.39
   3   4   6    2.34    0.36
   3   4   6    2.86    0.33
  -4  -4  -6   62.93    2.31
  -4  -4  -6   62.22    2.23
  -4  -4  -6   61.06    2.32
  -4  -4  -6   59.60    2.28
   4   4   6   61.64    2.06
   6  -5  -6    0.39    0.26
   6  -5  -6    0.14    0.27
   6  -5  -6    0.59    0.27
  -6   5   6    0.32    0.30
  -6   5   6    0.21    0.32
  -6   5   6    0.44    0.29
   5  -5  -6    0.45    0.17
   5  -5  -6    0.62    0.26
   5  -5  -6    0.73    0.29
   5  -5  -6    0.51    0.27
  -5   5   6    0.66    0.28
  -5   5   6    0.69    0.30
  -5   5   6    0.57    0.25
   4  -5  -6    1.57    0.34
   4  -5  -6    1.96    0.27
   4  -5  -6    2.70    0.41
   4  -5  -6    1.89    0.32
  -4   5   6    1.94    0.33
  -4   5   6    2.44    0.41
  -4   5   6    1.28    0.27
   3  -5  -6   92.33    3.11
   3  -5  -6   99.76    3.15
   3  -5  -6   89.48    3.05
   3  -5  -6   93.78    2.99
  -3   5   6   89.95    3.05
  -3   5   6   91.49    3.04
   2  -5  -6   79.95    2.77
   2  -5  -6   79.70    2.75
   2  -5  -6   82.13    2.69
   2  -5  -6   85.93    2.73
  -2   5   6   81.85    2.83
  -2   5   6   81.93    2.73
  -2   5   6   80.39    2.69
   1  -5  -6   89.58    3.07
   1  -5  -6   95.84    3.03
   1  -5  -6   93.99    3.06
   1  -5  -6   91.99    3.01
   1  -5  -6   93.03    3.08
  -1   5   6   89.84    3.10
  -1   5   6   90.61    2.98
   0  -5  -6  212.38    6.48
   0  -5  -6  203.37    6.48
   0  -5  -6  211.62    6.44
   0  -5  -6  213.44    6.50
   0  -5  -6  206.54    6.58
   0   5   6  210.00    6.41
   0   5   6  206.84    6.52
  -1  -5  -6    1.66    0.31
  -1  -5  -6    1.55    0.29
  -1  -5  -6    2.55    0.36
  -1  -5  -6    1.73    0.31
  -1  -5  -6    1.53    0.32
   1   5   6    2.09    0.30
   1   5   6    1.19    0.27
  -2  -5  -6   71.91    2.50
  -2  -5  -6   72.81    2.55
  -2  -5  -6   71.09    2.56
  -2  -5  -6   71.11    2.56
  -2  -5  -6   73.62    2.48
   2   5   6   75.09    2.45
   2   5   6   72.31    2.56
  -3  -5  -6    5.03    0.52
  -3  -5  -6    5.79    0.59
  -3  -5  -6    4.80    0.55
   3   5   6    5.58    0.48
  -4  -5  -6    2.38    0.45
  -4  -5  -6    2.64    0.46
  -4  -5  -6    2.73    0.43
  -4  -5  -6    1.95    0.40
   4   5   6    2.68    0.36
   6  -6  -6    2.18    0.45
   6  -6  -6    1.33    0.37
   6  -6  -6    1.67    0.38
  -6   6   6    1.79    0.44
  -6   6   6    1.78    0.41
  -6   6   6    1.43    0.43
   5  -6  -6  123.38    3.98
   5  -6  -6  123.58    4.06
   5  -6  -6  118.92    3.75
   5  -6  -6  109.48    4.30
  -5   6   6  122.26    4.18
  -5   6   6  123.85    3.98
  -5   6   6  118.76    3.99
   4  -6  -6   16.01    0.73
   4  -6  -6   15.87    0.88
   4  -6  -6   17.44    0.92
  -4   6   6   16.68    0.98
  -4   6   6   16.26    0.89
  -4   6   6   14.83    0.86
   3  -6  -6   86.84    2.95
   3  -6  -6   83.74    2.79
   3  -6  -6   84.52    2.88
   3  -6  -6   86.71    2.96
  -3   6   6   83.40    3.03
  -3   6   6   85.73    2.90
  -3   6   6   86.77    2.88
   2  -6  -6   52.83    1.95
   2  -6  -6   55.17    2.02
   2  -6  -6   53.97    1.91
   2  -6  -6   55.96    2.04
  -2   6   6   54.13    1.97
  -2   6   6   55.38    1.95
   1  -6  -6   32.22    1.31
   1  -6  -6   33.10    1.38
   1  -6  -6   33.00    1.31
   1  -6  -6   32.47    1.37
  -1   6   6   34.38    1.43
  -1   6   6   34.80    1.32
   0  -6  -6   10.25    0.67
   0  -6  -6   11.13    0.67
   0  -6  -6   10.43    0.68
   0  -6  -6    9.77    0.63
   0   6   6   10.03    0.62
   0   6   6   10.30    0.70
  -1  -6  -6    2.27    0.37
  -1  -6  -6    2.96    0.43
  -1  -6  -6    3.31    0.43
  -1  -6  -6    2.20    0.38
   1   6   6    2.95    0.38
   1   6   6    2.48    0.38
  -2  -6  -6   10.55    0.67
  -2  -6  -6    9.98    0.68
  -2  -6  -6    9.29    0.69
  -2  -6  -6    9.84    0.72
   2   6   6   10.84    0.66
   2   6   6    9.72    0.70
  -3  -6  -6    3.41    0.52
  -3  -6  -6    2.70    0.42
  -3  -6  -6    2.72    0.46
   5  -7  -6   19.66    0.82
   5  -7  -6   20.56    1.07
   5  -7  -6   21.76    1.12
   5  -7  -6   22.15    1.06
  -5   7   6   20.02    1.06
  -5   7   6   19.88    1.20
  -5   7   6   19.98    1.06
   4  -7  -6   22.15    1.04
   4  -7  -6   21.57    1.08
   4  -7  -6   20.27    1.08
   4  -7  -6   20.21    0.88
  -4   7   6   22.39    1.21
  -4   7   6   20.12    1.04
  -4   7   6   20.45    1.03
   3  -7  -6    3.77    0.46
   3  -7  -6    2.88    0.43
   3  -7  -6    2.86    0.41
   3  -7  -6    3.14    0.35
  -3   7   6    3.76    0.55
  -3   7   6    3.60    0.47
  -3   7   6    3.45    0.44
   2  -7  -6    7.85    0.63
   2  -7  -6    8.65    0.72
   2  -7  -6    7.98    0.67
   2  -7  -6    8.04    0.55
  -2   7   6    8.21    0.67
  -2   7   6    8.09    0.61
  -2   7   6    8.13    0.59
   1  -7  -6   55.27    2.02
   1  -7  -6   52.20    2.01
   1  -7  -6   50.96    1.92
   1  -7  -6   50.24    2.01
  -1   7   6   51.72    2.06
  -1   7   6   56.13    1.96
   0  -7  -6   83.45    2.89
   0  -7  -6   83.52    2.91
   0  -7  -6   78.93    2.91
   0  -7  -6   85.54    2.94
   0   7   6   83.52    2.84
  -1  -7  -6   -0.01    0.24
  -1  -7  -6    0.66    0.29
  -1  -7  -6    0.35    0.28
   1   7   6    1.15    0.31
  -2  -7  -6   87.14    3.18
  -2  -7  -6   90.83    3.11
  -2  -7  -6   91.31    3.18
  -2  -7  -6   90.11    3.08
   2   7   6   84.77    3.18
   2   7   6   92.00    3.07
  -3  -7  -6    0.23    0.30
  -3  -7  -6   -0.30    0.32
  -3  -7  -6    0.09    0.26
   3   7   6    0.16    0.27
   5  -8  -6   27.48    1.36
   5  -8  -6   30.41    1.31
  -5   8   6   27.79    1.35
  -5   8   6   28.07    1.51
   4  -8  -6   10.12    0.69
   4  -8  -6    9.38    0.75
   4  -8  -6    8.15    0.72
   4  -8  -6    8.74    0.54
  -4   8   6    9.84    0.73
  -4   8   6    9.25    0.71
  -4   8   6   11.28    0.88
   3  -8  -6   56.38    2.27
   3  -8  -6   63.87    2.22
   3  -8  -6   58.70    2.09
   3  -8  -6   60.14    2.29
  -3   8   6   58.26    2.39
  -3   8   6   63.13    2.25
  -3   8   6   59.57    2.24
   2  -8  -6   66.52    2.35
   2  -8  -6   66.26    2.50
   2  -8  -6   69.08    2.52
   2  -8  -6   67.81    2.41
  -2   8   6   64.25    2.56
  -2   8   6   68.79    2.44
   1  -8  -6   20.77    1.41
   1  -8  -6   20.18    1.02
   1  -8  -6   19.29    1.05
   1  -8  -6   20.21    1.10
  -1   8   6   19.87    1.02
  -1   8   6   21.26    1.15
   0  -8  -6   79.41    2.98
   0  -8  -6   82.07    2.90
   0  -8  -6   86.25    2.98
   0  -8  -6   83.05    2.92
   0   8   6   84.77    2.91
   0   8   6   82.84    3.04
  -1  -8  -6    0.32    0.29
  -1  -8  -6    0.76    0.33
  -1  -8  -6    0.60    0.34
  -1  -8  -6    0.64    0.32
   1   8   6    0.28    0.33
   1   8   6    0.91    0.34
  -2  -8  -6    6.31    0.67
  -2  -8  -6    5.30    0.62
  -2  -8  -6    4.36    0.59
   2   8   6    5.19    0.61
   4  -9  -6   18.96    0.88
   4  -9  -6   19.53    1.13
   4  -9  -6   19.88    1.05
   4  -9  -6   21.34    1.15
  -4   9   6   20.32    1.26
  -4   9   6   20.50    1.11
   3  -9  -6    9.34    0.62
   3  -9  -6    9.44    0.71
   3  -9  -6   10.41    0.81
   3  -9  -6    9.42    0.79
  -3   9   6    9.10    0.85
  -3   9   6    8.38    0.72
  -3   9   6    9.26    0.74
   2  -9  -6    6.82    0.70
   2  -9  -6    8.02    0.61
   2  -9  -6    7.28    0.72
   2  -9  -6    7.85    0.66
  -2   9   6    8.33    0.70
   1  -9  -6    0.41    0.29
   1  -9  -6    0.09    0.29
   1  -9  -6    0.37    0.28
   1  -9  -6    0.50    0.30
  -1   9   6    0.39    0.37
  -1   9   6    0.59    0.32
   0  -9  -6   10.96    0.86
   0  -9  -6   10.57    0.79
   0  -9  -6   11.11    0.79
   0  -9  -6    9.61    0.83
   0   9   6   12.41    0.83
   0   9   6   12.27    0.92
  -1  -9  -6    0.49    0.32
  -1  -9  -6    0.67    0.37
  -1  -9  -6    0.24    0.34
   1   9   6    0.14    0.38
   1   9   6    0.50    0.34
   0  10  -7    1.19    0.30
   2   9  -7   22.96    1.11
   2   9  -7   23.94    1.12
   1   9  -7    9.42    0.62
   1   9  -7    8.27    0.93
   0   9  -7   43.40    1.57
   0   9  -7   41.16    1.56
  -1   9  -7   68.23    2.34
  -1   9  -7   71.93    2.33
  -2   9  -7   12.16    0.59
  -2   9  -7   12.39    0.58
  -2   9  -7   12.00    0.62
   4   8  -7   55.46    2.16
   4   8  -7   56.46    2.18
  -4  -8   7   54.30    1.92
   3   8  -7    4.68    0.52
   3   8  -7    3.27    0.46
  -3  -8   7    4.06    0.37
   2   8  -7   93.43    3.14
   1   8  -7   35.96    1.38
   1   8  -7   35.33    1.38
   1   8  -7   37.34    1.40
   0   8  -7   19.40    0.83
   0   8  -7   19.66    0.83
   0   8  -7   18.52    0.83
  -1   8  -7   28.47    1.04
  -1   8  -7   26.83    1.04
  -1   8  -7   27.96    1.04
  -2   8  -7    7.80    0.40
  -2   8  -7    7.03    0.40
  -2   8  -7    7.17    0.43
  -2   8  -7    7.72    0.41
  -2   8  -7    7.74    0.42
  -3   8  -7    0.79    0.19
  -3   8  -7    0.76    0.14
  -3   8  -7    0.73    0.14
  -3   8  -7    0.44    0.22
   4   7  -7   68.19    2.44
   4   7  -7   65.18    2.42
  -4  -7   7   63.99    2.21
   3   7  -7   13.10    0.83
   3   7  -7   12.46    0.76
  -3  -7   7   12.82    0.60
   2   7  -7    0.39    0.22
   2   7  -7    0.17    0.16
   2   7  -7   -0.04    0.20
  -2  -7   7    0.55    0.17
  -2  -7   7    0.14    0.11
  -2  -7   7    0.12    0.10
   1   7  -7    3.30    0.35
   1   7  -7    2.99    0.33
   1   7  -7    3.34    0.32
  -1  -7   7    2.69    0.26
   0   7  -7   41.65    1.44
   0   7  -7   41.57    1.45
  -1   7  -7   54.60    1.85
  -1   7  -7   58.93    1.85
  -1   7  -7   57.34    1.85
  -1   7  -7   57.96    1.78
  -2   7  -7   16.15    0.68
  -2   7  -7   15.41    0.64
  -2   7  -7   16.64    0.60
  -2   7  -7   16.64    0.60
  -2   7  -7   15.89    0.66
  -3   7  -7  101.56    3.29
  -3   7  -7  101.71    3.18
  -3   7  -7  104.78    3.07
  -3   7  -7  100.68    3.07
  -4   7  -7    5.39    0.51
   5   6  -7    1.30    0.39
   5   6  -7    0.77    0.34
   5   6  -7    0.81    0.34
  -5  -6   7    0.74    0.28
   4   6  -7   33.22    1.46
   4   6  -7   33.11    1.44
   4   6  -7   34.33    1.45
  -4  -6   7   36.75    1.31
   3   6  -7   13.72    0.76
   3   6  -7   13.33    0.73
  -3  -6   7   14.06    0.61
  -3  -6   7   13.29    0.71
   2   6  -7  112.27    3.57
   2   6  -7  109.17    3.57
   2   6  -7  114.52    3.57
  -2  -6   7  111.78    3.35
  -2  -6   7  109.42    3.52
  -2  -6   7  111.15    3.36
   1   6  -7   98.83    3.06
   1   6  -7   96.78    3.06
  -1  -6   7   92.95    2.99
   0   6  -7   71.68    2.29
   0   6  -7   71.71    2.29
   0   6  -7   73.60    2.30
  -1   6  -7  205.34    6.01
  -1   6  -7  200.46    6.02
  -1   6  -7  187.10    6.01
  -1   6  -7  204.76    6.01
  -1   6  -7  209.06    6.01
  -2   6  -7    0.84    0.13
  -2   6  -7    0.48    0.08
  -2   6  -7    0.41    0.13
  -2   6  -7    0.74    0.20
  -2   6  -7    0.75    0.13
  -2   6  -7    0.59    0.09
  -2   6  -7    0.60    0.16
  -3   6  -7   39.12    1.41
  -3   6  -7   39.35    1.45
  -3   6  -7   39.41    1.35
  -3   6  -7   38.97    1.30
  -4   6  -7   22.68    1.03
  -4   6  -7   21.46    0.84
   5   5  -7    0.18    0.25
   5   5  -7    0.11    0.28
   5   5  -7    0.03    0.23
  -5  -5   7    0.08    0.26
  -5  -5   7   -0.28    0.21
  -5  -5   7    0.09    0.11
   4   5  -7  137.84    4.89
   4   5  -7  161.41    5.37
   4   5  -7  155.75    4.94
   4   5  -7  156.62    5.17
  -4  -5   7  150.30    4.88
  -4  -5   7  155.40    4.74
   3   5  -7   28.11    1.13
   3   5  -7   25.65    1.11
   3   5  -7   28.79    1.14
  -3  -5   7   27.05    0.99
  -3  -5   7   27.26    1.11
   2   5  -7   47.81    1.65
   2   5  -7   45.60    1.63
   2   5  -7   47.09    1.65
  -2  -5   7   46.26    1.61
  -2  -5   7   46.78    1.48
  -2  -5   7   48.73    1.48
   1   5  -7   71.74    2.32
   1   5  -7   72.65    2.31
   1   5  -7   73.75    2.33
  -1  -5   7   71.61    2.27
   0   5  -7    1.58    0.17
   0   5  -7    1.45    0.17
   0   5  -7    1.48    0.17
  -1   5  -7   19.43    0.69
  -1   5  -7   17.94    0.61
  -1   5  -7   19.08    0.61
  -1   5  -7   18.04    0.63
  -1   5  -7   18.58    0.64
  -2   5  -7   12.79    0.47
  -2   5  -7   12.05    0.46
  -2   5  -7   12.97    0.62
  -2   5  -7   13.65    0.57
  -2   5  -7   12.02    0.54
  -3   5  -7   56.71    1.83
  -3   5  -7   61.45    1.97
  -3   5  -7   55.53    1.83
  -3   5  -7   61.24    2.03
  -3   5  -7   58.77    1.94
  -3   5  -7   58.19    1.85
  -4   5  -7    4.77    0.33
  -4   5  -7    5.07    0.48
  -5   5  -7   73.63    2.29
  -5   5  -7   73.68    2.27
  -5   5  -7   70.64    2.61
   6   4  -7   38.95    1.65
   6   4  -7   43.67    1.78
   6   4  -7   37.22    1.71
  -6  -4   7   41.75    1.59
  -6  -4   7   39.61    1.44
  -6  -4   7   38.38    1.72
   5   4  -7    4.91    0.78
   5   4  -7    3.11    0.47
   5   4  -7    2.56    0.58
  -5  -4   7    3.40    0.48
  -5  -4   7    3.50    0.32
   4   4  -7    2.50    0.36
   4   4  -7    2.49    0.38
   4   4  -7    3.18    0.41
   4   4  -7    3.05    0.42
  -4  -4   7    2.72    0.22
  -4  -4   7    2.61    0.36
  -4  -4   7    2.89    0.33
   3   4  -7    3.90    0.37
   3   4  -7    3.57    0.37
   3   4  -7    3.82    0.39
   3   4  -7    4.24    0.38
  -3  -4   7    3.83    0.36
  -3  -4   7    4.13    0.36
   2   4  -7   21.51    0.86
   2   4  -7   21.76    0.87
   2   4  -7   21.66    0.87
   2   4  -7   22.39    0.95
  -2  -4   7   21.20    0.84
  -2  -4   7   21.86    0.74
  -2  -4   7   21.86    0.74
   1   4  -7   50.53    1.65
   1   4  -7   52.08    1.68
   1   4  -7   52.40    1.67
   1   4  -7   50.99    1.68
  -1  -4   7   51.42    1.64
   0   4  -7  101.70    3.05
   0   4  -7   98.60    3.04
   0   4  -7  103.52    3.06
   0   4  -7   98.69    3.04
   0   4  -7   99.98    3.04
   0   4  -7  102.95    3.04
  -1   4  -7  220.12    6.68
  -1   4  -7  216.05    6.53
  -2   4  -7    0.03    0.12
  -2   4  -7    0.37    0.15
  -2   4  -7    0.31    0.15
  -3   4  -7  156.32    4.81
  -3   4  -7  159.16    4.72
  -3   4  -7  147.32    4.73
  -3   4  -7  168.21    4.96
  -3   4  -7  160.37    4.79
  -4   4  -7   23.00    0.84
  -4   4  -7   22.48    0.83
  -4   4  -7   21.70    0.78
  -4   4  -7   23.74    0.78
  -4   4  -7   23.76    1.14
  -5   4  -7    1.85    0.22
  -5   4  -7    1.82    0.26
  -5   4  -7    1.14    0.34
  -5   4  -7    2.08    0.26
   6   3  -7    9.56    0.74
   6   3  -7   10.57    0.79
   6   3  -7    9.98    0.71
  -6  -3   7    9.60    0.67
  -6  -3   7    9.34    0.56
  -6  -3   7    9.28    0.75
   5   3  -7   -0.05    0.22
   5   3  -7    0.19    0.26
   5   3  -7    0.01    0.20
  -5  -3   7    0.12    0.22
  -5  -3   7   -0.23    0.18
  -5  -3   7    0.13    0.16
   4   3  -7  114.49    3.69
   4   3  -7  119.51    3.92
   4   3  -7  120.28    3.90
   4   3  -7  122.79    3.91
  -4  -3   7  121.55    3.91
  -4  -3   7  123.95    3.78
  -4  -3   7  121.68    3.70
   3   3  -7   58.45    1.81
   3   3  -7   58.87    2.00
   3   3  -7   57.24    1.98
   3   3  -7   58.71    2.00
   3   3  -7   59.38    2.05
  -3  -3   7   57.90    1.81
  -3  -3   7   62.01    1.90
  -3  -3   7   53.35    1.89
  -3  -3   7   57.54    1.98
   2   3  -7  181.53    5.49
   2   3  -7  182.88    5.59
   2   3  -7  177.14    5.33
   2   3  -7  178.96    5.48
   2   3  -7  178.71    5.50
  -2  -3   7  184.58    5.36
  -2  -3   7  178.13    5.37
  -2  -3   7  179.86    5.48
   1   3  -7  243.66    7.40
   1   3  -7  251.35    7.42
   1   3  -7  251.07    7.34
   1   3  -7  251.74    7.55
   1   3  -7  257.79    7.42
   1   3  -7  238.61    7.38
  -1  -3   7  246.09    7.39
   0   3  -7   16.90    0.61
   0   3  -7   17.65    0.82
   0   3  -7   16.89    0.57
   0   3  -7   15.71    0.56
   0   3  -7   17.11    0.62
   0   3  -7   17.47    0.58
   0   3  -7   17.31    0.58
  -1   3  -7  110.09    3.45
  -1   3  -7  113.48    3.41
  -1   3  -7  106.56    3.44
  -2   3  -7    5.57    0.39
  -2   3  -7    5.85    0.36
  -2   3  -7    5.51    0.36
  -3   3  -7    0.13    0.11
  -3   3  -7    0.04    0.10
  -3   3  -7    0.48    0.13
  -3   3  -7    0.21    0.19
  -3   3  -7    0.09    0.07
  -3   3  -7    0.06    0.09
  -3   3  -7    0.33    0.09
  -3   3  -7    0.16    0.09
  -4   3  -7    1.22    0.20
  -4   3  -7    1.39    0.20
  -4   3  -7    1.46    0.20
  -4   3  -7    1.22    0.34
  -4   3  -7    1.50    0.20
  -5   3  -7   26.20    1.24
  -5   3  -7   26.03    1.03
  -5   3  -7   26.02    1.01
  -5   3  -7   26.88    0.99
   6   2  -7   92.55    3.15
   6   2  -7   84.56    3.31
   6   2  -7   88.10    3.05
  -6  -2   7   88.75    2.91
  -6  -2   7   89.45    2.99
  -6  -2   7   86.47    3.14
   5   2  -7    6.70    0.55
   5   2  -7    5.98    0.53
  -5  -2   7    5.94    0.42
  -5  -2   7    5.21    0.51
  -5  -2   7    5.21    0.45
   4   2  -7  135.09    4.35
   4   2  -7  142.24    4.71
   4   2  -7  139.20    4.38
   4   2  -7  132.02    4.34
  -4  -2   7  134.88    4.19
  -4  -2   7  133.75    4.35
  -4  -2   7  138.24    4.24
   3   2  -7   71.12    2.36
   3   2  -7   68.20    2.23
   3   2  -7   70.28    2.37
   3   2  -7   74.66    2.38
   3   2  -7   75.03    2.44
  -3  -2   7   72.67    2.25
  -3  -2   7   72.24    2.38
  -3  -2   7   70.52    2.27
  -3  -2   7   69.02    2.29
   2   2  -7    1.29    0.19
   2   2  -7    1.50    0.21
   2   2  -7    1.37    0.20
   2   2  -7    1.50    0.26
   2   2  -7    1.59    0.15
  -2  -2   7    1.26    0.15
  -2  -2   7    1.14    0.14
   1   2  -7    3.24    0.21
   1   2  -7    3.67    0.23
   1   2  -7    3.53    0.24
   1   2  -7    3.35    0.21
  -1  -2   7    3.69    0.22
   0   2  -7   31.95    0.99
   0   2  -7   29.65    1.04
   0   2  -7   31.13    0.98
   0   2  -7   31.99    0.99
   0   2  -7   31.29    1.15
   0   2  -7   29.94    0.98
  -1   2  -7  136.02    4.14
  -1   2  -7  130.00    4.11
  -2   2  -7    1.91    0.13
  -2   2  -7    2.63    0.25
  -2   2  -7    2.24    0.27
  -2   2  -7    1.93    0.13
  -2   2  -7    1.64    0.24
  -3   2  -7  217.69    6.53
  -3   2  -7  219.59    6.41
  -3   2  -7  199.23    6.40
  -3   2  -7  225.49    6.40
  -3   2  -7  219.79    6.64
  -3   2  -7  211.06    6.41
  -3   2  -7  212.39    6.40
  -4   2  -7   29.04    1.17
  -4   2  -7   27.96    1.22
  -4   2  -7   27.13    1.02
  -4   2  -7   29.46    1.03
  -4   2  -7   28.85    1.08
  -5   2  -7   42.39    1.72
  -5   2  -7   42.35    1.47
  -5   2  -7   38.92    1.49
  -5   2  -7   43.81    1.54
  -5   2  -7   43.00    1.52
   7   1  -7    9.00    0.67
   7   1  -7   11.38    1.05
   7   1  -7    8.17    0.80
  -7  -1   7    8.36    0.83
  -7  -1   7    9.96    0.66
   6   1  -7    4.37    0.54
   6   1  -7    5.25    0.59
   6   1  -7    4.36    0.51
  -6  -1   7    5.18    0.50
  -6  -1   7    4.97    0.46
  -6  -1   7    5.04    0.57
   5   1  -7    5.17    0.49
   5   1  -7    5.12    0.49
   5   1  -7    4.11    0.50
  -5  -1   7    4.63    0.49
  -5  -1   7    4.46    0.42
  -5  -1   7    4.83    0.40
   4   1  -7   49.82    1.82
   4   1  -7   50.60    1.81
   4   1  -7   49.43    2.12
   4   1  -7   49.44    1.80
  -4  -1   7   49.54    1.71
  -4  -1   7   49.17    1.80
  -4  -1   7   50.34    1.76
   3   1  -7    4.01    0.38
   3   1  -7    5.04    0.37
   3   1  -7    5.14    0.38
   3   1  -7    4.21    0.35
   3   1  -7    4.59    0.30
  -3  -1   7    4.80    0.30
  -3  -1   7    4.41    0.36
  -3  -1   7    4.34    0.31
  -3  -1   7    3.80    0.31
   2   1  -7  132.87    4.07
   2   1  -7  132.53    4.12
   2   1  -7  134.08    4.21
   2   1  -7  135.93    4.32
   2   1  -7  137.28    4.14
   2   1  -7  133.35    4.12
  -2  -1   7  129.85    4.04
  -2  -1   7  132.86    4.07
  -2  -1   7  135.40    4.03
   1   1  -7  293.57    9.06
   1   1  -7  296.60    9.07
   1   1  -7  289.56    9.03
  -1  -1   7  340.44    9.16
   0   1  -7   89.75    2.81
   0   1  -7   86.61    2.67
   0   1  -7   88.80    2.68
   0   1  -7   86.52    2.64
   0   1  -7   83.43    2.72
   0   1  -7   90.11    2.82
   0   1  -7   87.01    2.66
  -1   1  -7  351.69   10.78
  -1   1  -7  382.41   10.82
  -2   1  -7   17.91    0.63
  -2   1  -7   18.14    0.64
  -2   1  -7   16.73    0.62
  -2   1  -7   18.58    0.72
  -2   1  -7   18.25    0.64
  -3   1  -7   61.39    1.98
  -3   1  -7   60.10    1.95
  -3   1  -7   63.33    1.99
  -3   1  -7   62.02    1.99
  -3   1  -7   63.65    2.10
  -3   1  -7   62.88    2.18
  -4   1  -7   16.09    0.85
  -4   1  -7   14.02    0.65
  -4   1  -7   15.53    0.68
  -4   1  -7   14.81    0.66
  -4   1  -7   15.73    0.72
  -5   1  -7    2.55    0.33
  -5   1  -7    3.08    0.36
  -5   1  -7    1.79    0.28
  -5   1  -7    2.58    0.44
   7   0  -7    2.46    0.46
   7   0  -7    3.55    0.56
  -7   0   7    3.40    0.48
  -7   0   7    3.50    0.46
  -7   0   7    2.85    0.55
   6   0  -7   72.68    2.59
   6   0  -7   73.80    2.67
   6   0  -7   75.84    2.69
  -6   0   7   73.01    2.52
  -6   0   7   73.64    2.55
  -6   0   7   73.01    2.70
   5   0  -7    4.04    0.43
   5   0  -7    4.11    0.46
   5   0  -7    3.97    0.47
  -5   0   7    3.29    0.39
  -5   0   7    4.01    0.48
  -5   0   7    4.02    0.39
   4   0  -7  172.12    5.31
   4   0  -7  168.53    5.28
   4   0  -7  167.72    5.29
   4   0  -7  168.45    5.30
  -4   0   7  169.19    5.18
  -4   0   7  171.66    5.19
  -4   0   7  161.91    5.29
   3   0  -7  260.10    7.91
   3   0  -7  256.68    7.88
   3   0  -7  265.67    7.95
   3   0  -7  253.62    7.88
  -3   0   7  259.11    7.90
  -3   0   7  259.94    7.80
  -3   0   7  264.49    7.81
   2   0  -7   30.05    1.17
   2   0  -7   29.51    1.05
   2   0  -7   31.88    1.12
   2   0  -7   29.92    1.10
   2   0  -7   31.30    1.12
  -2   0   7   28.47    1.02
  -2   0   7   28.32    1.10
  -2   0   7   29.48    1.06
  -2   0   7   30.28    1.02
   1   0  -7  140.30    4.25
   1   0  -7  134.81    4.26
   1   0  -7  145.03    4.37
   1   0  -7  139.81    4.27
   1   0  -7  136.22    4.25
   1   0  -7  140.67    4.35
  -1   0   7  137.88    4.26
  -1   0   7  141.04    4.14
   0   0  -7   14.37    0.64
   0   0  -7   14.00    0.53
   0   0  -7   14.14    0.64
   0   0  -7   12.13    0.56
   0   0  -7   13.64    0.53
   0   0  -7   13.26    0.50
   0   0  -7   13.39    0.54
   0   0   7   11.91    0.59
   0   0   7   13.69    0.51
  -1   0  -7    1.60    0.29
  -1   0  -7    0.93    0.14
  -1   0  -7    1.12    0.15
  -1   0  -7    0.82    0.18
  -1   0  -7    1.35    0.16
   1   0   7    0.85    0.10
   1   0   7    0.91    0.17
  -2   0  -7    2.04    0.21
  -2   0  -7    2.32    0.24
  -2   0  -7    2.05    0.27
  -2   0  -7    2.58    0.22
  -2   0  -7    2.07    0.18
  -2   0  -7    2.24    0.21
   2   0   7    1.94    0.15
  -3   0  -7   63.57    2.10
  -3   0  -7   64.02    2.08
  -3   0  -7   65.56    2.19
  -3   0  -7   64.39    2.10
  -3   0  -7   63.01    1.99
  -3   0  -7   65.16    2.27
  -4   0  -7   11.74    0.61
  -4   0  -7   12.87    0.63
  -4   0  -7   12.81    0.76
  -4   0  -7   13.03    0.65
  -4   0  -7   13.22    0.69
  -5   0  -7   46.54    1.67
  -5   0  -7   46.20    1.70
  -5   0  -7   43.80    1.67
  -5   0  -7   44.26    1.85
   7  -1  -7    0.13    0.26
   7  -1  -7    0.16    0.32
   7  -1  -7    0.05    0.33
  -7   1   7   -0.06    0.25
  -7   1   7    0.32    0.37
  -7   1   7   -0.24    0.24
   6  -1  -7   50.26    1.88
   6  -1  -7   50.60    1.97
   6  -1  -7   51.93    1.98
  -6   1   7   46.63    1.82
  -6   1   7   47.21    1.98
  -6   1   7   49.26    1.84
   5  -1  -7   12.67    0.75
   5  -1  -7   12.61    0.77
   5  -1  -7   13.31    0.79
  -5   1   7   14.42    0.83
  -5   1   7   12.95    0.69
  -5   1   7   15.07    0.73
   4  -1  -7    4.71    0.45
   4  -1  -7    4.81    0.45
   4  -1  -7    5.46    0.46
   4  -1  -7    5.26    0.45
  -4   1   7    5.21    0.40
  -4   1   7    5.24    0.40
  -4   1   7    4.38    0.45
   3  -1  -7    6.64    0.47
   3  -1  -7    7.36    0.47
   3  -1  -7    6.33    0.44
   3  -1  -7    6.21    0.47
  -3   1   7    6.43    0.45
  -3   1   7    6.22    0.47
  -3   1   7    7.33    0.41
   2  -1  -7   18.26    0.77
   2  -1  -7   18.06    0.78
   2  -1  -7   18.36    0.77
   2  -1  -7   18.85    0.79
   2  -1  -7   17.86    0.81
  -2   1   7   19.77    0.84
  -2   1   7   17.40    0.69
  -2   1   7   17.73    0.74
  -2   1   7   17.64    0.78
   1  -1  -7   80.66    2.62
   1  -1  -7   82.89    2.66
   1  -1  -7   89.32    2.70
   1  -1  -7   87.21    2.76
  -1   1   7   82.52    2.57
  -1   1   7   81.65    2.58
   0  -1  -7   30.94    1.09
   0  -1  -7   33.07    1.12
   0  -1  -7   31.75    1.18
   0  -1  -7   29.97    1.05
   0  -1  -7   32.12    1.19
   0  -1  -7   31.39    1.08
   0   1   7   29.45    1.08
  -1  -1  -7  341.89    9.86
  -1  -1  -7  341.47    9.92
  -1  -1  -7  310.50    9.79
  -1  -1  -7  330.38    9.82
  -1  -1  -7  335.80    9.96
   1   1   7  316.61    9.88
   1   1   7  336.46    9.82
  -2  -1  -7   43.55    1.57
  -2  -1  -7   44.04    1.48
  -2  -1  -7   42.87    1.48
  -2  -1  -7   41.71    1.47
  -2  -1  -7   42.71    1.45
   2   1   7   43.25    1.42
   2   1   7   41.61    1.45
  -3  -1  -7  141.67    4.37
  -3  -1  -7  148.22    4.51
  -3  -1  -7  147.98    4.59
  -3  -1  -7  143.84    4.50
  -3  -1  -7  144.96    4.47
   3   1   7  141.07    4.42
  -4  -1  -7   41.97    1.67
  -4  -1  -7   40.13    1.50
  -4  -1  -7   40.73    1.52
  -4  -1  -7   41.73    1.57
  -4  -1  -7   38.13    1.47
  -5  -1  -7    5.34    0.51
  -5  -1  -7    5.30    0.50
  -5  -1  -7    4.80    0.50
  -5  -1  -7    5.36    0.61
   7  -2  -7    6.24    0.70
   7  -2  -7    7.89    0.75
  -7   2   7    7.48    0.66
  -7   2   7    7.36    0.69
  -7   2   7    6.48    0.77
   6  -2  -7   14.74    0.82
   6  -2  -7   13.97    0.88
   6  -2  -7   13.56    0.88
  -6   2   7   13.86    0.77
  -6   2   7   13.56    0.79
  -6   2   7   14.22    0.93
   5  -2  -7    1.52    0.32
   5  -2  -7    2.06    0.35
   5  -2  -7    1.69    0.34
  -5   2   7    1.73    0.37
  -5   2   7    1.72    0.32
   4  -2  -7  113.91    3.73
   4  -2  -7  111.35    3.71
   4  -2  -7  113.78    3.72
  -4   2   7  115.97    3.66
  -4   2   7  117.36    3.63
  -4   2   7  112.40    3.75
   3  -2  -7  109.06    3.49
   3  -2  -7  108.78    3.52
   3  -2  -7  104.85    3.52
   3  -2  -7  110.75    3.50
   3  -2  -7  102.52    3.44
  -3   2   7  111.24    3.45
  -3   2   7  106.84    3.52
  -3   2   7  111.06    3.41
   2  -2  -7   93.59    3.07
   2  -2  -7   91.78    2.99
   2  -2  -7   94.26    3.03
   2  -2  -7   96.08    3.02
  -2   2   7   86.34    2.93
  -2   2   7   97.76    2.99
  -2   2   7   92.47    2.92
   1  -2  -7  216.33    6.41
   1  -2  -7  212.49    6.39
   1  -2  -7  215.74    6.44
   1  -2  -7  216.34    6.49
   1  -2  -7  217.85    6.46
  -1   2   7  197.98    6.32
  -1   2   7  199.57    6.42
  -1   2   7  209.99    6.32
   0  -2  -7    0.47    0.15
   0  -2  -7    0.24    0.13
   0  -2  -7    0.26    0.14
   0  -2  -7    0.14    0.15
   0  -2  -7    0.28    0.13
   0   2   7    0.12    0.09
  -1  -2  -7  120.34    3.84
  -1  -2  -7  120.46    3.84
  -1  -2  -7  121.35    3.81
  -1  -2  -7  122.97    3.87
  -1  -2  -7  129.12    3.94
   1   2   7  120.24    3.82
   1   2   7  125.73    3.68
  -2  -2  -7    0.61    0.17
  -2  -2  -7    0.28    0.15
  -2  -2  -7    0.88    0.19
  -2  -2  -7    0.34    0.16
  -2  -2  -7    0.57    0.22
   2   2   7    0.46    0.15
   2   2   7    0.77    0.27
  -3  -2  -7    0.32    0.13
  -3  -2  -7    0.48    0.24
  -3  -2  -7    0.12    0.17
  -3  -2  -7    0.52    0.19
   3   2   7    0.38    0.15
  -4  -2  -7    0.44    0.22
  -4  -2  -7    0.07    0.24
  -4  -2  -7    0.33    0.30
  -4  -2  -7    0.37    0.22
  -5  -2  -7    8.92    0.67
  -5  -2  -7    7.25    1.00
  -5  -2  -7    8.88    0.63
   7  -3  -7    2.38    0.46
   7  -3  -7    2.17    0.50
   7  -3  -7    2.15    0.34
   7  -3  -7    2.14    0.38
  -7   3   7    1.55    0.38
  -7   3   7    2.16    0.51
   6  -3  -7   92.18    3.33
   6  -3  -7   94.45    3.12
   6  -3  -7   97.06    3.25
   6  -3  -7   92.39    3.30
  -6   3   7   95.63    3.22
  -6   3   7   96.65    3.25
  -6   3   7   98.45    3.42
   5  -3  -7   27.38    1.27
   5  -3  -7   26.28    1.06
   5  -3  -7   24.38    1.16
   5  -3  -7   23.31    1.12
  -5   3   7   25.70    1.12
  -5   3   7   24.79    1.22
  -5   3   7   25.30    1.14
   4  -3  -7   62.02    2.06
   4  -3  -7   59.89    2.16
   4  -3  -7   58.38    2.14
   4  -3  -7   56.29    2.13
  -4   3   7   62.23    2.21
  -4   3   7   60.36    2.07
  -4   3   7   59.90    2.09
   3  -3  -7  100.48    3.34
   3  -3  -7  102.97    3.30
   3  -3  -7   97.83    3.24
   3  -3  -7  100.32    3.34
  -3   3   7  100.69    3.35
  -3   3   7  102.20    3.26
  -3   3   7  102.08    3.22
   2  -3  -7    0.37    0.17
   2  -3  -7    0.36    0.17
   2  -3  -7    0.31    0.17
   2  -3  -7    1.00    0.25
   2  -3  -7    0.43    0.18
  -2   3   7    0.14    0.16
  -2   3   7    0.39    0.20
  -2   3   7    0.66    0.19
   1  -3  -7   19.92    0.87
   1  -3  -7   17.83    0.78
   1  -3  -7   18.99    0.82
   1  -3  -7   18.81    0.80
   1  -3  -7   17.64    0.81
  -1   3   7   18.51    0.73
  -1   3   7   16.54    0.73
  -1   3   7   17.04    0.80
   0  -3  -7   15.63    0.82
   0  -3  -7   17.04    0.79
   0  -3  -7   17.14    0.75
   0  -3  -7   16.18    0.74
   0  -3  -7   16.14    0.77
   0   3   7   17.39    0.68
   0   3   7   15.92    0.74
  -1  -3  -7   67.44    2.28
  -1  -3  -7   64.85    2.22
  -1  -3  -7   65.40    2.18
  -1  -3  -7   66.45    2.23
  -1  -3  -7   67.27    2.23
   1   3   7   63.41    2.44
   1   3   7   61.88    2.08
   1   3   7   67.60    2.10
  -2  -3  -7    3.05    0.35
  -2  -3  -7    3.74    0.43
  -2  -3  -7    3.16    0.33
  -2  -3  -7    3.21    0.35
  -2  -3  -7    3.31    0.34
   2   3   7    3.55    0.26
   2   3   7    3.15    0.24
  -3  -3  -7   67.53    2.33
  -3  -3  -7   66.98    2.37
  -3  -3  -7   68.68    2.39
  -3  -3  -7   67.51    2.42
  -3  -3  -7   67.66    2.22
   3   3   7   69.78    2.10
   3   3   7   67.50    2.33
  -4  -3  -7   40.41    1.74
  -4  -3  -7   42.66    1.67
  -4  -3  -7   43.81    1.72
  -4  -3  -7   41.00    1.62
   6  -4  -7    3.42    0.37
   6  -4  -7    3.67    0.51
  -6   4   7    3.32    0.47
  -6   4   7    2.22    0.48
  -6   4   7    2.80    0.43
   5  -4  -7    8.47    0.66
   5  -4  -7    9.38    0.65
   5  -4  -7    8.58    0.53
  -5   4   7    8.46    0.62
  -5   4   7    8.25    0.70
  -5   4   7    7.92    0.60
   4  -4  -7   16.86    0.85
   4  -4  -7   16.27    0.87
   4  -4  -7   15.60    0.75
   4  -4  -7   16.56    0.86
  -4   4   7   15.89    0.79
  -4   4   7   15.10    0.90
  -4   4   7   16.06    0.80
   3  -4  -7   10.07    0.61
   3  -4  -7   10.97    0.65
   3  -4  -7    9.63    0.57
   3  -4  -7   11.49    0.68
  -3   4   7   10.87    0.60
  -3   4   7   10.68    0.69
  -3   4   7    9.74    0.59
   2  -4  -7   65.28    2.19
   2  -4  -7   62.19    2.17
   2  -4  -7   65.22    2.27
   2  -4  -7   64.40    2.22
  -2   4   7   64.35    2.20
  -2   4   7   64.27    2.14
  -2   4   7   60.97    2.26
   1  -4  -7  195.14    6.08
   1  -4  -7  201.15    6.13
   1  -4  -7  202.58    6.18
   1  -4  -7  200.64    6.12
   1  -4  -7  195.81    6.14
  -1   4   7  194.11    6.03
  -1   4   7  195.10    6.16
   0  -4  -7    1.14    0.25
   0  -4  -7    0.82    0.25
   0  -4  -7    0.42    0.19
   0  -4  -7    0.48    0.21
  -1  -4  -7  221.01    6.46
  -1  -4  -7  201.74    6.44
  -1  -4  -7  201.04    6.44
  -1  -4  -7  202.45    6.39
  -1  -4  -7  209.56    6.49
   1   4   7  211.04    6.32
   1   4   7  208.95    6.45
  -2  -4  -7   28.34    1.25
  -2  -4  -7   30.43    1.30
  -2  -4  -7   29.31    1.24
  -2  -4  -7   29.71    1.22
  -2  -4  -7   31.16    1.21
   2   4   7   30.33    1.24
   2   4   7   30.90    1.12
  -3  -4  -7   45.96    1.64
  -3  -4  -7   45.17    1.83
  -3  -4  -7   42.35    1.77
   3   4   7   52.10    1.76
  -4  -4  -7   18.07    1.00
  -4  -4  -7   19.93    1.06
  -4  -4  -7   19.29    1.00
  -4  -4  -7   19.05    1.07
   6  -5  -7   75.74    2.75
   6  -5  -7   77.50    2.84
   6  -5  -7   75.34    2.53
   6  -5  -7   73.83    2.74
  -6   5   7   77.81    2.96
  -6   5   7   81.52    2.77
  -6   5   7   79.02    2.78
   5  -5  -7   11.81    0.63
   5  -5  -7   12.31    0.80
   5  -5  -7   11.13    0.75
  -5   5   7   12.32    0.75
  -5   5   7   11.97    0.87
  -5   5   7   13.81    0.80
   4  -5  -7   87.08    2.91
   4  -5  -7   81.90    2.78
   4  -5  -7   85.79    2.94
   4  -5  -7   84.58    2.95
  -4   5   7   87.52    2.87
  -4   5   7   82.20    3.02
  -4   5   7   83.93    2.90
   3  -5  -7  142.55    4.60
   3  -5  -7  143.98    4.56
   3  -5  -7  143.85    4.50
   3  -5  -7  146.47    4.64
  -3   5   7  141.76    4.52
  -3   5   7  139.08    4.54
  -3   5   7  140.63    4.68
   2  -5  -7   11.55    0.63
   2  -5  -7   10.99    0.65
   2  -5  -7   12.18    0.72
   2  -5  -7   12.10    0.68
  -2   5   7   10.77    0.62
  -2   5   7    9.43    0.68
  -2   5   7   10.62    0.63
   1  -5  -7   68.90    2.40
   1  -5  -7   69.46    2.47
   1  -5  -7   69.75    2.44
   1  -5  -7   68.86    2.45
   1  -5  -7   71.02    2.40
  -1   5   7   71.40    2.36
  -1   5   7   71.41    2.49
   0  -5  -7    6.62    0.52
   0  -5  -7    6.74    0.54
   0  -5  -7    5.90    0.50
   0  -5  -7    6.00    0.52
   0  -5  -7    6.38    0.49
   0   5   7    6.61    0.46
   0   5   7    6.03    0.51
  -1  -5  -7    4.11    0.43
  -1  -5  -7    4.41    0.46
  -1  -5  -7    3.40    0.44
  -1  -5  -7    3.71    0.42
  -1  -5  -7    3.87    0.43
   1   5   7    3.53    0.38
   1   5   7    4.01    0.45
  -2  -5  -7    0.45    0.28
  -2  -5  -7    0.02    0.23
  -2  -5  -7    0.41    0.26
  -2  -5  -7    0.29    0.23
   2   5   7    0.42    0.22
   2   5   7    0.22    0.22
  -3  -5  -7   17.77    0.96
  -3  -5  -7   19.18    1.05
  -3  -5  -7   16.57    0.99
   3   5   7   20.31    0.85
   6  -6  -7   16.18    0.97
   6  -6  -7   18.81    1.00
   6  -6  -7   18.27    1.07
  -6   6   7   17.34    1.09
  -6   6   7   16.22    1.11
  -6   6   7   19.51    1.20
   5  -6  -7   21.69    1.11
   5  -6  -7   22.09    1.13
   5  -6  -7   22.18    0.94
   5  -6  -7   22.75    1.17
  -5   6   7   21.23    1.11
  -5   6   7   25.20    1.14
  -5   6   7   22.48    1.26
   4  -6  -7    3.15    0.46
   4  -6  -7    3.49    0.45
   4  -6  -7    3.29    0.38
   4  -6  -7    4.05    0.53
  -4   6   7    3.61    0.47
  -4   6   7    3.51    0.46
  -4   6   7    4.31    0.60
   3  -6  -7    4.12    0.50
   3  -6  -7    4.01    0.42
   3  -6  -7    3.69    0.50
   3  -6  -7    5.13    0.65
  -3   6   7    4.57    0.54
  -3   6   7    4.90    0.53
  -3   6   7    4.17    0.46
   2  -6  -7   35.38    1.39
   2  -6  -7   37.44    1.52
   2  -6  -7   36.04    1.43
   2  -6  -7   35.89    1.48
  -2   6   7   34.78    1.40
  -2   6   7   34.72    1.53
  -2   6   7   35.31    1.44
   1  -6  -7   28.39    1.23
   1  -6  -7   27.82    1.18
   1  -6  -7   27.27    1.23
   1  -6  -7   25.86    1.16
  -1   6   7   28.75    1.28
  -1   6   7   26.61    1.14
   0  -6  -7    0.49    0.26
   0  -6  -7    0.21    0.23
   0  -6  -7    0.38    0.26
   0  -6  -7   -0.02    0.21
   0   6   7    0.10    0.20
   0   6   7    0.25    0.22
  -1  -6  -7  118.83    4.06
  -1  -6  -7  118.43    4.05
  -1  -6  -7  124.90    4.67
  -1  -6  -7  127.87    4.06
   1   6   7  123.51    3.94
   1   6   7  121.50    4.09
  -2  -6  -7   22.72    1.08
  -2  -6  -7   22.44    1.14
  -2  -6  -7   20.95    1.14
  -2  -6  -7   22.16    1.09
   2   6   7   23.60    1.03
  -3  -6  -7   23.44    1.16
  -3  -6  -7   23.59    1.21
  -3  -6  -7   25.41    1.27
   3   6   7   19.26    1.30
   5  -7  -7    2.84    0.45
   5  -7  -7    2.91    0.48
   5  -7  -7    2.47    0.32
   5  -7  -7    2.44    0.44
  -5   7   7    2.02    0.51
  -5   7   7    1.65    0.41
  -5   7   7    2.62    0.45
   4  -7  -7   37.68    1.59
   4  -7  -7   39.63    1.68
   4  -7  -7   38.03    1.46
   4  -7  -7   38.25    1.66
  -4   7   7   40.65    1.79
  -4   7   7   38.77    1.60
  -4   7   7   39.99    1.63
   3  -7  -7   60.46    2.20
   3  -7  -7   60.04    2.12
   3  -7  -7   59.41    2.27
   3  -7  -7   61.94    2.28
  -3   7   7   57.52    2.34
  -3   7   7   57.53    2.17
  -3   7   7   62.63    2.24
   2  -7  -7    3.11    0.46
   2  -7  -7    2.86    0.40
   2  -7  -7    4.34    0.51
   2  -7  -7    2.94    0.41
  -2   7   7    2.95    0.42
   1  -7  -7   89.03    3.01
   1  -7  -7   85.60    2.97
   1  -7  -7   90.75    3.08
   1  -7  -7   79.99    3.02
  -1   7   7   88.43    3.11
   0  -7  -7    1.44    0.36
   0  -7  -7    1.76    0.40
   0  -7  -7    1.03    0.30
   0  -7  -7    1.27    0.36
   0   7   7    0.80    0.35
   0   7   7    1.16    0.28
  -1  -7  -7   35.62    1.56
  -1  -7  -7   36.44    1.55
  -1  -7  -7   35.63    1.58
  -1  -7  -7   36.50    1.52
   1   7   7   36.70    1.61
   1   7   7   35.86    1.47
  -2  -7  -7   11.14    0.82
  -2  -7  -7   11.05    0.84
  -2  -7  -7   10.62    0.79
  -2  -7  -7   12.19    0.77
   2   7   7   11.76    0.76
   4  -8  -7   23.23    1.25
   4  -8  -7   23.99    1.06
   4  -8  -7   25.74    1.29
   4  -8  -7   24.77    1.20
  -4   8   7   25.15    1.24
  -4   8   7   25.08    1.22
  -4   8   7   25.79    1.39
   3  -8  -7   33.80    1.53
   3  -8  -7   31.81    1.35
   3  -8  -7   33.31    1.52
   3  -8  -7   33.88    1.44
  -3   8   7   34.31    1.47
  -3   8   7   30.51    1.56
  -3   8   7   34.72    1.46
   2  -8  -7    0.12    0.30
   2  -8  -7    0.16    0.26
   2  -8  -7    0.29    0.27
   2  -8  -7    0.22    0.25
  -2   8   7    0.08    0.28
  -2   8   7    0.18    0.27
   1  -8  -7    2.18    0.43
   1  -8  -7    2.76    0.45
   1  -8  -7    3.38    0.71
   1  -8  -7    2.47    0.40
  -1   8   7    2.00    0.43
  -1   8   7    2.79    0.45
   0  -8  -7    0.57    0.32
   0  -8  -7    0.15    0.24
   0  -8  -7    0.30    0.28
   0  -8  -7   -0.05    0.26
   0   8   7    0.38    0.32
   0   8   7    0.08    0.27
  -1  -8  -7   16.77    0.98
  -1  -8  -7   14.91    0.97
  -1  -8  -7   14.14    0.98
  -1  -8  -7   16.25    0.99
   1   8   7   17.50    0.94
   3  -9  -7    8.79    0.70
   3  -9  -7    8.62    0.80
   3  -9  -7    8.41    0.63
  -3   9   7    8.76    0.79
  -3   9   7    8.57    0.73
  -3   9   7    8.58    0.83
   2  -9  -7    9.69    0.82
   2  -9  -7   10.16    0.76
   2  -9  -7    9.08    0.70
   2  -9  -7    9.63    0.81
  -2   9   7    9.35    0.77
   1  -9  -7   44.93    1.91
   1  -9  -7   45.72    1.82
   1  -9  -7   41.21    1.89
  -1   9   7   43.59    1.97
  -1   9   7   44.97    1.82
   0  -9  -7    0.19    0.32
   0  -9  -7   -0.23    0.28
   0  -9  -7    0.12    0.33
   0   9   7    0.22    0.31
   0   9   7    0.14    0.40
   2   9  -8   42.95    1.71
   2   9  -8   44.64    1.78
   1   9  -8   12.22    0.75
   1   9  -8   13.59    0.73
   0   9  -8   56.56    1.94
   0   9  -8   55.00    1.95
  -1   9  -8    9.08    0.54
  -1   9  -8    8.90    0.48
   3   8  -8    9.44    0.70
   3   8  -8    9.64    0.68
   2   8  -8   19.13    0.93
   2   8  -8   19.50    1.34
   1   8  -8    3.03    0.36
   1   8  -8    3.56    0.40
   0   8  -8    2.99    0.32
   0   8  -8    2.65    0.31
   0   8  -8    2.65    0.32
  -1   8  -8    2.80    0.26
  -1   8  -8    2.86    0.30
  -1   8  -8    2.43    0.26
  -2   8  -8   51.73    1.60
  -2   8  -8   50.92    1.60
  -3   8  -8    7.06    0.84
  -3   8  -8    8.07    0.51
   4   7  -8    0.21    0.29
   4   7  -8    0.12    0.29
   4   7  -8    0.03    0.30
  -4  -7   8    0.37    0.21
   3   7  -8   30.80    1.30
   3   7  -8   30.42    1.30
   2   7  -8   43.54    1.59
   2   7  -8   43.31    1.59
   2   7  -8   39.88    1.57
   1   7  -8   16.19    0.74
   1   7  -8   17.60    0.75
  -1  -7   8   14.42    0.71
   0   7  -8  132.92    4.10
  -1   7  -8    0.67    0.15
  -1   7  -8    0.65    0.13
  -1   7  -8    0.49    0.13
  -2   7  -8   86.51    2.79
  -2   7  -8   82.13    2.61
  -3   7  -8   21.32    0.96
  -3   7  -8   23.12    0.96
   5   6  -8   58.47    2.20
   5   6  -8   55.88    2.18
   5   6  -8   54.63    2.17
  -5  -6   8   53.50    1.95
   4   6  -8    5.96    0.60
   4   6  -8    6.00    0.59
   4   6  -8    6.77    0.60
  -4  -6   8    5.78    0.44
   3   6  -8   56.38    2.01
   3   6  -8   54.06    2.03
   3   6  -8   56.13    2.00
   2   6  -8  105.10    3.37
   2   6  -8  110.18    3.43
   2   6  -8  102.83    3.35
  -2  -6   8   99.66    3.30
   1   6  -8    2.32    0.28
   1   6  -8    2.46    0.27
   1   6  -8    2.87    0.38
  -1  -6   8    3.03    0.24
   0   6  -8   27.43    0.95
   0   6  -8   27.60    0.96
   0   6  -8   25.60    0.95
  -1   6  -8   24.97    0.85
  -1   6  -8   23.36    0.84
  -1   6  -8   24.81    0.79
  -1   6  -8   24.60    0.78
  -1   6  -8   23.70    0.84
  -2   6  -8    9.75    0.57
  -2   6  -8    8.66    0.46
  -2   6  -8    8.93    0.48
  -2   6  -8    8.10    0.36
  -3   6  -8    2.00    0.30
  -3   6  -8    1.50    0.17
  -3   6  -8    1.15    0.15
  -3   6  -8    1.84    0.26
  -4   6  -8   38.34    1.53
   5   5  -8   13.31    0.86
   5   5  -8   15.21    0.91
   5   5  -8   13.55    0.88
  -5  -5   8   13.43    0.73
   4   5  -8   28.74    1.34
   4   5  -8   28.84    1.27
   4   5  -8   30.01    1.30
  -4  -5   8   30.11    1.11
  -4  -5   8   27.26    1.22
   3   5  -8    2.93    0.41
   3   5  -8    3.27    0.40
   3   5  -8    3.35    0.39
   3   5  -8    4.38    0.39
  -3  -5   8    3.64    0.44
  -3  -5   8    4.15    0.29
  -3  -5   8    3.54    0.37
   2   5  -8    5.54    0.50
   2   5  -8    4.96    0.39
   2   5  -8    5.40    0.40
   2   5  -8    5.20    0.38
  -2  -5   8    4.87    0.34
   1   5  -8   34.22    1.20
   1   5  -8   33.39    1.20
   1   5  -8   35.11    1.20
   0   5  -8   59.06    1.94
   0   5  -8   63.38    1.95
   0   5  -8   63.84    1.94
   0   5  -8   61.38    1.96
   0   5  -8   62.37    1.95
  -1   5  -8    0.77    0.23
  -1   5  -8    0.39    0.08
  -1   5  -8    0.31    0.12
  -2   5  -8  168.84    5.03
  -2   5  -8  169.50    5.02
  -2   5  -8  168.30    5.08
  -2   5  -8  162.50    4.84
  -2   5  -8  149.49    4.84
  -3   5  -8   33.64    1.17
  -3   5  -8   32.54    1.10
  -3   5  -8   36.69    1.34
  -4   5  -8   28.23    1.23
   6   4  -8    0.40    0.29
   6   4  -8    0.63    0.36
   6   4  -8    0.33    0.34
  -6  -4   8    0.55    0.21
  -6  -4   8    0.44    0.28
   5   4  -8   35.86    1.53
   5   4  -8   36.07    1.53
   5   4  -8   36.97    1.55
  -5  -4   8   36.69    1.25
  -5  -4   8   34.96    1.51
   4   4  -8   22.32    1.03
   4   4  -8   21.70    1.04
   4   4  -8   21.88    1.04
   4   4  -8   23.14    1.04
  -4  -4   8   21.94    0.77
  -4  -4   8   22.03    0.90
  -4  -4   8   21.19    1.00
   3   4  -8  101.67    3.26
   3   4  -8   99.28    3.24
   3   4  -8   96.29    3.26
   3   4  -8  101.82    3.34
  -3  -4   8  109.66    3.38
  -3  -4   8   89.85    3.20
  -3  -4   8  102.52    3.10
   2   4  -8  208.59    6.36
   2   4  -8  200.51    6.36
   2   4  -8  201.49    6.47
  -2  -4   8  226.27    6.67
   1   4  -8    9.06    0.41
   1   4  -8    8.08    0.40
   1   4  -8    7.97    0.40
   1   4  -8    8.17    0.52
   1   4  -8    6.91    0.37
  -1  -4   8    8.24    0.37
   0   4  -8  219.30    6.66
   0   4  -8  223.22    6.67
   0   4  -8  228.01    6.69
   0   4  -8  229.41    6.66
   0   4  -8  226.91    6.67
   0   4  -8  233.00    6.90
   0   4  -8  215.05    6.68
  -1   4  -8   44.51    1.62
  -1   4  -8   47.68    1.54
  -1   4  -8   45.62    1.61
  -2   4  -8   17.14    0.80
  -2   4  -8   17.87    0.77
  -2   4  -8   16.29    0.74
  -3   4  -8   12.21    0.56
  -3   4  -8   12.15    0.68
  -3   4  -8   12.33    0.45
  -3   4  -8   11.94    0.56
  -4   4  -8    5.18    0.32
  -4   4  -8    5.31    0.53
  -4   4  -8    5.35    0.33
   6   3  -8    3.41    0.51
   6   3  -8    3.02    0.48
   6   3  -8    4.86    0.58
  -6  -3   8    3.37    0.44
  -6  -3   8    3.82    0.40
  -6  -3   8    3.73    0.55
   5   3  -8   78.50    2.75
   5   3  -8   84.65    2.96
  -5  -3   8   74.62    2.73
  -5  -3   8   74.78    2.49
  -5  -3   8   75.39    2.58
   4   3  -8   50.30    1.70
   4   3  -8   50.71    1.92
   4   3  -8   52.49    1.91
   4   3  -8   52.49    1.92
   4   3  -8   52.11    1.95
  -4  -3   8   52.55    1.92
  -4  -3   8   56.81    1.80
  -4  -3   8   52.90    1.71
   3   3  -8   12.19    0.49
   3   3  -8   13.68    0.66
   3   3  -8   12.69    0.65
   3   3  -8   12.46    0.65
   3   3  -8   12.67    0.72
  -3  -3   8   12.28    0.64
  -3  -3   8   12.54    0.57
  -3  -3   8   13.26    0.55
  -3  -3   8   13.53    0.50
   2   3  -8   27.09    0.91
   2   3  -8   27.82    1.04
   2   3  -8   28.44    1.05
   2   3  -8   27.91    1.04
   2   3  -8   29.36    1.16
  -2  -3   8   27.24    1.02
   1   3  -8   16.07    0.77
   1   3  -8   16.34    0.64
   1   3  -8   16.40    0.63
   1   3  -8   15.62    0.61
   1   3  -8   16.71    0.59
   1   3  -8   17.23    0.64
  -1  -3   8   17.24    0.60
   0   3  -8   11.36    0.42
   0   3  -8   11.36    0.48
   0   3  -8   11.58    0.42
   0   3  -8   12.15    0.62
  -1   3  -8    2.64    0.30
  -1   3  -8    2.82    0.30
  -1   3  -8    3.14    0.28
  -2   3  -8  140.64    4.31
  -2   3  -8  138.24    4.29
  -2   3  -8  135.91    4.32
  -3   3  -8   28.66    1.14
  -3   3  -8   28.63    0.97
  -3   3  -8   28.08    1.03
  -3   3  -8   25.64    0.93
  -3   3  -8   23.70    0.92
  -3   3  -8   26.86    0.89
  -4   3  -8   47.42    1.43
  -4   3  -8   42.85    1.51
  -4   3  -8   42.25    1.74
  -4   3  -8   45.74    1.43
  -4   3  -8   49.63    1.65
   6   2  -8    7.61    0.69
   6   2  -8    7.39    0.66
   6   2  -8    7.60    0.64
  -6  -2   8    8.07    0.54
  -6  -2   8    7.77    0.70
   5   2  -8    4.39    0.49
   5   2  -8    3.53    0.48
   5   2  -8    4.39    0.50
  -5  -2   8    3.66    0.35
  -5  -2   8    4.94    0.52
  -5  -2   8    4.18    0.43
   4   2  -8    0.27    0.18
   4   2  -8    0.14    0.21
   4   2  -8    0.00    0.19
   4   2  -8    0.00    0.22
  -4  -2   8    0.23    0.20
  -4  -2   8    0.11    0.17
   3   2  -8   36.07    1.45
   3   2  -8   39.62    1.44
   3   2  -8   40.81    1.52
   3   2  -8   40.75    1.44
   3   2  -8   38.99    1.44
  -3  -2   8   38.11    1.42
  -3  -2   8   39.87    1.31
  -3  -2   8   38.36    1.34
  -3  -2   8   38.94    1.32
   2   2  -8  107.58    3.32
   2   2  -8  106.06    3.44
   2   2  -8  105.06    3.33
   2   2  -8  106.15    3.32
   2   2  -8  103.85    3.23
  -2  -2   8  105.64    3.32
  -2  -2   8  106.73    3.17
   1   2  -8   21.86    0.79
   1   2  -8   21.18    0.92
   1   2  -8   20.99    0.77
   1   2  -8   21.36    0.80
   1   2  -8   20.98    0.78
  -1  -2   8   22.11    0.76
   0   2  -8  242.05    7.06
   0   2  -8  233.51    7.05
   0   2  -8  237.94    7.08
   0   2  -8  243.57    7.26
   0   2  -8  238.42    7.26
   0   2  -8  247.56    7.06
   0   2  -8  225.15    7.13
  -1   2  -8   21.29    0.87
  -1   2  -8   20.08    0.87
  -1   2  -8   21.23    0.67
  -1   2  -8   20.03    0.65
  -2   2  -8   81.73    2.56
  -2   2  -8   84.54    2.58
  -2   2  -8   84.34    2.79
  -2   2  -8   85.60    2.77
  -2   2  -8   89.28    2.73
  -3   2  -8   53.73    1.63
  -3   2  -8   52.99    1.60
  -3   2  -8   50.72    1.77
  -3   2  -8   46.38    1.62
  -3   2  -8   50.92    1.64
  -3   2  -8   52.93    1.88
  -3   2  -8   49.38    1.62
  -4   2  -8    1.72    0.21
  -4   2  -8    1.82    0.24
  -4   2  -8    1.81    0.27
  -4   2  -8    2.09    0.24
  -4   2  -8    2.00    0.37
  -5   2  -8    3.42    0.51
  -5   2  -8    3.77    0.38
   6   1  -8    1.10    0.36
   6   1  -8    0.57    0.35
   6   1  -8    0.47    0.33
  -6  -1   8    1.12    0.37
  -6  -1   8    0.84    0.26
  -6  -1   8    1.19    0.31
   5   1  -8   73.99    2.63
   5   1  -8   73.81    2.63
  -5  -1   8   73.79    2.47
  -5  -1   8   76.38    2.51
  -5  -1   8   74.84    2.64
   4   1  -8   93.75    3.08
   4   1  -8   91.92    3.07
   4   1  -8   88.50    3.10
   4   1  -8   89.43    3.08
  -4  -1   8   90.36    3.08
  -4  -1   8   95.86    2.96
  -4  -1   8   96.91    2.97
   3   1  -8   86.50    2.90
   3   1  -8   97.53    3.02
   3   1  -8   94.61    3.01
   3   1  -8   94.38    3.03
   3   1  -8   95.65    3.10
  -3  -1   8   93.93    2.90
  -3  -1   8   95.28    2.92
  -3  -1   8   86.29    2.91
  -3  -1   8   91.40    3.02
   2   1  -8  246.19    7.26
   2   1  -8  240.05    7.26
   2   1  -8  239.03    7.38
   2   1  -8  246.60    7.28
   2   1  -8  234.37    7.21
  -2  -1   8  237.80    7.14
  -2  -1   8  235.24    7.26
  -2  -1   8  244.73    7.13
   1   1  -8    7.30    0.47
   1   1  -8    6.25    0.35
   1   1  -8    6.35    0.35
   1   1  -8    6.06    0.34
   1   1  -8    6.48    0.35
   1   1  -8    5.73    0.32
  -1  -1   8    6.80    0.33
   0   1  -8   56.98    1.93
   0   1  -8   53.80    1.75
   0   1  -8   57.45    1.79
   0   1  -8   56.37    1.78
   0   1  -8   57.09    1.77
  -1   1  -8   17.61    0.63
  -1   1  -8   18.34    0.80
  -1   1  -8   16.21    0.60
  -1   1  -8   17.62    0.62
  -1   1  -8   18.25    0.62
  -1   1  -8   17.87    0.77
  -2   1  -8    6.55    0.41
  -2   1  -8    7.08    0.47
  -2   1  -8    7.21    0.34
  -2   1  -8    6.88    0.34
  -2   1  -8    7.75    0.34
  -2   1  -8    7.30    0.33
  -3   1  -8    1.03    0.26
  -3   1  -8    1.48    0.19
  -3   1  -8    1.60    0.17
  -3   1  -8    1.67    0.28
  -3   1  -8    1.51    0.19
  -3   1  -8    1.27    0.19
  -4   1  -8   19.90    0.90
  -4   1  -8   20.58    0.82
  -4   1  -8   20.11    0.82
  -4   1  -8   18.96    1.02
  -4   1  -8   20.18    0.81
  -5   1  -8   27.45    1.13
   6   0  -8   22.33    1.42
   6   0  -8   23.75    1.22
   6   0  -8   27.00    1.26
  -6   0   8   23.62    1.23
  -6   0   8   25.15    1.11
   5   0  -8   24.08    1.14
   5   0  -8   25.74    1.37
   5   0  -8   25.16    1.15
  -5   0   8   24.24    1.03
  -5   0   8   25.42    1.06
  -5   0   8   25.96    1.18
   4   0  -8   34.41    1.40
   4   0  -8   32.12    1.31
   4   0  -8   31.69    1.32
   4   0  -8   33.82    1.36
  -4   0   8   31.80    1.21
  -4   0   8   32.66    1.34
  -4   0   8   32.95    1.23
   3   0  -8   -0.08    0.16
   3   0  -8    0.25    0.16
   3   0  -8    0.35    0.18
   3   0  -8    0.15    0.17
  -3   0   8    0.11    0.16
  -3   0   8    0.12    0.14
   2   0  -8    5.99    0.39
   2   0  -8    5.57    0.44
   2   0  -8    5.82    0.40
  -2   0   8    6.41    0.32
  -2   0   8    6.04    0.37
  -2   0   8    6.16    0.32
   1   0  -8   20.95    0.79
   1   0  -8   20.99    0.81
   1   0  -8   19.97    0.88
   1   0  -8   20.19    0.87
   1   0  -8   20.81    0.79
   1   0  -8   18.95    0.75
   0   0  -8  124.63    3.89
   0   0  -8  128.70    3.94
   0   0  -8  128.11    3.89
   0   0  -8  128.23    4.04
   0   0   8  128.00    3.85
  -1   0  -8    4.51    0.41
  -1   0  -8    5.48    0.31
  -1   0  -8    6.55    0.33
  -1   0  -8    5.28    0.30
  -1   0  -8    5.60    0.32
  -1   0  -8    5.74    0.40
   1   0   8    5.63    0.22
  -2   0  -8  206.03    6.22
  -2   0  -8  202.24    6.06
  -2   0  -8  203.29    6.12
  -2   0  -8  193.74    6.04
  -2   0  -8  200.21    6.06
  -3   0  -8   78.17    2.44
  -3   0  -8   73.82    2.43
  -3   0  -8   75.39    2.42
  -3   0  -8   76.70    2.64
  -3   0  -8   72.50    2.55
  -3   0  -8   75.82    2.35
  -4   0  -8   16.92    0.95
  -4   0  -8   16.40    0.84
  -4   0  -8   16.36    0.76
  -4   0  -8   16.67    0.75
  -4   0  -8   16.74    0.76
   7  -1  -8    0.00    0.29
   7  -1  -8   -0.25    0.24
  -7   1   8    0.32    0.28
  -7   1   8    0.40    0.40
  -7   1   8    0.70    0.53
   6  -1  -8    6.43    0.64
   6  -1  -8    5.31    0.62
   6  -1  -8    5.69    0.60
  -6   1   8    5.84    0.53
  -6   1   8    5.28    0.55
  -6   1   8    6.44    0.67
   5  -1  -8   31.54    1.35
   5  -1  -8   31.39    1.36
  -5   1   8   31.71    1.25
  -5   1   8   30.01    1.48
  -5   1   8   31.53    1.25
   4  -1  -8   46.61    1.77
   4  -1  -8   48.04    1.77
   4  -1  -8   47.09    1.80
   4  -1  -8   46.83    1.80
  -4   1   8   48.27    1.67
  -4   1   8   49.45    1.70
  -4   1   8   47.15    1.80
   3  -1  -8  120.05    4.01
   3  -1  -8  130.83    4.11
   3  -1  -8  128.15    4.03
   3  -1  -8  128.23    4.06
  -3   1   8  128.26    4.06
  -3   1   8  125.21    3.93
  -3   1   8  126.42    3.97
   2  -1  -8  291.32    8.77
   2  -1  -8  299.38    8.68
   2  -1  -8  264.23    8.77
   2  -1  -8  288.37    8.72
  -2   1   8  286.10    8.70
  -2   1   8  294.72    8.68
  -2   1   8  279.81    8.62
  -2   1   8  295.42    8.57
   1  -1  -8    3.11    0.29
   1  -1  -8    3.06    0.33
   1  -1  -8    3.06    0.27
   1  -1  -8    3.09    0.31
   1  -1  -8    3.28    0.28
  -1   1   8    2.38    0.24
  -1   1   8    3.10    0.19
  -1   1   8    2.86    0.20
   0  -1  -8  252.73    7.46
   0  -1  -8  247.21    7.43
   0  -1  -8  243.51    7.41
   0  -1  -8  246.24    7.55
   0  -1  -8  252.84    7.55
   0   1   8  240.89    7.41
  -1  -1  -8   23.28    0.99
  -1  -1  -8   22.42    0.86
  -1  -1  -8   23.52    0.88
  -1  -1  -8   23.15    0.95
  -1  -1  -8   22.40    0.88
   1   1   8   22.23    0.82
  -2  -1  -8    7.63    0.46
  -2  -1  -8    6.95    0.42
  -2  -1  -8    7.55    0.53
  -2  -1  -8    7.13    0.43
   2   1   8    8.16    0.44
  -3  -1  -8   16.00    0.65
  -3  -1  -8   15.88    0.73
  -3  -1  -8   15.33    0.81
  -3  -1  -8   15.30    0.71
  -3  -1  -8   16.28    0.73
  -4  -1  -8    1.69    0.30
  -4  -1  -8    0.82    0.32
  -4  -1  -8    0.83    0.35
  -4  -1  -8    1.11    0.26
   6  -2  -8   33.59    1.49
   6  -2  -8   33.65    1.95
   6  -2  -8   31.51    1.47
  -6   2   8   33.09    1.55
  -6   2   8   32.18    1.38
  -6   2   8   33.87    1.38
   5  -2  -8   62.66    2.23
   5  -2  -8   62.13    2.34
   5  -2  -8   58.33    2.21
  -5   2   8   60.75    2.12
  -5   2   8   55.76    2.23
  -5   2   8   60.21    2.13
   4  -2  -8  118.30    4.02
   4  -2  -8  123.32    4.08
   4  -2  -8  122.57    3.98
   4  -2  -8  126.84    4.05
  -4   2   8  123.67    4.08
  -4   2   8  124.64    3.97
  -4   2   8  131.02    3.96
   3  -2  -8    1.90    0.30
   3  -2  -8    1.77    0.30
   3  -2  -8    1.91    0.30
   3  -2  -8    1.26    0.28
   3  -2  -8    2.14    0.31
  -3   2   8    1.41    0.27
  -3   2   8    1.50    0.25
  -3   2   8    1.82    0.26
   2  -2  -8   91.00    2.95
   2  -2  -8   87.27    2.87
   2  -2  -8   89.54    2.88
   2  -2  -8   86.08    2.84
   2  -2  -8   90.08    2.86
  -2   2   8   79.31    2.75
  -2   2   8   87.98    2.75
  -2   2   8   85.74    2.88
  -2   2   8   88.11    2.84
   1  -2  -8    9.02    0.54
   1  -2  -8    9.67    0.51
   1  -2  -8    8.89    0.56
   1  -2  -8   10.11    0.53
   1  -2  -8    9.35    0.66
  -1   2   8    9.18    0.43
  -1   2   8    8.48    0.42
  -1   2   8    9.48    0.52
   0  -2  -8    7.53    0.44
   0  -2  -8    7.37    0.43
   0  -2  -8    7.10    0.44
   0  -2  -8    7.45    0.50
   0  -2  -8    7.54    0.51
   0   2   8    6.90    0.32
   0   2   8    7.45    0.43
   0   2   8    7.38    0.33
  -1  -2  -8    3.68    0.41
  -1  -2  -8    3.40    0.36
  -1  -2  -8    4.35    0.34
  -1  -2  -8    4.48    0.35
   1   2   8    3.52    0.30
  -2  -2  -8   79.59    2.67
  -2  -2  -8   77.24    2.55
  -2  -2  -8   76.30    2.56
  -2  -2  -8   76.73    2.52
   2   2   8   75.67    2.49
  -3  -2  -8   57.28    1.98
  -3  -2  -8   57.49    1.88
  -3  -2  -8   56.34    2.01
  -3  -2  -8   57.28    2.12
  -4  -2  -8   16.92    0.96
  -4  -2  -8   18.02    0.90
  -4  -2  -8   18.22    1.03
   6  -3  -8   16.50    0.95
   6  -3  -8   17.31    0.85
   6  -3  -8   17.36    1.01
   6  -3  -8   17.13    1.00
  -6   3   8   18.04    1.08
  -6   3   8   17.55    0.93
  -6   3   8   15.73    0.89
   5  -3  -8   -0.18    0.22
   5  -3  -8    0.17    0.27
   5  -3  -8    0.34    0.23
   5  -3  -8    0.01    0.18
  -5   3   8    0.13    0.22
  -5   3   8    0.44    0.28
   4  -3  -8    0.40    0.25
   4  -3  -8    0.18    0.23
   4  -3  -8    0.78    0.27
   4  -3  -8    1.41    0.27
  -4   3   8    0.55    0.23
  -4   3   8    0.83    0.23
  -4   3   8    0.58    0.27
   3  -3  -8   14.08    0.79
   3  -3  -8   12.94    0.71
   3  -3  -8   13.30    0.74
   3  -3  -8   13.30    0.70
  -3   3   8   13.69    0.67
  -3   3   8   12.91    0.69
  -3   3   8   14.44    0.79
   2  -3  -8  123.67    4.01
   2  -3  -8  124.37    4.00
   2  -3  -8  124.33    4.04
   2  -3  -8  127.45    3.99
   2  -3  -8  124.56    4.09
  -2   3   8  126.89    3.91
  -2   3   8  126.81    4.00
  -2   3   8  126.47    4.06
   1  -3  -8    1.73    0.30
   1  -3  -8    1.40    0.28
   1  -3  -8    2.93    0.35
   1  -3  -8    1.77    0.26
   1  -3  -8    2.14    0.29
  -1   3   8    2.27    0.27
  -1   3   8    2.77    0.28
  -1   3   8    2.15    0.30
   0  -3  -8  205.96    6.49
   0  -3  -8  209.44    6.40
   0  -3  -8  211.53    6.44
   0  -3  -8  210.32    6.50
   0  -3  -8  209.90    6.45
   0   3   8  207.36    6.44
   0   3   8  207.10    6.30
   0   3   8  213.09    6.30
  -1  -3  -8   57.56    1.98
  -1  -3  -8   54.58    1.94
  -1  -3  -8   57.54    2.03
  -1  -3  -8   54.20    1.95
  -1  -3  -8   54.23    1.91
   1   3   8   54.34    1.77
   1   3   8   52.54    1.91
   1   3   8   58.90    1.78
  -2  -3  -8   51.76    1.92
  -2  -3  -8   54.20    1.91
  -2  -3  -8   51.18    2.25
  -2  -3  -8   54.59    2.02
  -2  -3  -8   56.22    1.91
   2   3   8   56.60    1.93
  -3  -3  -8   44.77    1.70
  -3  -3  -8   45.92    1.64
  -3  -3  -8   46.25    1.76
  -3  -3  -8   48.34    1.85
  -4  -3  -8    2.11    0.37
  -4  -3  -8    2.74    0.49
  -4  -3  -8    2.26    0.44
  -4  -3  -8    2.25    0.37
   6  -4  -8    1.02    0.28
   6  -4  -8    0.85    0.32
   6  -4  -8    0.91    0.30
  -6   4   8    1.01    0.33
  -6   4   8    1.18    0.37
  -6   4   8    1.28    0.45
   5  -4  -8   47.90    2.04
   5  -4  -8   47.30    1.76
   5  -4  -8   49.76    1.92
  -5   4   8   49.89    1.87
  -5   4   8   51.01    1.85
  -5   4   8   45.98    1.97
   4  -4  -8  114.24    3.77
   4  -4  -8  110.43    3.66
   4  -4  -8  117.64    3.82
   4  -4  -8  105.84    3.71
  -4   4   8  116.39    3.72
  -4   4   8  117.12    3.68
  -4   4   8  111.40    3.90
   3  -4  -8   17.26    0.86
   3  -4  -8   16.54    0.83
   3  -4  -8   16.63    0.90
   3  -4  -8   17.67    0.82
  -3   4   8   16.72    0.84
  -3   4   8   16.00    0.79
  -3   4   8   16.92    0.91
   2  -4  -8  166.16    5.26
   2  -4  -8  161.71    5.18
   2  -4  -8  165.92    5.16
   2  -4  -8  163.70    5.17
  -2   4   8  162.12    5.24
  -2   4   8  166.18    5.09
  -2   4   8  164.47    5.17
   1  -4  -8    6.43    0.48
   1  -4  -8    5.88    0.48
   1  -4  -8    6.84    0.50
   1  -4  -8    5.80    0.47
   1  -4  -8    6.12    0.53
  -1   4   8    5.90    0.48
  -1   4   8    6.07    0.42
   0  -4  -8   38.19    1.49
   0  -4  -8   36.41    1.45
   0  -4  -8   37.29    1.41
   0  -4  -8   37.47    1.46
   0  -4  -8   37.08    1.48
   0   4   8   35.11    1.44
   0   4   8   39.56    1.35
  -1  -4  -8    3.82    0.41
  -1  -4  -8    4.69    0.50
  -1  -4  -8    3.32    0.38
  -1  -4  -8    3.84    0.41
   1   4   8    3.88    0.40
   1   4   8    3.94    0.33
  -2  -4  -8    3.34    0.40
  -2  -4  -8    2.74    0.38
  -2  -4  -8    2.57    0.35
  -2  -4  -8    2.52    0.42
  -2  -4  -8    2.63    0.40
   2   4   8    2.23    0.30
  -3  -4  -8   11.52    0.80
  -3  -4  -8   11.93    0.73
  -3  -4  -8   10.64    0.73
  -3  -4  -8   11.58    0.63
   6  -5  -8   41.86    1.55
   6  -5  -8   38.59    1.80
   6  -5  -8   41.75    1.74
   6  -5  -8   40.41    1.74
  -6   5   8   43.39    1.76
  -6   5   8   41.30    1.89
  -6   5   8   43.82    1.72
   5  -5  -8    9.73    0.62
   5  -5  -8   11.74    0.80
   5  -5  -8   11.98    0.77
   5  -5  -8   10.54    0.77
  -5   5   8   11.11    0.75
  -5   5   8   11.23    0.87
  -5   5   8   11.55    0.75
   4  -5  -8   25.25    1.36
   4  -5  -8   27.18    1.20
   4  -5  -8   26.87    1.23
   4  -5  -8   25.71    1.11
  -4   5   8   24.86    1.28
  -4   5   8   26.61    1.18
  -4   5   8   27.06    1.16
   3  -5  -8    2.03    0.35
   3  -5  -8    2.22    0.39
   3  -5  -8    2.25    0.34
   3  -5  -8    2.45    0.39
  -3   5   8    3.60    0.51
  -3   5   8    2.49    0.35
  -3   5   8    2.21    0.37
   2  -5  -8    1.86    0.36
   2  -5  -8    2.19    0.35
   2  -5  -8    2.01    0.34
   2  -5  -8    2.64    0.37
  -2   5   8    2.27    0.39
  -2   5   8    2.09    0.35
  -2   5   8    2.72    0.35
   1  -5  -8    0.93    0.30
   1  -5  -8    1.39    0.28
   1  -5  -8    0.89    0.27
   1  -5  -8    0.53    0.24
   1  -5  -8    0.93    0.24
  -1   5   8    0.87    0.25
  -1   5   8    1.08    0.25
   0  -5  -8   61.80    2.21
   0  -5  -8   61.51    2.23
   0  -5  -8   59.31    2.21
   0  -5  -8   60.36    2.16
   0  -5  -8   64.30    2.25
   0   5   8   61.26    2.08
   0   5   8   58.27    2.20
  -1  -5  -8   13.46    0.82
  -1  -5  -8   13.20    0.80
  -1  -5  -8   13.81    0.77
  -1  -5  -8   14.12    0.84
  -1  -5  -8   14.03    0.79
   1   5   8   13.82    0.68
  -2  -5  -8   42.72    1.65
  -2  -5  -8   41.92    1.74
  -2  -5  -8   43.20    1.63
  -2  -5  -8   39.37    1.68
   2   5   8   42.39    1.50
  -3  -5  -8   43.94    1.82
  -3  -5  -8   45.74    1.77
  -3  -5  -8   44.86    1.65
  -3  -5  -8   46.12    1.89
   3   5   8   40.94    1.51
   5  -6  -8   17.88    1.00
   5  -6  -8   19.48    1.08
   5  -6  -8   19.17    1.06
   5  -6  -8   18.22    0.87
  -5   6   8   18.95    1.03
  -5   6   8   17.17    0.98
  -5   6   8   18.66    1.15
   4  -6  -8   23.87    1.07
   4  -6  -8   25.28    1.25
   4  -6  -8   25.29    1.18
   4  -6  -8   25.32    1.22
  -4   6   8   25.11    1.14
  -4   6   8   24.74    1.29
  -4   6   8   23.13    1.14
   3  -6  -8    3.88    0.52
   3  -6  -8    4.65    0.53
   3  -6  -8    4.83    0.52
   3  -6  -8    5.01    0.47
  -3   6   8    4.35    0.51
  -3   6   8    4.43    0.49
  -3   6   8    5.01    0.56
   2  -6  -8  150.45    4.89
   2  -6  -8  151.38    4.77
   2  -6  -8  149.08    4.87
   2  -6  -8  144.70    4.82
  -2   6   8  153.18    4.73
  -2   6   8  141.42    4.87
   1  -6  -8   13.71    0.84
   1  -6  -8   15.05    0.84
  -1   6   8   15.17    0.78
  -1   6   8   14.63    0.87
   0  -6  -8   78.63    2.74
   0  -6  -8   79.16    2.80
   0   6   8   79.67    2.67
   0   6   8   78.39    2.81
  -1  -6  -8   26.92    1.29
  -1  -6  -8   27.09    1.25
  -1  -6  -8   29.01    1.34
   1   6   8   29.52    1.18
  -2  -6  -8   16.41    0.91
  -2  -6  -8   15.17    1.00
  -2  -6  -8   17.39    1.00
  -2  -6  -8   16.00    0.93
   2   6   8   17.30    0.84
   5  -7  -8   16.73    0.96
   5  -7  -8   15.84    0.80
   5  -7  -8   15.41    1.00
  -5   7   8   15.60    0.95
  -5   7   8   16.48    0.98
  -5   7   8   15.87    1.10
   4  -7  -8   61.98    2.29
   4  -7  -8   59.91    2.36
   4  -7  -8   59.71    2.16
   4  -7  -8   59.78    2.34
  -4   7   8   61.04    2.26
  -4   7   8   62.23    2.32
  -4   7   8   61.98    2.46
   3  -7  -8    1.47    0.39
   3  -7  -8    0.02    0.22
   3  -7  -8    0.12    0.31
   3  -7  -8    0.33    0.28
  -3   7   8   -0.24    0.27
  -3   7   8    0.49    0.28
  -3   7   8   -0.15    0.24
   2  -7  -8   52.79    2.03
   2  -7  -8   53.24    2.11
   2  -7  -8   54.05    2.05
   2  -7  -8   55.54    2.16
  -2   7   8   53.90    2.01
  -2   7   8   55.79    2.19
   1  -7  -8    3.83    0.49
   1  -7  -8    4.31    0.53
   1  -7  -8    4.62    0.55
   1  -7  -8    3.58    0.56
  -1   7   8    4.96    0.52
  -1   7   8    6.50    0.73
   0  -7  -8    1.57    0.38
   0  -7  -8    1.11    0.34
   0  -7  -8    0.83    0.32
   0  -7  -8    0.83    0.32
   0   7   8    0.51    0.31
   0   7   8    1.45    0.35
  -1  -7  -8    0.52    0.31
  -1  -7  -8    0.97    0.34
  -1  -7  -8    1.22    0.38
  -1  -7  -8    0.99    0.34
   1   7   8   -0.13    0.20
   1   7   8    0.38    0.28
  -2  -7  -8    9.33    0.78
   4  -8  -8    1.03    0.37
   4  -8  -8    0.15    0.29
   4  -8  -8    0.26    0.30
   4  -8  -8    0.22    0.26
  -4   8   8    0.95    0.38
  -4   8   8   -0.18    0.34
  -4   8   8    0.03    0.33
   3  -8  -8    2.76    0.44
   3  -8  -8    3.43    0.45
   3  -8  -8    2.93    0.48
   3  -8  -8    3.59    0.56
  -3   8   8    3.24    0.52
  -3   8   8    3.23    0.47
  -3   8   8    3.75    0.53
   2  -8  -8   38.54    1.60
   2  -8  -8   36.78    1.56
   2  -8  -8   38.17    1.68
   2  -8  -8   36.80    1.69
  -2   8   8   36.34    1.56
  -2   8   8   36.67    1.72
   1  -8  -8    4.32    0.58
   1  -8  -8    3.71    0.52
   1  -8  -8    5.23    0.58
   1  -8  -8    4.83    0.64
  -1   8   8    5.40    0.59
  -1   8   8    5.50    0.69
   0  -8  -8   32.15    1.51
   0  -8  -8   31.31    1.50
   0  -8  -8   31.13    1.44
   0  -8  -8   32.98    1.50
   0   8   8   30.96    1.38
   1   9  -9    4.85    0.49
   1   9  -9    5.46    0.59
   0   9  -9    2.56    0.31
   0   9  -9    2.35    0.34
   3   8  -9    9.40    0.92
   3   8  -9    9.65    0.72
   2   8  -9   10.82    0.69
   2   8  -9   10.63    0.66
   1   8  -9   89.56    2.99
   1   8  -9   92.79    2.98
   0   8  -9    1.28    0.22
   0   8  -9    1.32    0.24
   0   8  -9    1.26    0.28
  -1   8  -9  103.53    3.15
  -1   8  -9  102.97    3.25
  -1   8  -9  104.79    3.16
  -2   8  -9   29.53    1.29
   4   7  -9   11.27    0.79
   4   7  -9   12.27    0.87
   4   7  -9   11.57    0.81
  -4  -7   9   11.68    0.56
   3   7  -9   73.79    2.69
   3   7  -9   74.88    2.57
   3   7  -9   70.12    2.55
   2   7  -9    3.36    0.40
   2   7  -9    4.25    0.42
   1   7  -9   66.27    2.18
   1   7  -9   65.49    2.20
   1   7  -9   65.11    2.19
   0   7  -9   14.44    0.61
   0   7  -9   14.63    0.60
  -1   7  -9    0.88    0.30
  -1   7  -9    0.87    0.17
  -2   7  -9    2.95    0.38
  -2   7  -9    2.57    0.30
  -3   7  -9   25.26    1.06
  -3   7  -9   25.53    1.09
   4   6  -9    2.81    0.43
   4   6  -9    2.50    0.42
   4   6  -9    2.06    0.43
  -4  -6   9    2.20    0.27
   3   6  -9    8.30    0.68
   3   6  -9    7.33    0.56
   3   6  -9    6.94    0.57
   2   6  -9   10.23    0.72
   2   6  -9    9.94    0.58
   2   6  -9   10.02    0.57
   2   6  -9   10.32    0.58
  -2  -6   9    9.56    0.57
   1   6  -9   22.93    0.90
   1   6  -9   23.29    1.13
   1   6  -9   21.75    0.88
   0   6  -9    4.76    0.28
   0   6  -9    5.37    0.50
   0   6  -9    4.42    0.31
   0   6  -9    4.92    0.29
  -1   6  -9   76.80    2.42
  -1   6  -9   77.22    2.59
  -1   6  -9   79.45    2.68
  -1   6  -9   79.18    2.41
  -2   6  -9   33.30    1.21
  -2   6  -9   31.05    1.28
  -2   6  -9   32.97    1.20
  -3   6  -9   30.19    1.19
  -3   6  -9   30.65    1.23
   5   5  -9    3.21    0.45
   5   5  -9    3.80    0.53
   5   5  -9    3.12    0.48
  -5  -5   9    2.87    0.36
   4   5  -9   11.81    0.73
   4   5  -9   10.56    0.71
   4   5  -9   10.64    0.76
  -4  -5   9   10.93    0.55
   3   5  -9   63.85    2.35
   3   5  -9   59.05    2.23
   3   5  -9   68.22    2.26
   3   5  -9   63.46    2.24
  -3  -5   9   67.00    2.00
  -3  -5   9   63.80    2.00
  -3  -5   9   65.82    2.21
   2   5  -9    6.83    0.54
   2   5  -9    6.43    0.44
   2   5  -9    5.80    0.43
   2   5  -9    6.28    0.43
  -2  -5   9    5.69    0.38
   1   5  -9  192.02    5.98
   1   5  -9  193.50    5.98
   1   5  -9  201.09    5.98
   1   5  -9  205.07    6.21
   0   5  -9   28.89    0.95
   0   5  -9   29.22    0.93
   0   5  -9   27.32    0.91
   0   5  -9   29.29    0.94
   0   5  -9   27.81    0.97
   0   5  -9   29.18    1.20
   0   5  -9   26.44    0.95
  -1   5  -9   82.53    2.56
  -1   5  -9   81.69    2.46
  -1   5  -9   77.52    2.45
  -1   5  -9   83.72    2.74
  -1   5  -9   81.83    2.68
  -2   5  -9   39.59    1.49
  -2   5  -9   40.42    1.44
  -2   5  -9   40.45    1.44
  -3   5  -9    0.47    0.23
  -3   5  -9    0.75    0.21
  -4   5  -9    0.12    0.26
   5   4  -9   47.23    1.87
   5   4  -9   46.25    1.86
   5   4  -9   46.45    1.89
   4   4  -9   19.47    1.01
   4   4  -9   20.65    0.99
   4   4  -9   21.85    1.08
  -4  -4   9   19.93    0.82
  -4  -4   9   20.14    0.97
   3   4  -9   87.76    2.83
   3   4  -9   88.96    2.95
   3   4  -9   83.72    2.81
  -3  -4   9   87.00    2.61
  -3  -4   9   82.23    2.61
  -3  -4   9   80.44    2.78
   2   4  -9    9.02    0.51
   2   4  -9    9.14    0.50
   2   4  -9    8.96    0.62
  -2  -4   9    9.21    0.46
   1   4  -9   16.40    0.64
   1   4  -9   15.53    0.64
   1   4  -9   15.90    0.65
   1   4  -9   16.77    0.83
   0   4  -9    0.41    0.11
   0   4  -9    0.42    0.10
   0   4  -9    0.54    0.10
   0   4  -9    0.49    0.11
   0   4  -9    0.44    0.09
   0   4  -9    0.85    0.24
   0   4  -9    0.45    0.12
  -1   4  -9   26.81    1.05
  -1   4  -9   25.24    0.97
  -1   4  -9   25.82    1.07
  -2   4  -9    5.84    0.43
  -2   4  -9    5.05    0.39
  -2   4  -9    5.15    0.41
  -3   4  -9   32.54    1.32
  -3   4  -9   33.52    1.22
  -3   4  -9   33.33    1.20
  -4   4  -9   72.80    2.58
   6   3  -9    4.21    0.60
   6   3  -9    4.07    0.57
   6   3  -9    2.84    0.49
  -6  -3   9    3.17    0.42
  -6  -3   9    4.07    0.40
   5   3  -9   22.62    1.12
   5   3  -9   19.32    1.06
   5   3  -9   20.33    1.05
  -5  -3   9   21.33    0.85
  -5  -3   9   21.06    1.07
  -5  -3   9   21.56    0.93
   4   3  -9   12.86    0.73
   4   3  -9   11.73    0.52
   4   3  -9   11.83    0.73
   4   3  -9   12.55    0.79
   4   3  -9   11.94    0.72
  -4  -3   9   12.41    0.60
  -4  -3   9   12.44    0.53
   3   3  -9    4.99    0.27
   3   3  -9    4.79    0.40
   3   3  -9    4.33    0.49
   3   3  -9    4.38    0.40
   3   3  -9    4.62    0.40
  -3  -3   9    5.24    0.30
  -3  -3   9    4.53    0.29
   2   3  -9   11.72    0.60
   2   3  -9   10.54    0.54
   2   3  -9   10.32    0.42
   2   3  -9   10.70    0.54
   2   3  -9   10.40    0.64
  -2  -3   9   10.43    0.51
   1   3  -9  164.58    5.01
   1   3  -9  159.86    4.80
   1   3  -9  160.94    4.80
   1   3  -9  140.95    4.76
   1   3  -9  164.91    4.80
   1   3  -9  158.47    4.76
   0   3  -9   16.61    0.56
   0   3  -9   15.92    0.59
   0   3  -9   16.45    0.79
   0   3  -9   15.05    0.57
   0   3  -9   15.99    0.64
   0   3  -9   16.89    0.78
  -1   3  -9  135.62    4.25
  -1   3  -9  138.68    4.33
  -1   3  -9  137.16    4.32
  -2   3  -9  122.98    3.92
  -2   3  -9  121.38    3.93
  -2   3  -9  127.10    3.91
  -3   3  -9   11.46    0.47
  -3   3  -9   12.87    0.64
  -3   3  -9   13.02    0.72
  -3   3  -9   12.63    0.57
  -4   3  -9   25.80    1.00
  -4   3  -9   24.10    1.17
   6   2  -9   18.89    1.05
   6   2  -9   20.87    1.13
   6   2  -9   19.17    1.08
  -6  -2   9   20.83    0.90
  -6  -2   9   19.05    0.95
  -6  -2   9   18.44    1.08
   5   2  -9   42.13    1.69
   5   2  -9   39.13    1.62
   5   2  -9   39.34    1.64
  -5  -2   9   40.93    1.65
  -5  -2   9   40.36    1.50
  -5  -2   9   40.60    1.45
   4   2  -9   25.52    1.12
   4   2  -9   23.00    1.10
   4   2  -9   26.09    1.11
   4   2  -9   25.22    1.16
  -4  -2   9   24.19    1.10
  -4  -2   9   27.80    1.00
  -4  -2   9   25.26    0.96
   3   2  -9  189.65    6.02
   3   2  -9  199.53    6.16
   3   2  -9  200.18    6.04
   3   2  -9  191.36    5.90
   3   2  -9  195.31    6.06
  -3  -2   9  203.67    5.88
  -3  -2   9  188.86    6.07
  -3  -2   9  205.13    5.91
  -3  -2   9  187.11    5.94
   2   2  -9    7.30    0.43
   2   2  -9    8.00    0.45
   2   2  -9    7.44    0.44
   2   2  -9    7.84    0.56
  -2  -2   9    7.91    0.43
   1   2  -9  158.24    5.28
   1   2  -9  170.55    5.31
   1   2  -9  177.40    5.32
   1   2  -9  184.55    5.52
   1   2  -9  182.09    5.33
   1   2  -9  182.02    5.32
   0   2  -9   71.99    2.40
   0   2  -9   71.62    2.17
   0   2  -9   70.59    2.38
   0   2  -9   71.24    2.17
   0   2  -9   69.90    2.18
   0   2  -9   67.79    2.17
  -1   2  -9    7.33    0.49
  -1   2  -9    7.35    0.48
  -1   2  -9    6.99    0.29
  -2   2  -9   10.76    0.41
  -2   2  -9   10.81    0.56
  -2   2  -9   10.03    0.39
  -2   2  -9   10.12    0.61
  -2   2  -9    9.99    0.59
  -3   2  -9   11.79    0.63
  -3   2  -9   10.45    0.47
  -3   2  -9   11.03    0.50
  -4   2  -9   16.65    0.95
  -4   2  -9   18.41    0.65
  -4   2  -9   17.73    0.83
  -4   2  -9   17.10    0.73
  -4   2  -9   18.82    0.66
   6   1  -9   24.99    1.22
   6   1  -9   24.56    1.25
   6   1  -9   25.69    1.29
  -6  -1   9   26.15    1.13
  -6  -1   9   24.27    1.08
  -6  -1   9   25.01    1.28
   5   1  -9   74.54    2.65
   5   1  -9   75.60    2.90
  -5  -1   9   75.99    2.50
  -5  -1   9   72.40    2.65
  -5  -1   9   72.87    2.47
   4   1  -9    1.82    0.31
   4   1  -9    2.13    0.37
   4   1  -9    1.97    0.31
   4   1  -9    2.13    0.35
  -4  -1   9    2.08    0.27
  -4  -1   9    2.40    0.29
  -4  -1   9    1.83    0.34
   3   1  -9    6.78    0.49
   3   1  -9    6.57    0.47
   3   1  -9    7.82    0.49
   3   1  -9    7.02    0.57
  -3  -1   9    6.44    0.47
  -3  -1   9    7.51    0.42
  -3  -1   9    6.53    0.38
  -3  -1   9    7.04    0.39
   2   1  -9   14.05    0.77
   2   1  -9   14.77    0.66
   2   1  -9   13.54    0.66
   2   1  -9   14.93    0.67
   2   1  -9   15.00    0.68
  -2  -1   9   14.87    0.66
  -2  -1   9   15.31    0.52
   1   1  -9   30.35    1.06
   1   1  -9   25.96    1.09
   1   1  -9   29.99    1.20
   1   1  -9   29.59    1.18
   1   1  -9   30.28    1.07
   1   1  -9   29.77    1.05
  -1  -1   9   29.66    1.01
   0   1  -9   12.67    0.49
   0   1  -9   11.32    0.49
   0   1  -9   12.00    0.63
   0   1  -9   11.65    0.49
   0   1  -9   11.36    0.64
  -1   1  -9  107.20    3.06
  -1   1  -9  102.25    3.28
  -1   1  -9   91.21    3.04
  -1   1  -9  100.65    3.07
  -1   1  -9  102.17    3.07
  -1   1  -9  100.80    3.25
  -2   1  -9   94.23    3.12
  -2   1  -9  107.56    3.13
  -2   1  -9  107.20    3.36
  -2   1  -9  102.11    3.11
  -2   1  -9   99.78    3.14
  -2   1  -9  104.45    3.27
  -3   1  -9   20.05    0.99
  -3   1  -9   21.15    0.94
  -3   1  -9   21.28    0.80
  -3   1  -9   20.19    0.77
  -4   1  -9   95.99    3.24
  -4   1  -9  100.09    3.41
  -4   1  -9   93.44    3.11
  -4   1  -9   99.92    3.09
  -4   1  -9  101.44    3.09
   6   0  -9    2.02    0.41
   6   0  -9    1.60    0.40
   6   0  -9    1.07    0.39
  -6   0   9    1.43    0.33
  -6   0   9    2.14    0.35
  -6   0   9    1.16    0.37
   5   0  -9    4.31    0.50
   5   0  -9    3.52    0.49
   5   0  -9    3.88    0.49
  -5   0   9    3.91    0.40
  -5   0   9    4.21    0.51
  -5   0   9    3.81    0.44
   4   0  -9   31.50    1.41
   4   0  -9   31.91    1.34
   4   0  -9   31.71    1.33
   4   0  -9   33.38    1.40
  -4   0   9   33.74    1.23
  -4   0   9   33.06    1.25
  -4   0   9   35.16    1.39
   3   0  -9   67.25    2.38
   3   0  -9   65.58    2.31
   3   0  -9   68.34    2.30
   3   0  -9   68.99    2.30
  -3   0   9   62.35    2.24
  -3   0   9   67.59    2.31
  -3   0   9   71.35    2.25
   2   0  -9    1.09    0.27
   2   0  -9    1.40    0.22
   2   0  -9    1.28    0.21
   2   0  -9    0.89    0.22
  -2   0   9    1.44    0.17
  -2   0   9    1.29    0.15
  -2   0   9    1.54    0.24
   1   0  -9  252.49    7.64
   1   0  -9  257.27    7.79
   1   0  -9  249.44    7.64
   1   0  -9  256.99    7.67
   1   0  -9  263.11    7.78
  -1   0   9  245.02    7.62
   0   0  -9   75.86    2.57
   0   0  -9   84.72    2.63
   0   0  -9   84.45    2.77
   0   0  -9   85.32    2.78
   0   0  -9   84.60    2.61
   0   0   9   83.34    2.58
  -1   0  -9   24.67    0.89
  -1   0  -9   26.27    1.08
  -1   0  -9   21.29    1.00
  -1   0  -9   25.82    1.03
  -1   0  -9   24.69    0.90
  -1   0  -9   24.08    0.88
  -2   0  -9   65.91    2.18
  -2   0  -9   71.18    2.20
  -2   0  -9   67.25    2.27
  -2   0  -9   66.36    2.36
  -2   0  -9   70.30    2.20
  -3   0  -9    0.27    0.14
  -3   0  -9    0.40    0.27
  -3   0  -9    0.18    0.22
  -3   0  -9    0.34    0.15
  -3   0  -9   -0.01    0.14
  -3   0  -9    0.26    0.14
  -4   0  -9    0.67    0.20
  -4   0  -9    0.33    0.18
  -4   0  -9    0.45    0.24
  -4   0  -9    0.01    0.28
   6  -1  -9   42.84    1.79
   6  -1  -9   42.40    1.81
   6  -1  -9   44.41    1.83
  -6   1   9   44.31    1.69
  -6   1   9   43.97    1.87
  -6   1   9   44.49    1.70
   5  -1  -9   87.50    3.06
   5  -1  -9   86.22    2.96
   5  -1  -9   84.72    2.96
  -5   1   9   84.46    2.82
  -5   1   9   81.53    2.98
  -5   1   9   83.34    2.83
   4  -1  -9    0.28    0.24
   4  -1  -9    0.23    0.20
   4  -1  -9   -0.01    0.22
  -4   1   9    0.04    0.18
  -4   1   9    0.41    0.19
  -4   1   9    0.46    0.24
   3  -1  -9  121.35    4.04
   3  -1  -9  125.85    4.11
   3  -1  -9  124.14    4.02
   3  -1  -9  117.53    4.00
   3  -1  -9  126.81    4.05
  -3   1   9  126.60    3.98
  -3   1   9  125.89    3.90
  -3   1   9  138.84    4.53
   2  -1  -9   12.27    0.62
   2  -1  -9   12.39    0.64
   2  -1  -9   12.95    0.67
   2  -1  -9   11.71    0.63
   2  -1  -9   12.39    0.71
  -2   1   9   12.60    0.53
  -2   1   9   12.02    0.63
  -2   1   9   12.61    0.53
   1  -1  -9   14.04    0.73
   1  -1  -9   14.08    0.64
   1  -1  -9   13.67    0.65
   1  -1  -9   13.85    0.75
   1  -1  -9   13.97    0.65
  -1   1   9   13.99    0.53
  -1   1   9   13.04    0.55
  -1   1   9   13.81    0.63
   0  -1  -9   15.71    0.79
   0  -1  -9   16.49    0.70
   0  -1  -9   16.27    0.70
   0  -1  -9   16.65    0.81
   0  -1  -9   16.37    0.69
   0   1   9   15.66    0.65
  -1  -1  -9    2.06    0.26
  -1  -1  -9    2.16    0.26
  -1  -1  -9    1.85    0.30
  -1  -1  -9    1.95    0.33
   1   1   9    1.83    0.28
  -2  -1  -9    9.57    0.56
  -2  -1  -9    9.92    0.52
  -2  -1  -9   10.04    0.53
  -2  -1  -9    9.12    0.63
  -2  -1  -9   10.21    0.52
  -3  -1  -9   12.37    0.64
  -3  -1  -9   12.08    0.63
  -3  -1  -9   12.38    0.57
  -3  -1  -9   13.43    0.65
  -4  -1  -9   57.39    2.19
  -4  -1  -9   54.57    1.95
  -4  -1  -9   53.96    2.07
  -4  -1  -9   54.59    1.95
   6  -2  -9    4.05    0.53
   6  -2  -9    3.24    0.49
   6  -2  -9    4.30    0.50
   6  -2  -9    3.08    0.51
  -6   2   9    3.76    0.54
  -6   2   9    4.05    0.51
  -6   2   9    3.80    0.48
   5  -2  -9   16.88    0.87
   5  -2  -9   17.45    1.43
   5  -2  -9   18.13    0.97
   5  -2  -9   15.65    0.91
  -5   2   9   15.19    0.95
  -5   2   9   17.35    0.86
  -5   2   9   17.26    0.93
   4  -2  -9    8.26    0.57
   4  -2  -9    8.64    0.62
   4  -2  -9    9.07    0.66
   4  -2  -9    8.23    0.60
  -4   2   9    8.77    0.55
  -4   2   9    9.28    0.65
  -4   2   9    8.13    0.55
   3  -2  -9    7.71    0.60
   3  -2  -9    8.90    0.58
   3  -2  -9    8.98    0.59
   3  -2  -9    8.54    0.59
   3  -2  -9    8.47    0.56
  -3   2   9    8.27    0.49
  -3   2   9    8.67    0.60
  -3   2   9    9.59    0.55
   2  -2  -9    4.86    0.48
   2  -2  -9    4.53    0.43
   2  -2  -9    4.48    0.39
   2  -2  -9    4.62    0.39
  -2   2   9    3.44    0.31
  -2   2   9    4.46    0.41
   1  -2  -9  144.05    4.61
   1  -2  -9  141.13    4.51
   1  -2  -9  142.81    4.47
   1  -2  -9  154.17    4.60
   1  -2  -9  144.03    4.49
  -1   2   9  136.00    4.34
  -1   2   9  142.82    4.34
   0  -2  -9   56.25    1.98
   0  -2  -9   57.97    2.08
   0  -2  -9   56.06    1.97
   0  -2  -9   56.73    1.96
   0  -2  -9   64.20    2.11
  -1  -2  -9   58.08    2.01
  -1  -2  -9   57.02    1.94
  -1  -2  -9   55.63    1.90
  -1  -2  -9   56.47    2.06
  -1  -2  -9   55.56    1.93
   1   2   9   54.16    1.87
  -2  -2  -9  116.90    3.75
  -2  -2  -9  121.08    3.89
  -2  -2  -9  114.71    3.75
  -2  -2  -9  118.98    3.76
  -2  -2  -9  117.73    3.73
   2   2   9  114.30    3.66
  -3  -2  -9    3.53    0.39
  -3  -2  -9    3.59    0.48
  -3  -2  -9    3.72    0.40
  -4  -2  -9   29.75    1.26
  -4  -2  -9   30.45    1.38
   6  -3  -9   23.77    1.24
   6  -3  -9   23.05    1.19
   6  -3  -9   23.64    1.20
   6  -3  -9   23.37    1.22
  -6   3   9   22.49    1.12
  -6   3   9   23.88    1.15
  -6   3   9   23.63    1.29
   5  -3  -9   41.27    1.63
   5  -3  -9   43.91    1.78
   5  -3  -9   43.63    1.76
   5  -3  -9   41.19    1.73
  -5   3   9   43.11    1.80
  -5   3   9   41.68    1.66
  -5   3   9   44.04    1.65
   4  -3  -9   15.91    0.85
   4  -3  -9   15.21    0.80
   4  -3  -9   14.47    0.87
   4  -3  -9   14.29    0.87
  -4   3   9   15.91    0.82
  -4   3   9   15.28    0.88
  -4   3   9   15.25    0.77
   3  -3  -9  161.11    5.15
   3  -3  -9  157.68    5.18
   3  -3  -9  162.99    5.14
   3  -3  -9  168.63    5.26
  -3   3   9  161.98    5.04
  -3   3   9  163.61    5.13
  -3   3   9  161.83    5.21
   2  -3  -9   12.19    0.69
   2  -3  -9   12.14    0.67
   2  -3  -9   11.25    0.67
   2  -3  -9   10.37    0.71
   2  -3  -9   10.80    0.63
  -2   3   9   11.87    0.58
  -2   3   9   11.88    0.69
   1  -3  -9   80.93    2.74
   1  -3  -9   83.44    2.72
   1  -3  -9   83.43    2.71
   1  -3  -9   82.66    2.79
   1  -3  -9   82.73    2.82
  -1   3   9   77.20    2.59
  -1   3   9   77.04    2.72
  -1   3   9   84.37    2.61
   0  -3  -9   56.50    2.10
   0  -3  -9   57.17    2.03
   0  -3  -9   59.38    2.12
   0  -3  -9   58.36    2.01
   0  -3  -9   59.33    2.04
   0   3   9   56.22    1.86
   0   3   9   58.60    1.86
  -1  -3  -9    6.01    0.47
  -1  -3  -9    6.09    0.46
  -1  -3  -9    6.59    0.51
  -1  -3  -9    5.30    0.44
  -1  -3  -9    5.22    0.51
   1   3   9    5.70    0.46
  -2  -3  -9    6.58    0.51
  -2  -3  -9    7.29    0.51
  -2  -3  -9    7.23    0.53
  -2  -3  -9    6.97    0.51
  -2  -3  -9    6.69    0.60
  -3  -3  -9    8.87    0.53
  -3  -3  -9    8.45    0.74
  -3  -3  -9    9.23    0.69
   6  -4  -9   11.30    0.85
   6  -4  -9   11.50    0.83
   6  -4  -9   12.82    0.86
  -6   4   9   10.62    0.76
  -6   4   9   12.22    0.81
  -6   4   9   10.95    0.91
   5  -4  -9   58.64    2.23
   5  -4  -9   61.33    2.29
   5  -4  -9   58.81    2.25
   5  -4  -9   56.88    2.12
  -5   4   9   62.95    2.18
  -5   4   9   58.69    2.20
  -5   4   9   58.79    2.34
   4  -4  -9    8.50    0.64
   4  -4  -9    8.01    0.66
   4  -4  -9    9.04    0.68
   4  -4  -9    8.52    0.60
  -4   4   9    9.66    0.82
  -4   4   9    9.31    0.67
  -4   4   9    9.92    0.67
   3  -4  -9   15.14    0.81
   3  -4  -9   14.86    0.82
   3  -4  -9   15.97    0.89
   3  -4  -9   15.32    0.80
  -3   4   9   14.31    0.81
  -3   4   9   14.78    0.75
  -3   4   9   15.77    0.89
   2  -4  -9   10.75    0.67
   2  -4  -9   12.05    0.70
   2  -4  -9   11.45    0.75
   2  -4  -9   10.98    0.66
   2  -4  -9   11.34    0.73
  -2   4   9   10.91    0.70
  -2   4   9   11.92    0.62
   1  -4  -9   16.24    0.88
   1  -4  -9   15.94    0.82
   1  -4  -9   15.96    0.80
   1  -4  -9   17.50    0.86
   1  -4  -9   16.86    0.84
  -1   4   9   15.30    0.72
   0  -4  -9    4.06    0.47
   0  -4  -9    3.93    0.43
   0  -4  -9    3.45    0.40
   0  -4  -9    3.72    0.46
   0  -4  -9    4.36    0.42
   0   4   9    3.94    0.34
   0   4   9    4.03    0.41
  -1  -4  -9   30.14    1.24
  -1  -4  -9   27.63    1.25
  -1  -4  -9   28.99    1.28
  -1  -4  -9   29.98    1.27
  -1  -4  -9   30.95    1.34
   1   4   9   31.78    1.08
  -2  -4  -9   55.13    2.05
  -2  -4  -9   55.72    2.01
  -2  -4  -9   54.39    2.13
  -3  -4  -9    0.28    0.27
  -3  -4  -9    0.63    0.30
  -3  -4  -9    0.35    0.35
  -3  -4  -9    0.32    0.22
   5  -5  -9    0.58    0.27
   5  -5  -9    1.02    0.36
   5  -5  -9    1.21    0.34
   5  -5  -9    1.44    0.45
  -5   5   9    1.47    0.43
  -5   5   9    0.84    0.31
  -5   5   9    0.86    0.31
   4  -5  -9    6.07    0.54
   4  -5  -9    5.64    0.57
   4  -5  -9    6.06    0.63
   4  -5  -9    5.35    0.58
  -4   5   9    6.94    0.56
  -4   5   9    4.75    0.60
  -4   5   9    6.54    0.55
   3  -5  -9   94.40    3.23
   3  -5  -9   86.90    3.12
   3  -5  -9   88.64    3.07
   3  -5  -9   94.86    3.12
  -3   5   9   89.79    3.21
  -3   5   9   92.02    3.12
  -3   5   9   91.23    3.03
   2  -5  -9   11.65    0.75
   2  -5  -9   11.81    0.71
   2  -5  -9   11.42    0.72
  -2   5   9   11.50    0.75
  -2   5   9   11.25    0.65
   1  -5  -9   85.24    3.44
   1  -5  -9   86.01    2.95
   1  -5  -9   88.61    3.13
   1  -5  -9   86.16    3.01
   1  -5  -9   90.11    3.00
  -1   5   9   85.21    3.01
  -1   5   9   87.53    2.86
   0  -5  -9   78.79    2.75
   0  -5  -9   81.29    2.80
   0  -5  -9   76.63    2.78
   0  -5  -9   77.55    2.76
   0   5   9   77.96    2.75
   0   5   9   79.70    2.59
  -1  -5  -9    8.48    0.63
  -1  -5  -9    8.67    0.65
  -1  -5  -9    7.71    0.65
  -1  -5  -9    8.52    0.64
   1   5   9    8.88    0.52
  -2  -5  -9   40.79    1.75
  -2  -5  -9   40.76    1.61
  -2  -5  -9   39.45    1.66
  -2  -5  -9   39.77    1.63
   2   5   9   40.91    1.40
   5  -6  -9   54.62    2.20
   5  -6  -9   53.82    2.18
  -5   6   9   54.93    2.12
  -5   6   9   54.18    2.09
  -5   6   9   55.66    2.32
   4  -6  -9    0.69    0.38
   4  -6  -9    0.34    0.34
   4  -6  -9    0.83    0.33
  -4   6   9    0.78    0.33
  -4   6   9    0.66    0.30
  -4   6   9    0.98    0.41
   3  -6  -9   51.25    2.00
   3  -6  -9   51.40    2.43
   3  -6  -9   56.47    2.53
   3  -6  -9   52.11    2.10
  -3   6   9   52.74    2.03
  -3   6   9   52.72    2.13
  -3   6   9   52.15    1.95
   2  -6  -9    3.15    0.45
   2  -6  -9    3.04    0.44
   2  -6  -9    3.60    0.52
  -2   6   9    3.03    0.50
   1  -6  -9    6.10    0.56
   1  -6  -9    6.15    0.63
   1  -6  -9    5.86    0.58
   1  -6  -9    5.82    0.58
  -1   6   9    5.70    0.51
  -1   6   9    4.89    0.54
   0  -6  -9    5.08    0.58
   0  -6  -9    4.50    0.53
   0  -6  -9    5.41    0.55
   0   6   9    5.33    0.48
  -1  -6  -9    1.39    0.35
  -1  -6  -9    1.31    0.35
  -1  -6  -9    1.33    0.36
  -1  -6  -9    0.95    0.34
   1   6   9    1.72    0.31
  -2  -6  -9   12.46    0.86
  -2  -6  -9   13.36    0.83
  -2  -6  -9   13.81    0.89
   2   6   9   12.81    0.69
   4  -7  -9    3.59    0.51
   4  -7  -9    2.69    0.46
   4  -7  -9    3.09    0.44
   4  -7  -9    4.01    0.60
  -4   7   9    2.83    0.47
  -4   7   9    4.48    0.67
  -4   7   9    2.54    0.46
   3  -7  -9    7.77    0.66
   3  -7  -9    8.83    0.79
   3  -7  -9    8.60    0.70
   3  -7  -9    9.27    0.73
  -3   7   9    8.78    0.68
  -3   7   9    9.35    0.79
   2  -7  -9    1.06    0.34
   2  -7  -9    0.36    0.31
   2  -7  -9    0.70    0.31
   2  -7  -9    0.75    0.38
  -2   7   9    0.46    0.31
  -2   7   9    0.48    0.29
   1  -7  -9   24.34    1.26
   1  -7  -9   25.74    1.28
   1  -7  -9   25.24    1.21
   1  -7  -9   25.31    1.23
  -1   7   9   27.56    1.40
  -1   7   9   22.97    1.27
   0  -7  -9   37.45    1.67
   0  -7  -9   40.88    1.65
   0  -7  -9   37.43    1.66
   0  -7  -9   36.77    1.66
   0   7   9   37.19    1.51
  -1  -7  -9    8.58    1.10
  -1  -7  -9    9.22    0.75
  -1  -7  -9    9.00    0.77
  -1  -7  -9    8.86    0.76
   1   7   9    9.97    0.67
   3  -8  -9   45.40    1.79
   3  -8  -9   45.16    1.92
  -3   8   9   42.02    1.98
  -3   8   9   46.01    1.82
   2  -8  -9   13.39    0.97
   2  -8  -9   13.01    0.93
   2  -8  -9   14.09    0.90
   2  -8  -9   13.47    0.88
  -2   8   9   13.21    0.86
  -2   8   9   12.91    0.99
   1  -8  -9   31.74    1.60
   1  -8  -9   34.81    1.56
   1  -8  -9   37.08    1.78
   1  -8  -9   34.05    1.63
  -1   8   9   34.27    1.48
   2   8 -10   52.11    2.42
   2   8 -10   47.20    1.86
   2   8 -10   45.16    1.77
   1   8 -10    9.45    0.77
   1   8 -10    9.02    0.58
   1   8 -10    9.51    0.55
   0   8 -10    9.69    0.55
   0   8 -10    9.87    0.47
   0   8 -10    9.55    0.75
   0   8 -10    9.58    0.47
  -1   8 -10   18.54    0.88
  -1   8 -10   19.07    1.01
   3   7 -10    5.00    0.51
   3   7 -10    5.20    0.64
   3   7 -10    5.16    0.53
   2   7 -10    0.94    0.37
   2   7 -10    0.66    0.26
   2   7 -10    0.99    0.25
   1   7 -10    3.53    0.50
   1   7 -10    3.26    0.36
   1   7 -10    3.77    0.34
   1   7 -10    4.35    0.35
   0   7 -10   28.88    1.00
   0   7 -10   29.06    1.00
   0   7 -10   30.14    1.33
  -1   7 -10   12.07    0.67
  -1   7 -10   12.20    0.77
  -2   7 -10   17.70    0.91
  -2   7 -10   17.69    0.79
   4   6 -10   29.65    1.33
   4   6 -10   28.73    1.31
   4   6 -10   29.51    1.41
   3   6 -10    1.25    0.30
   3   6 -10    1.43    0.39
   2   6 -10   84.47    3.13
   2   6 -10   88.81    2.96
   2   6 -10  100.53    3.45
   2   6 -10   89.76    2.95
   1   6 -10   14.84    0.85
   1   6 -10   12.50    0.62
   1   6 -10   13.54    0.61
   1   6 -10   13.51    0.61
   0   6 -10   92.88    2.75
   0   6 -10   87.56    3.08
   0   6 -10   90.67    2.75
   0   6 -10   90.05    2.83
  -1   6 -10   65.80    2.10
  -1   6 -10   65.72    2.27
  -1   6 -10   64.90    2.06
  -1   6 -10   70.11    2.51
  -2   6 -10    1.51    0.26
  -2   6 -10    2.26    0.29
  -2   6 -10    1.87    0.32
   5   5 -10   16.72    1.02
   5   5 -10   14.77    0.94
   5   5 -10   16.08    0.96
   4   5 -10   73.88    2.64
   4   5 -10   74.52    2.75
   4   5 -10   74.74    2.64
  -4  -5  10   76.42    2.38
   3   5 -10    8.15    0.58
   3   5 -10    7.97    0.65
   3   5 -10    9.09    0.59
   2   5 -10   49.62    1.87
   2   5 -10   47.20    1.68
   2   5 -10   49.49    1.68
  -2  -5  10   44.35    1.65
   1   5 -10   20.17    0.80
   1   5 -10   19.28    1.24
   1   5 -10   19.50    0.78
   1   5 -10   20.30    0.77
   0   5 -10   15.26    0.60
   0   5 -10   16.91    0.54
   0   5 -10   15.10    0.56
   0   5 -10   16.35    0.85
   0   5 -10   14.30    0.70
   0   5 -10   16.24    0.53
   0   5 -10   14.89    0.56
  -1   5 -10   -0.05    0.14
  -1   5 -10   -0.15    0.18
  -1   5 -10    0.18    0.22
  -1   5 -10    0.35    0.09
  -2   5 -10   13.98    0.69
  -2   5 -10   13.52    0.67
  -2   5 -10   13.68    0.73
  -3   5 -10   35.97    1.34
  -3   5 -10   36.90    1.43
  -3   5 -10   36.31    1.32
   5   4 -10    1.88    0.40
   5   4 -10    1.35    0.38
   5   4 -10    1.81    0.41
  -5  -4  10    1.37    0.28
   4   4 -10    1.49    0.40
   4   4 -10    1.49    0.32
   4   4 -10    1.35    0.33
  -4  -4  10    1.55    0.22
   3   4 -10    0.86    0.26
   3   4 -10    0.75    0.24
   3   4 -10    0.83    0.31
  -3  -4  10    0.57    0.23
   2   4 -10   45.06    1.57
   2   4 -10   44.93    1.56
   2   4 -10   43.08    1.73
   1   4 -10    2.98    0.26
   1   4 -10    3.17    0.43
   1   4 -10    2.85    0.25
   1   4 -10    2.65    0.18
   1   4 -10    2.74    0.19
   1   4 -10    2.70    0.26
   0   4 -10   71.02    2.45
   0   4 -10   69.79    2.47
   0   4 -10   73.21    2.14
   0   4 -10   76.90    2.15
   0   4 -10   66.43    2.24
   0   4 -10   69.86    2.21
   0   4 -10   71.44    2.26
  -1   4 -10  108.46    3.48
  -1   4 -10  106.20    3.35
  -1   4 -10  103.61    3.44
  -2   4 -10   13.68    0.69
  -2   4 -10   13.93    0.71
  -2   4 -10   13.97    0.71
  -3   4 -10   69.15    2.41
  -3   4 -10   68.23    2.30
   5   3 -10    5.41    0.59
   5   3 -10    5.21    0.56
   5   3 -10    4.95    0.59
  -5  -3  10    4.97    0.38
  -5  -3  10    5.12    0.45
   4   3 -10   97.36    3.33
   4   3 -10   98.10    3.27
   4   3 -10   96.61    3.38
  -4  -3  10   99.01    3.07
   3   3 -10    3.53    0.24
   3   3 -10    3.99    0.43
   3   3 -10    3.23    0.36
   3   3 -10    3.38    0.50
   3   3 -10    3.95    0.41
  -3  -3  10    3.57    0.35
  -3  -3  10    3.71    0.20
   2   3 -10  140.43    4.37
   2   3 -10  144.48    4.36
   2   3 -10  146.90    4.56
   2   3 -10  137.49    4.23
   2   3 -10  138.60    4.35
  -2  -3  10  132.83    4.30
   1   3 -10   64.39    2.06
   1   3 -10   65.45    2.29
   1   3 -10   64.77    2.05
   1   3 -10   61.84    2.06
   0   3 -10   19.57    0.66
   0   3 -10   19.63    0.71
   0   3 -10   20.67    0.92
   0   3 -10   19.17    0.93
  -1   3 -10   30.99    0.96
  -1   3 -10   30.29    1.16
  -1   3 -10   31.03    1.24
  -1   3 -10   29.77    0.98
  -1   3 -10   30.54    1.23
  -2   3 -10    1.48    0.28
  -2   3 -10    1.73    0.29
  -2   3 -10    1.39    0.28
  -3   3 -10    0.24    0.24
  -3   3 -10    0.07    0.16
  -3   3 -10    0.23    0.20
   6   2 -10   45.13    1.94
   6   2 -10   49.60    1.99
   6   2 -10   49.43    1.99
  -6  -2  10   48.76    1.79
  -6  -2  10   46.45    1.72
   5   2 -10    2.96    0.46
   5   2 -10    2.41    0.40
   5   2 -10    2.74    0.46
  -5  -2  10    3.08    0.34
  -5  -2  10    3.36    0.41
   4   2 -10   66.72    2.43
   4   2 -10   66.29    2.33
   4   2 -10   65.26    2.32
   4   2 -10   60.78    2.32
  -4  -2  10   67.82    2.15
  -4  -2  10   70.55    2.31
  -4  -2  10   61.22    2.30
   3   2 -10   10.49    0.62
   3   2 -10   11.12    0.62
   3   2 -10   10.80    0.71
   3   2 -10   11.03    0.62
  -3  -2  10   11.48    0.46
  -3  -2  10   11.68    0.62
  -3  -2  10   11.57    0.46
   2   2 -10    0.19    0.25
   2   2 -10    0.61    0.20
   2   2 -10    0.21    0.13
   2   2 -10    0.37    0.17
   2   2 -10    0.31    0.15
  -2  -2  10    0.44    0.14
   1   2 -10    0.31    0.20
   1   2 -10    0.43    0.16
   1   2 -10    0.23    0.13
   1   2 -10    0.64    0.22
   1   2 -10    0.43    0.13
   0   2 -10   38.73    1.26
   0   2 -10   39.64    1.49
   0   2 -10   39.58    1.50
   0   2 -10   38.12    1.26
   0   2 -10   38.46    1.29
   0   2 -10   38.52    1.25
  -1   2 -10   44.52    1.43
  -1   2 -10   46.34    1.68
  -1   2 -10   46.86    1.67
  -1   2 -10   43.67    1.42
  -2   2 -10   23.26    1.03
  -2   2 -10   23.57    0.97
  -2   2 -10   24.96    1.04
  -2   2 -10   22.07    0.80
  -3   2 -10   81.60    2.84
  -3   2 -10   80.73    2.55
  -3   2 -10   82.21    2.60
  -3   2 -10   83.26    2.77
   6   1 -10    1.30    0.41
   6   1 -10    1.47    0.41
   6   1 -10    1.93    0.44
  -6  -1  10    1.70    0.35
   5   1 -10    7.29    0.67
   5   1 -10    9.66    0.73
   5   1 -10    7.31    0.63
  -5  -1  10    7.68    0.66
  -5  -1  10    8.60    0.54
  -5  -1  10    8.81    0.56
   4   1 -10   13.60    0.93
   4   1 -10   10.85    0.73
   4   1 -10   14.16    0.79
  -4  -1  10   14.05    0.67
  -4  -1  10   13.21    0.63
   3   1 -10    0.72    0.24
   3   1 -10    0.29    0.18
   3   1 -10    0.58    0.27
  -3  -1  10    0.41    0.14
  -3  -1  10    0.45    0.15
   2   1 -10  140.75    4.43
   2   1 -10  145.97    4.60
   2   1 -10  142.14    4.44
   2   1 -10  141.04    4.42
  -2  -1  10  140.15    4.41
   1   1 -10   41.51    1.59
   1   1 -10   42.32    1.46
   1   1 -10   40.15    1.61
   1   1 -10   46.15    1.45
   1   1 -10   40.59    1.45
   0   1 -10   77.15    2.44
   0   1 -10   79.76    2.43
   0   1 -10   80.50    2.64
   0   1 -10   76.35    2.40
   0   1 -10   70.33    2.42
   0   1 -10   78.59    2.63
  -1   1 -10  127.87    3.88
  -1   1 -10  129.95    4.11
  -1   1 -10  133.58    4.09
  -1   1 -10  130.50    3.85
  -1   1 -10  126.91    3.85
  -1   1 -10  116.57    3.85
  -2   1 -10    0.29    0.11
  -2   1 -10    1.07    0.29
  -2   1 -10    0.28    0.23
  -2   1 -10    0.68    0.21
  -2   1 -10    0.53    0.14
  -2   1 -10    0.33    0.11
  -3   1 -10   23.90    1.14
  -3   1 -10   24.53    0.84
  -3   1 -10   23.00    0.89
  -3   1 -10   22.24    1.05
  -3   1 -10   23.05    0.90
  -3   1 -10   25.24    0.84
   6   0 -10   40.81    1.72
   6   0 -10   41.34    1.73
   6   0 -10   36.46    1.67
  -6   0  10   38.85    1.55
  -6   0  10   38.72    1.74
  -6   0  10   38.47    1.53
   5   0 -10    0.69    0.27
   5   0 -10    0.63    0.33
   5   0 -10    0.73    0.33
  -5   0  10    1.54    0.30
  -5   0  10    0.74    0.25
  -5   0  10    0.64    0.32
   4   0 -10  191.80    6.11
   4   0 -10  189.24    6.14
   4   0 -10  192.44    6.11
   4   0 -10  206.06    6.39
  -4   0  10  191.32    6.13
  -4   0  10  193.54    6.01
  -4   0  10  199.50    5.96
   3   0 -10   42.51    1.68
   3   0 -10   42.24    1.59
   3   0 -10   41.62    1.57
   3   0 -10   42.01    1.60
  -3   0  10   42.45    1.59
  -3   0  10   43.74    1.54
  -3   0  10   45.59    1.52
  -3   0  10   39.70    1.43
   2   0 -10   49.68    1.87
   2   0 -10   50.71    1.75
   2   0 -10   49.79    1.84
   2   0 -10   50.32    1.77
   2   0 -10   51.01    1.76
  -2   0  10   47.63    1.73
  -2   0  10   50.34    1.56
   1   0 -10   58.44    2.08
   1   0 -10   60.30    2.11
   1   0 -10   57.48    1.94
   1   0 -10   57.46    1.92
   1   0 -10   58.19    1.95
  -1   0  10   55.88    1.89
   0   0 -10    0.42    0.23
   0   0 -10    0.23    0.12
   0   0 -10    0.03    0.22
   0   0 -10    0.33    0.15
   0   0 -10    0.48    0.15
  -1   0 -10    0.12    0.12
  -1   0 -10    0.15    0.22
  -1   0 -10    0.14    0.12
  -1   0 -10    0.28    0.21
  -1   0 -10    0.03    0.12
  -2   0 -10    8.65    0.45
  -2   0 -10    8.30    0.52
  -2   0 -10    8.71    0.46
  -2   0 -10    9.33    0.64
  -3   0 -10   26.75    1.04
  -3   0 -10   29.83    1.33
  -3   0 -10   27.76    1.09
  -3   0 -10   30.70    1.28
  -3   0 -10   30.18    1.08
   6  -1 -10   32.00    1.47
   6  -1 -10   28.20    1.41
   6  -1 -10   32.83    1.48
  -6   1  10   30.60    1.32
  -6   1  10   30.29    1.31
  -6   1  10   30.30    1.49
   5  -1 -10    3.31    0.49
   5  -1 -10    3.46    0.48
   5  -1 -10    4.21    0.52
  -5   1  10    3.97    0.55
  -5   1  10    4.88    0.48
  -5   1  10    3.50    0.49
   4  -1 -10    3.09    0.46
   4  -1 -10    4.13    0.47
   4  -1 -10    3.79    0.46
   4  -1 -10    3.73    0.48
  -4   1  10    3.47    0.39
  -4   1  10    4.18    0.42
  -4   1  10    4.42    0.49
   3  -1 -10    1.48    0.30
   3  -1 -10    1.91    0.30
   3  -1 -10    1.91    0.33
   3  -1 -10    2.04    0.33
   3  -1 -10    1.94    0.38
  -3   1  10    1.89    0.26
  -3   1  10    1.57    0.28
  -3   1  10    1.41    0.28
   2  -1 -10   37.89    1.55
   2  -1 -10   38.09    1.42
   2  -1 -10   37.74    1.40
   2  -1 -10   38.41    1.49
   2  -1 -10   38.04    1.43
  -2   1  10   38.04    1.25
  -2   1  10   36.75    1.25
   1  -1 -10   22.44    1.07
   1  -1 -10   24.31    1.06
   1  -1 -10   22.76    0.93
   1  -1 -10   23.18    0.95
  -1   1  10   23.02    0.92
   0  -1 -10   67.39    2.38
   0  -1 -10   67.26    2.26
   0  -1 -10   68.66    2.24
   0  -1 -10   71.81    2.42
   0   1  10   65.61    2.18
  -1  -1 -10  188.04    5.66
  -1  -1 -10  185.84    5.79
  -1  -1 -10  179.22    5.67
  -1  -1 -10  185.76    5.84
  -1  -1 -10  185.80    5.67
  -2  -1 -10    1.34    0.39
  -2  -1 -10    1.72    0.25
  -2  -1 -10    2.15    0.29
  -2  -1 -10    2.06    0.30
  -2  -1 -10    1.92    0.28
  -3  -1 -10   67.65    2.46
  -3  -1 -10   64.90    2.47
  -3  -1 -10   69.12    2.28
  -3  -1 -10   68.69    2.28
  -3  -1 -10   66.33    2.20
   6  -2 -10    6.09    0.65
   6  -2 -10    4.76    0.60
   6  -2 -10    5.05    0.52
   6  -2 -10    4.54    0.62
  -6   2  10    4.03    0.60
  -6   2  10    4.09    0.52
  -6   2  10    5.02    0.55
   5  -2 -10    1.94    0.43
   5  -2 -10    2.09    0.40
   5  -2 -10    2.27    0.39
   5  -2 -10    1.76    0.35
  -5   2  10    2.51    0.39
  -5   2  10    2.92    0.50
  -5   2  10    2.47    0.37
   4  -2 -10   99.77    3.42
   4  -2 -10   98.40    3.33
   4  -2 -10  100.36    3.31
  -4   2  10  100.89    3.28
  -4   2  10   97.49    3.20
  -4   2  10   94.93    3.37
   3  -2 -10   22.74    1.03
   3  -2 -10   22.47    1.04
   3  -2 -10   22.38    1.06
   3  -2 -10   23.94    1.13
   3  -2 -10   22.11    1.04
  -3   2  10   23.72    0.94
  -3   2  10   24.26    1.09
  -3   2  10   23.97    1.03
   2  -2 -10   64.81    2.24
   2  -2 -10   66.53    2.38
   2  -2 -10   66.90    2.32
   2  -2 -10   63.88    2.27
  -2   2  10   66.29    2.11
  -2   2  10   62.21    2.10
  -2   2  10   65.68    2.28
   1  -2 -10  102.05    3.28
   1  -2 -10   99.58    3.38
   1  -2 -10  103.06    3.43
   1  -2 -10  100.24    3.31
   1  -2 -10  103.53    3.29
  -1   2  10  103.31    3.08
  -1   2  10   99.81    3.28
  -1   2  10  102.22    3.11
   0  -2 -10   14.98    0.73
   0  -2 -10   15.83    0.84
   0  -2 -10   15.01    0.83
   0  -2 -10   15.49    0.73
   0  -2 -10   14.79    0.71
   0   2  10   14.39    0.68
  -1  -2 -10   18.64    0.85
  -1  -2 -10   19.34    0.84
  -1  -2 -10   19.35    0.85
  -1  -2 -10   18.92    0.93
   1   2  10   18.28    0.79
  -2  -2 -10    2.24    0.42
  -2  -2 -10    2.26    0.34
  -2  -2 -10    2.34    0.33
  -2  -2 -10    3.10    0.37
  -2  -2 -10    2.34    0.33
  -3  -2 -10    0.34    0.29
  -3  -2 -10   -0.13    0.16
  -3  -2 -10   -0.10    0.20
   6  -3 -10   52.17    1.98
   6  -3 -10   55.12    2.21
   6  -3 -10   49.72    2.11
   6  -3 -10   50.30    2.10
  -6   3  10   50.24    2.17
  -6   3  10   54.38    2.04
  -6   3  10   53.40    2.00
   5  -3 -10    4.31    0.56
   5  -3 -10    4.04    0.48
   5  -3 -10    3.70    0.50
   5  -3 -10    3.85    0.54
  -5   3  10    4.49    0.51
  -5   3  10    4.78    0.51
  -5   3  10    3.38    0.50
   4  -3 -10   56.71    2.48
   4  -3 -10   51.27    1.99
   4  -3 -10   54.99    2.13
  -4   3  10   53.79    2.11
  -4   3  10   57.17    2.14
  -4   3  10   53.47    1.93
   3  -3 -10   29.35    1.23
   3  -3 -10   26.80    1.27
   3  -3 -10   28.63    1.23
   3  -3 -10   30.04    1.25
  -3   3  10   28.18    1.22
  -3   3  10   28.88    1.13
  -3   3  10   28.53    1.29
   2  -3 -10    3.94    0.48
   2  -3 -10    4.35    0.43
   2  -3 -10    3.93    0.41
   2  -3 -10    4.84    0.44
   2  -3 -10    3.82    0.45
  -2   3  10    3.85    0.43
  -2   3  10    4.08    0.36
   1  -3 -10    1.89    0.30
   1  -3 -10    1.66    0.36
   1  -3 -10    2.14    0.32
   1  -3 -10    2.10    0.32
   1  -3 -10    2.20    0.39
  -1   3  10    2.18    0.26
   0  -3 -10   11.06    0.72
   0  -3 -10   10.14    0.62
   0  -3 -10   10.76    0.62
   0   3  10   10.90    0.42
   0   3  10   11.72    0.62
  -1  -3 -10   33.79    1.32
  -1  -3 -10   33.35    1.34
  -1  -3 -10   33.90    1.40
  -1  -3 -10   33.80    1.34
  -1  -3 -10   32.66    1.44
  -2  -3 -10    0.45    0.29
  -2  -3 -10    0.13    0.22
  -2  -3 -10   -0.12    0.19
  -2  -3 -10    0.35    0.22
  -3  -3 -10   52.22    2.06
  -3  -3 -10   49.08    1.88
   5  -4 -10    2.12    0.42
   5  -4 -10    2.26    0.38
   5  -4 -10    3.14    0.52
   5  -4 -10    2.56    0.43
  -5   4  10    3.00    0.43
  -5   4  10    2.19    0.43
  -5   4  10    2.72    0.50
   4  -4 -10    8.94    0.70
   4  -4 -10   10.24    0.80
   4  -4 -10    9.00    0.67
   4  -4 -10    9.09    0.93
  -4   4  10    9.38    0.63
  -4   4  10   10.45    0.76
  -4   4  10    9.48    0.69
   3  -4 -10    1.23    0.47
   3  -4 -10    1.80    0.36
   3  -4 -10    1.39    0.37
   3  -4 -10    2.28    0.59
  -3   4  10    2.08    0.38
  -3   4  10    2.11    0.39
  -3   4  10    2.47    0.35
   2  -4 -10   49.84    1.96
   2  -4 -10   52.65    1.99
   2  -4 -10   48.46    2.03
   2  -4 -10   54.65    2.41
   2  -4 -10   51.88    1.92
  -2   4  10   54.49    1.82
  -2   4  10   52.27    1.98
   1  -4 -10   80.41    2.76
   1  -4 -10   75.50    2.66
   1  -4 -10   77.42    2.71
   1  -4 -10   82.07    2.97
   1  -4 -10   83.63    2.85
  -1   4  10   70.90    2.67
  -1   4  10   77.95    2.53
   0  -4 -10   18.66    1.00
   0  -4 -10   17.55    0.91
   0  -4 -10   18.40    0.89
   0  -4 -10   18.64    0.99
  -1  -4 -10   88.05    3.21
  -1  -4 -10   93.80    3.14
  -1  -4 -10   94.37    3.17
  -2  -4 -10   -0.34    0.25
  -2  -4 -10    0.00    0.23
  -2  -4 -10    0.14    0.24
  -2  -4 -10    0.26    0.21
   5  -5 -10    0.57    0.29
   5  -5 -10    0.29    0.29
   5  -5 -10    0.19    0.26
   5  -5 -10    0.56    0.33
  -5   5  10    0.02    0.29
  -5   5  10    1.06    0.43
  -5   5  10    0.50    0.29
   4  -5 -10   75.54    2.68
   4  -5 -10   75.66    2.84
   4  -5 -10   77.92    2.74
   4  -5 -10   74.74    2.76
  -4   5  10   77.60    2.75
  -4   5  10   77.71    2.66
  -4   5  10   74.87    2.85
   3  -5 -10   30.80    1.46
   3  -5 -10   30.25    1.38
   3  -5 -10   31.92    1.38
   3  -5 -10   30.09    1.35
  -3   5  10   31.01    1.38
  -3   5  10   34.69    1.47
  -3   5  10   32.18    1.46
   2  -5 -10   15.97    0.91
   2  -5 -10   17.18    0.90
   2  -5 -10   15.96    0.89
   2  -5 -10   16.79    1.00
  -2   5  10   16.64    0.82
  -2   5  10   17.09    0.95
   1  -5 -10   36.04    1.50
   1  -5 -10   36.46    1.47
   1  -5 -10   34.19    1.50
   1  -5 -10   34.26    1.54
  -1   5  10   36.54    1.36
   0  -5 -10    0.76    0.28
   0  -5 -10    0.59    0.32
   0  -5 -10    1.06    0.33
   0  -5 -10    0.77    0.32
   0   5  10    0.13    0.18
   0   5  10    0.49    0.20
  -1  -5 -10    0.37    0.31
  -1  -5 -10   -0.04    0.24
  -1  -5 -10    0.24    0.24
  -1  -5 -10   -0.05    0.24
   1   5  10    0.29    0.18
  -2  -5 -10    0.28    0.27
  -2  -5 -10    0.82    0.58
  -2  -5 -10    0.59    0.30
   4  -6 -10    1.60    0.36
   4  -6 -10    2.16    0.51
   4  -6 -10    1.56    0.40
   4  -6 -10    1.89    0.43
  -4   6  10    1.50    0.42
  -4   6  10    1.66    0.42
  -4   6  10    1.55    0.37
   3  -6 -10   16.55    1.04
   3  -6 -10   16.98    0.95
   3  -6 -10   15.91    0.95
   3  -6 -10   16.08    0.92
  -3   6  10   15.48    1.01
  -3   6  10   16.64    0.89
   2  -6 -10    6.79    0.63
   2  -6 -10    6.90    0.72
   2  -6 -10    7.86    0.67
   2  -6 -10    7.73    0.64
  -2   6  10    7.68    0.59
  -2   6  10    5.69    0.60
   1  -6 -10   18.46    1.08
   1  -6 -10   18.69    0.98
   1  -6 -10   17.30    0.99
   1  -6 -10   19.18    1.04
  -1   6  10   17.86    0.96
   0  -6 -10   11.94    0.84
   0  -6 -10   11.39    0.80
   0  -6 -10   13.22    0.85
   0  -6 -10   12.45    0.87
   0   6  10   11.75    0.68
  -1  -6 -10   50.45    1.99
  -1  -6 -10   48.82    2.20
  -1  -6 -10   51.17    2.04
  -1  -6 -10   49.86    2.02
   1   6  10   52.68    1.79
   3  -7 -10   30.24    1.48
   3  -7 -10   31.92    1.43
   3  -7 -10   34.25    1.59
   3  -7 -10   31.86    1.45
  -3   7  10   31.30    1.39
   2  -7 -10   15.13    0.92
   2  -7 -10   15.42    1.03
   2  -7 -10   13.47    0.90
   2  -7 -10   15.56    0.98
  -2   7  10   15.32    0.87
   1  -7 -10   40.54    1.79
   1  -7 -10   40.34    1.77
   1  -7 -10   41.09    1.74
   1  -7 -10   42.86    1.85
  -1   7  10   44.33    1.66
   0  -7 -10    1.05    0.35
   0  -7 -10    0.42    0.36
   0  -7 -10    0.28    0.35
   0   7  10    0.63    0.28
   2   7 -11   18.31    0.85
   2   7 -11   17.07    1.02
   2   7 -11   19.99    1.10
   1   7 -11   32.67    1.18
   1   7 -11   31.56    1.24
   1   7 -11   35.07    1.52
   1   7 -11   32.42    1.21
   0   7 -11   65.21    2.42
  -1   7 -11    3.59    0.48
   3   6 -11   57.85    2.25
   3   6 -11   55.24    2.06
   3   6 -11   57.50    2.06
   2   6 -11   27.19    1.15
   2   6 -11   28.44    1.36
   2   6 -11   30.33    1.15
   1   6 -11    1.88    0.26
   1   6 -11    1.97    0.42
   1   6 -11    1.30    0.21
   0   6 -11   22.28    1.09
   0   6 -11   20.14    0.80
  -1   6 -11    5.15    0.47
  -1   6 -11    6.10    0.57
  -2   6 -11    9.62    0.60
  -2   6 -11   10.70    0.61
  -2   6 -11   11.65    0.71
   4   5 -11    6.58    0.61
   4   5 -11    6.16    0.67
   4   5 -11    6.00    0.56
   3   5 -11    2.96    0.39
   3   5 -11    3.24    0.40
   3   5 -11    3.06    0.49
   2   5 -11    0.25    0.18
   2   5 -11    0.21    0.26
   2   5 -11    0.36    0.20
   2   5 -11    0.36    0.18
   1   5 -11    8.38    0.67
   1   5 -11    9.30    0.45
   1   5 -11    8.19    0.43
   0   5 -11   37.97    1.49
   0   5 -11   35.45    1.19
   0   5 -11   37.58    1.53
   0   5 -11   36.04    1.23
  -1   5 -11   11.06    0.81
  -1   5 -11   11.14    0.66
  -1   5 -11   11.47    0.55
  -2   5 -11   75.16    2.54
  -2   5 -11   77.73    2.58
  -2   5 -11   76.24    2.62
   5   4 -11   23.21    1.19
   5   4 -11   23.27    1.16
   5   4 -11   22.35    1.24
  -5  -4  11   23.41    0.94
   4   4 -11    0.35    0.27
   4   4 -11    0.17    0.25
   4   4 -11    0.66    0.30
   3   4 -11   86.49    2.90
   3   4 -11   87.56    2.88
   3   4 -11   84.82    3.05
   2   4 -11   61.36    2.32
   2   4 -11   60.42    2.11
   2   4 -11   65.90    2.11
   1   4 -11   33.51    1.51
   1   4 -11   32.92    1.14
   1   4 -11   32.50    1.19
   1   4 -11   32.36    1.08
   1   4 -11   31.51    1.16
   0   4 -11  110.10    3.48
   0   4 -11  108.57    3.43
   0   4 -11  116.91    3.75
   0   4 -11  114.60    3.69
  -1   4 -11    1.77    0.26
  -1   4 -11    2.01    0.35
  -1   4 -11    1.89    0.32
  -1   4 -11    1.74    0.19
  -2   4 -11   12.44    0.70
  -2   4 -11   14.32    0.73
  -2   4 -11   11.54    0.68
   5   3 -11   50.25    2.02
   5   3 -11   46.60    1.92
   5   3 -11   48.26    1.92
  -5  -3  11   48.10    1.69
   4   3 -11   16.41    0.92
   4   3 -11   18.41    1.04
   4   3 -11   18.35    0.92
   3   3 -11    6.61    0.50
   3   3 -11    6.57    0.52
   3   3 -11    6.28    0.62
   3   3 -11    6.80    0.50
  -3  -3  11    5.56    0.60
   2   3 -11   27.75    1.10
   2   3 -11   26.64    1.05
   2   3 -11   25.43    1.33
   2   3 -11   26.44    1.05
  -2  -3  11   26.21    1.07
   1   3 -11    6.01    0.38
   1   3 -11    6.38    0.36
   1   3 -11    6.56    0.54
   1   3 -11    6.21    0.35
   1   3 -11    5.44    0.56
   1   3 -11    5.57    0.49
   0   3 -11    3.50    0.43
   0   3 -11    3.24    0.41
   0   3 -11    3.07    0.26
   0   3 -11    3.70    0.26
  -1   3 -11   18.88    0.85
  -1   3 -11   19.64    0.94
  -1   3 -11   19.20    0.93
  -2   3 -11   56.28    2.02
  -2   3 -11   54.89    1.98
  -2   3 -11   57.40    2.03
  -3   3 -11    3.97    0.48
  -3   3 -11    3.55    0.41
   5   2 -11    0.91    0.36
   5   2 -11    1.00    0.32
   5   2 -11    0.95    0.36
  -5  -2  11    1.46    0.27
  -5  -2  11    1.11    0.27
   4   2 -11    0.71    0.25
   4   2 -11    0.57    0.32
   4   2 -11    1.04    0.49
  -4  -2  11    0.66    0.19
  -4  -2  11    0.09    0.19
   3   2 -11   40.99    1.65
   3   2 -11   41.23    1.51
   3   2 -11   37.79    1.48
   3   2 -11   40.63    1.51
  -3  -2  11   36.53    1.56
   2   2 -11   29.70    1.14
   2   2 -11   29.68    1.15
   2   2 -11   31.64    1.33
   2   2 -11   29.97    1.15
  -2  -2  11   27.75    1.18
   1   2 -11   28.58    1.24
   1   2 -11   30.95    1.08
   1   2 -11   28.94    1.09
   1   2 -11   29.74    1.06
   1   2 -11   29.20    1.27
   0   2 -11  122.46    3.64
   0   2 -11  115.20    3.70
   0   2 -11  124.35    3.69
   0   2 -11  120.10    3.94
   0   2 -11  121.04    3.94
  -1   2 -11    2.31    0.20
  -1   2 -11    2.28    0.36
  -1   2 -11    2.11    0.34
  -2   2 -11   63.99    2.19
  -2   2 -11   65.03    2.56
  -2   2 -11   60.36    1.98
  -2   2 -11   64.69    2.26
  -3   2 -11   14.02    0.86
  -3   2 -11   13.68    0.78
   5   1 -11   65.81    2.48
   5   1 -11   70.59    2.59
   5   1 -11   67.87    2.51
  -5  -1  11   67.15    2.31
  -5  -1  11   70.45    2.34
   4   1 -11   13.44    0.77
   4   1 -11   12.18    0.80
  -4  -1  11   13.09    0.67
  -4  -1  11   12.78    0.60
   3   1 -11   62.53    2.25
   3   1 -11   57.17    2.10
   3   1 -11   61.18    2.11
   3   1 -11   60.77    2.11
  -3  -1  11   58.58    2.08
  -3  -1  11   57.82    1.89
  -3  -1  11   59.56    1.85
   2   1 -11   98.26    3.25
   2   1 -11   95.83    3.09
   2   1 -11   96.73    3.28
   2   1 -11   95.70    3.11
   2   1 -11   97.33    3.12
  -2  -1  11   92.89    3.06
   1   1 -11    0.40    0.23
   1   1 -11    0.53    0.17
   1   1 -11    0.49    0.16
   1   1 -11    0.56    0.26
   1   1 -11    0.30    0.16
   0   1 -11   22.75    0.83
   0   1 -11   21.54    1.02
   0   1 -11   21.03    1.02
   0   1 -11   22.55    0.82
  -1   1 -11    5.71    0.31
  -1   1 -11    6.38    0.54
  -1   1 -11    6.03    0.31
  -1   1 -11    6.17    0.35
  -1   1 -11    6.14    0.51
  -2   1 -11    3.46    0.29
  -2   1 -11    3.70    0.42
  -2   1 -11    3.25    0.48
  -2   1 -11    4.10    0.23
  -2   1 -11    4.38    0.47
  -2   1 -11    3.84    0.21
  -3   1 -11    0.73    0.32
  -3   1 -11    0.46    0.27
   6   0 -11    3.20    0.51
   6   0 -11    3.98    0.55
  -6   0  11    2.89    0.40
  -6   0  11    4.03    0.48
   5   0 -11   11.73    0.82
   5   0 -11   14.47    0.92
   5   0 -11   12.71    0.87
  -5   0  11   14.81    0.76
   4   0 -11    5.21    0.50
   4   0 -11    4.58    0.52
  -4   0  11    4.34    0.44
  -4   0  11    5.38    0.40
   3   0 -11    2.69    0.48
   3   0 -11    2.93    0.52
   3   0 -11    2.36    0.35
   3   0 -11    3.13    0.69
   3   0 -11    3.32    0.42
  -3   0  11    3.00    0.27
  -3   0  11    3.14    0.28
   2   0 -11    0.25    0.20
   2   0 -11    0.25    0.22
   2   0 -11    0.18    0.16
   2   0 -11    0.37    0.19
   2   0 -11   -0.05    0.25
  -2   0  11    0.37    0.16
   1   0 -11   16.37    0.72
   1   0 -11   16.34    0.75
   1   0 -11   16.59    0.89
   1   0 -11   16.40    0.87
   0   0 -11   55.04    1.88
   0   0 -11   56.44    2.07
   0   0 -11   56.99    2.08
   0   0 -11   56.26    1.89
   0   0 -11   57.43    1.87
  -1   0 -11    3.40    0.29
  -1   0 -11    3.23    0.29
  -1   0 -11    3.17    0.40
  -1   0 -11    3.49    0.29
  -2   0 -11   79.22    2.62
  -2   0 -11   83.46    2.71
  -2   0 -11   80.08    2.72
  -2   0 -11   82.97    2.85
  -3   0 -11   21.20    1.04
  -3   0 -11   18.78    0.78
  -3   0 -11   18.95    0.84
  -3   0 -11   19.89    0.79
   6  -1 -11    2.58    0.44
   6  -1 -11    2.88    0.49
   6  -1 -11    2.46    0.47
  -6   1  11    2.54    0.41
  -6   1  11    2.68    0.40
   5  -1 -11   30.36    1.39
   5  -1 -11   32.11    1.49
   5  -1 -11   30.69    1.42
   5  -1 -11   32.29    1.40
  -5   1  11   30.48    1.31
  -5   1  11   31.29    1.27
   4  -1 -11    0.27    0.23
   4  -1 -11    0.73    0.29
   4  -1 -11    0.49    0.25
   4  -1 -11    0.41    0.29
  -4   1  11    0.67    0.26
  -4   1  11    0.31    0.20
  -4   1  11    0.50    0.27
   3  -1 -11   66.18    2.39
   3  -1 -11   69.79    2.43
   3  -1 -11   66.76    2.48
   3  -1 -11   65.13    2.55
   3  -1 -11   72.47    2.56
  -3   1  11   72.43    2.22
  -3   1  11   67.76    2.42
   2  -1 -11  110.57    3.55
   2  -1 -11  106.54    3.54
   2  -1 -11  114.92    3.72
   2  -1 -11  108.42    3.55
   2  -1 -11  107.66    3.65
  -2   1  11  108.64    3.27
  -2   1  11  107.36    3.52
   1  -1 -11   13.23    0.65
   1  -1 -11   13.28    0.80
   1  -1 -11   13.06    0.66
   1  -1 -11   13.40    0.77
   1  -1 -11   12.74    0.65
  -1   1  11   12.49    0.61
   0  -1 -11   59.10    2.03
   0  -1 -11   59.47    2.02
   0  -1 -11   58.23    2.19
   0  -1 -11   62.43    2.20
  -1  -1 -11    9.55    0.53
  -1  -1 -11    9.64    0.54
  -1  -1 -11   10.15    0.66
  -1  -1 -11   10.70    0.72
  -1  -1 -11    9.76    0.54
  -2  -1 -11   15.24    0.72
  -2  -1 -11   14.94    0.88
  -2  -1 -11   14.22    0.76
  -2  -1 -11   14.10    0.69
  -2  -1 -11   14.39    0.69
  -3  -1 -11    1.62    0.28
  -3  -1 -11    1.44    0.36
  -3  -1 -11    1.65    0.29
  -3  -1 -11    1.34    0.37
   5  -2 -11   53.60    2.11
   5  -2 -11   54.04    2.05
   5  -2 -11   52.24    2.08
   5  -2 -11   56.50    2.19
  -5   2  11   52.03    1.94
  -5   2  11   54.12    2.02
   4  -2 -11   42.50    1.64
   4  -2 -11   38.88    1.70
   4  -2 -11   42.34    1.64
   4  -2 -11   41.25    1.65
  -4   2  11   35.67    1.63
  -4   2  11   40.57    1.50
   3  -2 -11   16.20    0.85
   3  -2 -11   16.10    0.89
   3  -2 -11   16.13    0.94
   3  -2 -11   16.43    0.92
   3  -2 -11   16.12    0.88
  -3   2  11   16.03    0.88
  -3   2  11   17.09    0.73
   2  -2 -11   24.32    1.22
   2  -2 -11   24.60    1.10
   2  -2 -11   25.64    1.07
   2  -2 -11   24.73    1.16
  -2   2  11   23.38    0.95
  -2   2  11   25.94    0.90
   1  -2 -11    5.98    0.58
   1  -2 -11    5.85    0.47
   1  -2 -11    5.90    0.53
   1  -2 -11    6.26    0.47
   1  -2 -11    7.09    0.48
  -1   2  11    6.25    0.44
   0  -2 -11    0.11    0.17
   0  -2 -11    0.26    0.19
   0  -2 -11   -0.26    0.23
   0  -2 -11    0.15    0.17
   0  -2 -11    0.33    0.26
   0   2  11    0.37    0.21
  -1  -2 -11    4.79    0.51
  -1  -2 -11    4.96    0.53
  -1  -2 -11    5.41    0.44
  -1  -2 -11    5.73    0.68
  -1  -2 -11    4.94    0.43
  -2  -2 -11   45.94    1.85
  -2  -2 -11   43.70    1.65
  -2  -2 -11   45.05    1.65
  -2  -2 -11   44.59    1.69
   5  -3 -11    0.84    0.35
   5  -3 -11    0.69    0.38
   5  -3 -11    0.96    0.32
  -5   3  11    0.91    0.33
  -5   3  11    0.86    0.29
  -5   3  11    0.24    0.28
   4  -3 -11   -0.17    0.30
   4  -3 -11   -0.34    0.22
   4  -3 -11    0.19    0.25
  -4   3  11    0.19    0.23
  -4   3  11    0.01    0.26
  -4   3  11    0.19    0.26
   3  -3 -11   31.89    1.39
   3  -3 -11   32.44    1.36
   3  -3 -11   35.48    1.40
   3  -3 -11   33.52    1.49
  -3   3  11   29.28    1.38
  -3   3  11   32.87    1.24
   2  -3 -11   53.07    1.96
   2  -3 -11   51.73    2.01
   2  -3 -11   54.08    2.10
   2  -3 -11   52.68    1.94
  -2   3  11   55.18    1.79
   1  -3 -11   12.43    0.70
   1  -3 -11   12.55    0.71
   1  -3 -11   12.01    0.78
   1  -3 -11   12.74    0.84
   1  -3 -11   11.39    0.91
  -1   3  11   10.84    0.51
  -1   3  11   12.47    0.50
   0  -3 -11   98.79    3.47
   0  -3 -11  101.68    3.33
   0  -3 -11  103.98    3.36
  -1  -3 -11    4.92    0.52
  -1  -3 -11    4.54    0.59
  -1  -3 -11    4.44    0.45
  -1  -3 -11    4.92    0.46
  -2  -3 -11   40.49    1.56
  -2  -3 -11   38.57    1.71
  -2  -3 -11   42.34    1.59
  -2  -3 -11   38.28    1.56
   5  -4 -11   49.84    1.96
   5  -4 -11   50.69    2.12
   5  -4 -11   48.93    2.03
   5  -4 -11   53.34    2.04
  -5   4  11   49.78    1.92
  -5   4  11   52.11    2.01
   4  -4 -11   29.97    1.44
   4  -4 -11   29.07    1.33
   4  -4 -11   29.20    1.35
   4  -4 -11   30.29    1.33
  -4   4  11   29.24    1.24
  -4   4  11   30.51    1.35
   3  -4 -11   22.13    1.10
   3  -4 -11   23.60    1.12
   3  -4 -11   22.61    1.10
   3  -4 -11   23.12    1.22
  -3   4  11   22.98    1.00
   2  -4 -11   58.60    2.12
   2  -4 -11   58.92    2.27
   2  -4 -11   58.44    2.18
   2  -4 -11   55.56    2.12
  -2   4  11   57.16    1.97
   1  -4 -11    0.07    0.26
   1  -4 -11    0.41    0.25
   1  -4 -11    0.31    0.26
   1  -4 -11   -0.05    0.27
  -1   4  11    0.66    0.18
  -1   4  11    0.01    0.22
   0  -4 -11   10.17    0.69
   0  -4 -11   10.05    0.73
   0  -4 -11    9.37    0.72
   0  -4 -11   10.29    0.68
  -1  -4 -11    3.25    0.52
  -1  -4 -11    3.52    0.45
  -1  -4 -11    3.71    0.49
  -1  -4 -11    4.07    0.46
   4  -5 -11   12.60    0.86
   4  -5 -11   13.04    0.83
   4  -5 -11   12.00    0.91
   4  -5 -11   13.10    0.86
  -4   5  11   12.40    0.82
  -4   5  11   13.19    0.80
   3  -5 -11    0.41    0.30
   3  -5 -11    0.03    0.29
   3  -5 -11    0.15    0.29
   3  -5 -11    0.63    0.30
  -3   5  11    0.01    0.20
  -3   5  11    0.27    0.26
   2  -5 -11    0.73    0.37
   2  -5 -11    0.40    0.30
   2  -5 -11    0.72    0.29
   2  -5 -11    0.62    0.26
  -2   5  11    0.11    0.17
  -2   5  11    0.57    0.25
   1  -5 -11    6.90    0.58
   1  -5 -11    5.99    0.65
   1  -5 -11    5.80    0.62
   1  -5 -11    5.18    0.56
  -1   5  11    6.15    0.47
   0  -5 -11   26.02    1.25
   0  -5 -11   27.08    1.33
   0  -5 -11   27.85    1.26
   0  -5 -11   28.05    1.36
   0   5  11   27.53    1.03
  -1  -5 -11    2.28    0.40
  -1  -5 -11    1.86    0.55
  -1  -5 -11    1.04    0.53
  -1  -5 -11    1.44    0.35
   3  -6 -11   19.92    1.20
   3  -6 -11   21.36    1.11
   3  -6 -11   21.52    1.14
   3  -6 -11   19.77    1.08
  -3   6  11   20.30    1.01
   2  -6 -11   57.12    2.23
   2  -6 -11   58.30    2.20
   2  -6 -11   58.14    2.34
   2  -6 -11   55.61    2.22
  -2   6  11   58.74    2.08
   1  -6 -11   -0.08    0.32
   1  -6 -11    0.25    0.29
   1  -6 -11    0.70    0.35
   1  -6 -11    0.34    0.30
   0  -6 -11   37.63    1.61
   0  -6 -11   34.83    1.67
   0  -6 -11   38.35    1.68
   0   6  11   37.53    1.39
   2   6 -12    7.41    0.71
   2   6 -12    6.46    0.46
   2   6 -12    6.45    0.52
   1   6 -12   20.78    0.89
   1   6 -12   22.29    1.17
   1   6 -12   21.92    0.81
   1   6 -12   21.37    0.81
   0   6 -12    3.31    0.45
   0   6 -12    3.06    0.49
   3   5 -12   26.24    1.16
   3   5 -12   26.76    1.35
   3   5 -12   26.07    1.12
   2   5 -12   23.60    1.02
   2   5 -12   24.95    1.26
   2   5 -12   24.90    0.99
   1   5 -12   95.63    2.92
   1   5 -12   90.99    2.99
   1   5 -12   95.11    2.92
   1   5 -12   93.85    3.29
   0   5 -12    0.14    0.27
   0   5 -12    0.28    0.24
  -1   5 -12   34.33    1.45
  -1   5 -12   33.15    1.24
  -1   5 -12   35.52    1.41
   4   4 -12   17.08    0.90
   4   4 -12   16.20    0.92
   4   4 -12   14.87    1.00
   3   4 -12   41.77    1.78
   3   4 -12   39.46    1.58
   3   4 -12   41.99    1.56
   2   4 -12    0.00    0.17
   2   4 -12    0.20    0.16
   2   4 -12    0.35    0.19
   2   4 -12    0.34    0.32
   1   4 -12    0.24    0.12
   1   4 -12    0.07    0.13
   1   4 -12   -0.03    0.28
   1   4 -12    0.25    0.12
   1   4 -12    0.39    0.25
   0   4 -12    5.63    0.57
   0   4 -12    5.02    0.32
   0   4 -12    5.01    0.36
   0   4 -12    5.34    0.52
  -1   4 -12    9.95    0.57
  -1   4 -12   10.58    0.68
  -1   4 -12   10.32    0.71
  -2   4 -12    1.31    0.31
  -2   4 -12    1.35    0.30
  -2   4 -12    1.14    0.30
   4   3 -12    1.47    0.36
   4   3 -12    1.50    0.42
   4   3 -12    1.28    0.30
   3   3 -12    3.90    0.43
   3   3 -12    3.12    0.49
   3   3 -12    3.49    0.42
   2   3 -12   17.53    0.79
   2   3 -12   18.36    1.02
   2   3 -12   17.39    0.82
   2   3 -12   18.67    0.81
   1   3 -12   63.42    2.07
   1   3 -12   67.55    2.36
   1   3 -12   63.52    2.38
   1   3 -12   63.79    2.06
   0   3 -12    0.54    0.15
   0   3 -12    0.56    0.19
   0   3 -12    0.77    0.34
   0   3 -12    1.63    0.35
  -1   3 -12   91.19    3.02
  -1   3 -12   93.55    3.11
  -1   3 -12   90.79    3.11
  -2   3 -12   18.47    0.90
  -2   3 -12   18.85    0.93
  -2   3 -12   18.74    0.94
   5   2 -12    7.83    0.71
   5   2 -12    9.48    0.79
   5   2 -12    7.89    0.68
  -5  -2  12    7.81    0.51
   4   2 -12   38.63    1.61
   4   2 -12   40.76    1.61
   4   2 -12   40.24    1.74
   3   2 -12   83.25    3.01
   3   2 -12   85.08    2.85
   3   2 -12   83.44    2.82
   2   2 -12    7.91    0.48
   2   2 -12    7.38    0.51
   2   2 -12    7.38    0.48
   2   2 -12    7.64    0.67
   2   2 -12    7.57    0.62
   1   2 -12   86.87    2.95
   1   2 -12   82.36    2.81
   1   2 -12   86.19    2.97
   1   2 -12   83.94    2.68
   1   2 -12   84.84    2.70
   0   2 -12    4.69    0.53
   0   2 -12    4.74    0.26
   0   2 -12    4.52    0.33
   0   2 -12    5.12    0.52
  -1   2 -12    6.14    0.55
  -1   2 -12    5.56    0.32
  -1   2 -12    4.78    0.51
  -1   2 -12    5.79    0.49
  -2   2 -12    2.18    0.32
  -2   2 -12    2.35    0.37
   5   1 -12   29.55    1.49
   5   1 -12   32.93    1.47
   5   1 -12   30.29    1.41
  -5  -1  12   34.37    1.30
  -5  -1  12   31.67    1.22
   4   1 -12    0.07    0.22
   4   1 -12    0.16    0.26
   4   1 -12    0.02    0.29
  -4  -1  12    0.23    0.19
   3   1 -12    9.97    0.61
   3   1 -12    9.01    0.73
   3   1 -12    9.42    0.64
   3   1 -12    8.36    0.65
   2   1 -12    6.69    0.63
   2   1 -12    6.64    0.47
   2   1 -12    7.08    0.60
   2   1 -12    6.52    0.46
   2   1 -12    6.36    0.49
   1   1 -12   19.27    0.84
   1   1 -12   20.72    1.02
   1   1 -12   20.18    0.83
   1   1 -12   20.11    1.14
   1   1 -12   18.98    0.80
   0   1 -12    1.20    0.33
   0   1 -12    1.04    0.30
   0   1 -12    1.11    0.20
   0   1 -12    1.36    0.21
   0   1 -12    1.45    0.20
  -1   1 -12   70.68    2.53
  -1   1 -12   68.59    2.30
  -1   1 -12   75.24    2.59
  -1   1 -12   73.78    2.24
  -1   1 -12   73.08    2.23
  -2   1 -12   16.91    0.84
  -2   1 -12   17.23    0.94
  -2   1 -12   16.28    0.91
   5   0 -12    1.19    0.40
   5   0 -12    0.53    0.29
   5   0 -12    0.28    0.33
  -5   0  12    0.24    0.25
   4   0 -12   12.36    0.76
   4   0 -12   13.21    0.81
   4   0 -12   10.94    0.76
   4   0 -12   12.24    0.84
  -4   0  12   12.86    0.61
   3   0 -12   53.03    2.08
   3   0 -12   53.44    1.94
   3   0 -12   54.90    1.92
   3   0 -12   53.27    2.00
  -3   0  12   48.03    1.61
   2   0 -12   13.32    0.79
   2   0 -12   11.78    0.78
   2   0 -12   10.94    0.63
   2   0 -12   10.91    0.65
   2   0 -12   12.00    0.67
   1   0 -12  114.92    3.73
   1   0 -12  126.76    4.22
   1   0 -12  113.42    3.75
   1   0 -12  120.40    3.95
   0   0 -12   23.50    0.98
   0   0 -12   25.62    0.99
   0   0 -12   24.63    1.18
   0   0 -12   26.26    0.98
   0   0 -12   26.54    1.20
  -1   0 -12   37.12    1.53
  -1   0 -12   38.49    1.32
  -1   0 -12   35.96    1.34
  -1   0 -12   40.81    1.61
  -2   0 -12   14.54    0.89
  -2   0 -12   14.48    0.68
  -2   0 -12   14.33    0.77
  -2   0 -12   14.69    0.62
   5  -1 -12   46.42    1.87
   5  -1 -12   47.18    1.87
   5  -1 -12   47.00    1.99
   5  -1 -12   43.81    1.87
  -5   1  12   47.17    1.79
  -5   1  12   45.28    1.68
   4  -1 -12    8.56    0.69
   4  -1 -12    8.22    0.68
   4  -1 -12    9.11    0.66
   4  -1 -12    8.30    0.72
  -4   1  12    8.72    0.53
   3  -1 -12   44.97    1.71
   3  -1 -12   45.34    1.79
   3  -1 -12   44.17    1.86
   3  -1 -12   43.90    2.04
  -3   1  12   46.47    1.53
   2  -1 -12    2.83    0.48
   2  -1 -12    2.14    0.38
   2  -1 -12    2.65    0.36
   2  -1 -12    1.96    0.30
   1  -1 -12   12.76    0.65
   1  -1 -12   12.00    0.65
   1  -1 -12   13.16    0.81
   1  -1 -12   12.84    0.82
   1  -1 -12   11.96    0.66
   0  -1 -12    0.60    0.20
   0  -1 -12    0.21    0.17
   0  -1 -12    0.11    0.16
   0  -1 -12    0.27    0.29
  -1  -1 -12    6.28    0.56
  -1  -1 -12    6.52    0.45
  -1  -1 -12    6.07    0.44
  -1  -1 -12    6.32    0.45
  -1  -1 -12    5.96    0.58
  -2  -1 -12    4.17    0.40
  -2  -1 -12    3.12    0.40
  -2  -1 -12    3.47    0.37
  -2  -1 -12    3.26    0.49
   5  -2 -12    7.45    0.68
   5  -2 -12    7.01    0.75
   5  -2 -12    8.20    0.68
   5  -2 -12    7.78    0.72
  -5   2  12    8.06    0.67
  -5   2  12    8.18    0.60
   4  -2 -12    2.96    0.51
   4  -2 -12    2.93    0.42
   4  -2 -12    2.98    0.45
   4  -2 -12    3.11    0.47
  -4   2  12    3.84    0.41
  -4   2  12    3.98    0.50
   3  -2 -12    2.56    0.43
   3  -2 -12    3.75    0.46
   3  -2 -12    3.56    0.56
  -3   2  12    3.73    0.34
   2  -2 -12    9.30    0.60
   2  -2 -12    9.13    0.74
   2  -2 -12    8.64    0.67
   2  -2 -12    7.68    0.58
   1  -2 -12   69.71    2.42
   1  -2 -12   71.84    2.61
   1  -2 -12   72.76    2.58
   1  -2 -12   69.04    2.42
   0  -2 -12   12.79    0.82
   0  -2 -12   12.92    0.70
   0  -2 -12   13.65    0.84
   0  -2 -12   14.04    0.72
  -1  -2 -12   52.03    1.86
  -1  -2 -12   53.07    2.07
  -1  -2 -12   49.99    1.85
  -1  -2 -12   52.63    2.01
   5  -3 -12    8.07    0.68
   5  -3 -12    7.49    0.79
   5  -3 -12   10.51    0.77
  -5   3  12    7.56    0.69
  -5   3  12    8.95    0.64
   4  -3 -12   17.11    1.07
   4  -3 -12   16.82    0.95
   4  -3 -12   15.59    0.93
   4  -3 -12   16.34    0.95
  -4   3  12   17.31    0.95
   3  -3 -12   52.29    2.07
   3  -3 -12   54.26    2.17
   3  -3 -12   51.08    2.00
   3  -3 -12   55.26    2.04
  -3   3  12   55.84    1.85
   2  -3 -12    0.55    0.26
   2  -3 -12    0.24    0.29
   2  -3 -12    0.39    0.22
   2  -3 -12    0.52    0.32
   1  -3 -12   49.51    2.02
   1  -3 -12   50.65    1.88
   1  -3 -12   51.43    2.01
   0  -3 -12    5.39    0.60
   0  -3 -12    5.40    0.51
   0  -3 -12    5.50    0.59
  -1  -3 -12    3.34    0.54
  -1  -3 -12    3.80    0.44
  -1  -3 -12    3.49    0.44
  -1  -3 -12    3.01    0.44
   4  -4 -12    0.22    0.27
   4  -4 -12    0.22    0.29
   4  -4 -12   -0.12    0.30
   4  -4 -12    0.11    0.29
  -4   4  12   -0.04    0.24
   3  -4 -12   11.05    0.88
   3  -4 -12   12.78    0.83
   3  -4 -12    9.98    0.75
   3  -4 -12   11.40    0.76
  -3   4  12   10.73    0.65
   2  -4 -12    4.94    0.51
   2  -4 -12    5.97    0.62
   2  -4 -12    5.04    0.65
   2  -4 -12    6.46    0.59
  -2   4  12    5.59    0.43
   1  -4 -12    2.46    0.48
   1  -4 -12    3.13    0.41
   1  -4 -12    3.09    0.43
   1  -4 -12    3.42    0.51
   0  -4 -12    0.01    0.32
   0  -4 -12    0.55    0.25
   0  -4 -12    0.07    0.28
   0  -4 -12    0.32    0.26
   3  -5 -12   36.12    1.56
   3  -5 -12   34.52    1.55
   3  -5 -12   36.87    1.72
   3  -5 -12   34.44    1.56
  -3   5  12   38.09    1.44
   2  -5 -12    0.03    0.27
   2  -5 -12    0.14    0.28
   2  -5 -12    0.13    0.33
   2  -5 -12    0.15    0.26
  -2   5  12    0.11    0.23
   1  -5 -12   60.31    2.24
   1  -5 -12   60.12    2.34
   1  -5 -12   60.20    2.38
   1  -5 -12   59.44    2.27
  -1   5  12   59.28    1.99
   2   5 -13   17.18    0.85
   2   5 -13   18.46    0.80
   2   5 -13   17.83    1.08
   1   5 -13   23.15    0.81
   1   5 -13   22.30    1.15
   1   5 -13   23.73    1.22
   1   5 -13   22.75    0.80
   0   5 -13    0.03    0.29
   0   5 -13    0.22    0.27
   3   4 -13    8.52    0.62
   3   4 -13    8.13    0.77
   3   4 -13    7.86    0.57
   2   4 -13   10.29    0.83
   2   4 -13   11.44    0.59
   2   4 -13   11.92    0.66
   1   4 -13    0.11    0.11
   1   4 -13    0.04    0.27
   1   4 -13   -0.05    0.27
   1   4 -13    0.15    0.12
   1   4 -13    0.16    0.18
   0   4 -13   61.10    2.08
   0   4 -13   63.47    2.32
   0   4 -13   65.00    2.38
   4   3 -13   42.18    1.71
   3   3 -13    1.81    0.31
   3   3 -13    2.59    0.50
   2   3 -13   67.36    2.50
   2   3 -13   68.54    2.56
   2   3 -13   67.42    2.33
   2   3 -13   68.66    2.27
   1   3 -13   14.51    0.68
   1   3 -13   14.45    0.59
   1   3 -13   13.61    0.89
   1   3 -13   14.14    0.86
   0   3 -13   10.26    0.75
   0   3 -13   10.92    0.60
   0   3 -13   10.72    0.73
  -1   3 -13   10.66    0.72
  -1   3 -13   10.49    0.73
   4   2 -13   21.03    1.04
   4   2 -13   20.28    1.16
   4   2 -13   21.42    1.08
   3   2 -13    4.21    0.54
   3   2 -13    4.15    0.43
   3   2 -13    5.96    0.65
   2   2 -13    0.26    0.30
   2   2 -13    0.14    0.17
   2   2 -13    0.34    0.24
   2   2 -13    0.09    0.21
   2   2 -13    0.23    0.25
   1   2 -13    2.86    0.45
   1   2 -13    3.92    0.53
   1   2 -13    3.01    0.29
   1   2 -13    2.74    0.32
   1   2 -13    2.85    0.34
   0   2 -13   28.26    1.30
   0   2 -13   28.56    0.94
   0   2 -13   29.00    1.31
   0   2 -13   28.40    0.94
  -1   2 -13    6.51    0.61
  -1   2 -13    6.03    0.57
  -1   2 -13    7.04    0.56
   4   1 -13   11.70    0.74
   4   1 -13   11.70    0.84
   4   1 -13   10.03    0.77
   4   1 -13   11.74    0.82
   3   1 -13    6.11    0.68
   3   1 -13    5.95    0.51
   3   1 -13    5.55    0.60
   2   1 -13   48.01    1.94
   2   1 -13   49.19    1.81
   2   1 -13   54.68    2.05
   2   1 -13   49.13    1.77
   1   1 -13    6.43    0.43
   1   1 -13    5.86    0.62
   1   1 -13    6.36    0.48
   1   1 -13    6.33    0.62
   1   1 -13    6.24    0.41
   0   1 -13   43.13    1.53
   0   1 -13   43.93    1.78
   0   1 -13   44.86    1.49
   0   1 -13   44.75    1.78
   0   1 -13   44.50    1.48
  -1   1 -13   30.54    1.33
  -1   1 -13   30.77    1.39
   4   0 -13   70.72    2.53
   4   0 -13   65.66    2.48
   4   0 -13   72.04    2.68
   4   0 -13   69.48    2.58
   3   0 -13    2.23    0.47
   3   0 -13    2.66    0.37
   3   0 -13    2.13    0.41
   3   0 -13    2.06    0.38
   2   0 -13   33.58    1.53
   2   0 -13   33.46    1.31
   2   0 -13   35.20    1.50
   2   0 -13   32.44    1.35
   1   0 -13    6.68    0.45
   1   0 -13    5.90    0.46
   1   0 -13    6.61    0.62
   1   0 -13    6.80    0.47
   1   0 -13    6.66    0.64
   0   0 -13    0.21    0.16
   0   0 -13    0.17    0.17
   0   0 -13   -0.21    0.25
   0   0 -13    0.23    0.26
   0   0 -13    0.44    0.19
  -1   0 -13    0.04    0.26
  -1   0 -13    0.58    0.19
  -1   0 -13    0.45    0.16
  -1   0 -13    0.69    0.34
  -1   0 -13    0.33    0.16
   4  -1 -13    0.48    0.31
   4  -1 -13    0.94    0.33
   4  -1 -13    0.87    0.35
   4  -1 -13    0.49    0.28
  -4   1  13    0.76    0.22
   3  -1 -13    5.43    0.66
   3  -1 -13    5.93    0.54
   3  -1 -13    5.23    0.59
   3  -1 -13    6.05    0.58
   2  -1 -13   19.82    1.11
   2  -1 -13   19.84    1.06
   2  -1 -13   20.19    0.93
   1  -1 -13    0.17    0.28
   1  -1 -13    0.48    0.23
   1  -1 -13    0.49    0.21
   1  -1 -13    0.14    0.26
   0  -1 -13   66.17    2.35
   0  -1 -13   70.01    2.35
   0  -1 -13   72.50    2.59
   0  -1 -13   71.30    2.59
  -1  -1 -13   31.33    1.21
  -1  -1 -13   32.13    1.47
  -1  -1 -13   31.37    1.24
  -1  -1 -13   32.01    1.40
   4  -2 -13   45.16    1.88
   4  -2 -13   45.95    2.01
   4  -2 -13   48.65    1.87
  -4   2  13   46.85    1.64
   3  -2 -13    2.72    0.50
   3  -2 -13    3.37    0.45
   3  -2 -13    3.00    0.43
   3  -2 -13    2.64    0.46
   2  -2 -13   60.45    2.40
   2  -2 -13   62.88    2.34
   2  -2 -13   58.07    2.19
   2  -2 -13   66.55    2.24
   1  -2 -13   15.19    0.93
   1  -2 -13   12.91    0.73
   1  -2 -13   11.07    0.93
   1  -2 -13   13.60    0.86
   0  -2 -13    3.00    0.49
   0  -2 -13    4.42    0.54
   0  -2 -13    4.15    0.44
   4  -3 -13   28.50    1.30
   4  -3 -13   28.01    1.32
   4  -3 -13   25.70    1.30
   3  -3 -13    2.81    0.42
   3  -3 -13    2.47    0.50
   3  -3 -13    1.95    0.37
   3  -3 -13    3.33    0.51
  -3   3  13    2.76    0.34
   2  -3 -13    0.89    0.28
   2  -3 -13    0.54    0.33
   2  -3 -13    0.96    0.31
   2  -3 -13    0.65    0.37
   1  -3 -13    0.87    0.36
   1  -3 -13    1.10    0.31
   1  -3 -13    1.36    0.32
   1  -3 -13    1.23    0.37
   0  -3 -13    9.61    0.80
   0  -3 -13   10.07    0.66
   3  -4 -13   -0.34    0.31
   3  -4 -13   -0.13    0.35
  -3   4  13    0.22    0.24
[truncated: 502,162 more chars]
