# Supplementary material for: Salts of 2-amino-5-iodo­pyridinium
Source: Acta Crystallogr E Crystallogr Commun. 2024 Oct 31;80(Pt 11):1230–4. doi: 10.1107/S2056989024010259 (PMC11660468; doi:10.1107/S2056989024010259)
Supplement: Supplementary file 2 [file e-80-01230-1sup2.hkl]

data_1                                                                          
_shelx_title ' mo_ClarkU_Turnbull_BM_I_121c_X in P-1'                           
_shelx_refln_list_code          4                                               
_shelx_F_calc_maximum      144.57                                               
_exptl_crystal_F_000       276.00                                               
_reflns_d_resolution_high  0.7001                                               
                                                                                
loop_                                                                           
 _space_group_symop_operation_xyz                                               
 'x, y, z'                                                                      
 '-x, -y, -z'                                                                   
                                                                                
_cell_length_a     5.2152                                                       
_cell_length_b     7.8039                                                       
_cell_length_c    10.1294                                                       
_cell_angle_alpha  93.376                                                       
_cell_angle_beta  104.111                                                       
_cell_angle_gamma  96.430                                                       
                                                                                
_shelx_F_squared_multiplier     1.000                                           
                                                                                
loop_                                                                           
 _refln_index_h                                                                 
 _refln_index_k                                                                 
 _refln_index_l                                                                 
 _refln_F_squared_calc                                                          
 _refln_F_squared_meas                                                          
 _refln_F_squared_sigma                                                         
 _refln_observed_status                                                         
   1   0   0       1822.89       1957.39        96.66 o                         
   2   0   0       7974.58       7984.43       227.57 o                         
   3   0   0       3759.74       3755.65        37.66 o                         
   4   0   0        191.78        192.61         3.28 o                         
   5   0   0         25.11         29.60         2.03 o                         
   6   0   0        247.83        256.21         6.75 o                         
   7   0   0        250.34        239.20         8.70 o                         
  -7   1   0        659.48        645.08        14.00 o                         
  -6   1   0         83.95         94.07         5.47 o                         
  -5   1   0       3440.63       3399.07        39.88 o                         
  -4   1   0       3938.74       3925.15        42.34 o                         
  -3   1   0       1046.75       1002.13         9.30 o                         
  -2   1   0      10400.35      10858.26       406.65 o                         
  -1   1   0          3.34          6.00         0.34 o                         
   0   1   0        614.68        677.24         6.50 o                         
   1   1   0        763.49        748.37         7.84 o                         
   2   1   0       1699.57       1731.49        16.06 o                         
   3   1   0        610.18        607.22         6.44 o                         
   4   1   0       4043.69       3966.37        47.20 o                         
   5   1   0       3395.29       3350.99        39.66 o                         
   6   1   0        163.26        167.46         5.61 o                         
   7   1   0       1473.88       1496.17        27.08 o                         
  -7   2   0       1215.28       1191.11        26.03 o                         
  -6   2   0        700.62        686.14        16.45 o                         
  -5   2   0        493.90        499.68         7.67 o                         
  -4   2   0       1168.18       1186.80        13.80 o                         
  -3   2   0        303.25        304.34         3.43 o                         
  -2   2   0        449.52        432.77         4.35 o                         
  -1   2   0        476.80        476.29         5.13 o                         
   0   2   0      14900.40      15081.10       358.59 o                         
   1   2   0       2923.59       2931.03        88.21 o                         
   2   2   0       7709.61       7283.15       411.59 o                         
   3   2   0       4902.45       4788.86        73.40 o                         
   4   2   0        872.90        876.67        10.98 o                         
   5   2   0        951.60        938.39        16.08 o                         
   6   2   0         17.48         17.75         2.48 o                         
  -7   3   0         23.83         21.32         4.00 o                         
  -6   3   0         16.76         21.50         2.76 o                         
  -5   3   0        946.39        943.49        13.82 o                         
  -4   3   0       1683.99       1652.74        18.61 o                         
  -3   3   0       2608.33       2523.56        24.45 o                         
  -2   3   0      11771.66      11777.68       327.76 o                         
  -1   3   0         13.11         25.21         0.69 o                         
   0   3   0      14162.40      14154.84       361.57 o                         
   1   3   0       1715.33       1721.49        16.07 o                         
   2   3   0       1498.30       1604.03        16.06 o                         
   3   3   0        197.71        197.79         3.64 o                         
   4   3   0        265.99        271.88         4.81 o                         
   5   3   0        628.75        640.55         9.05 o                         
   6   3   0          6.95          2.81         2.24 o                         
  -7   4   0       1341.65       1305.26        55.44 o                         
  -6   4   0        648.37        654.15        20.11 o                         
  -5   4   0       2253.02       2214.58        26.77 o                         
  -4   4   0       2771.95       2761.15        28.46 o                         
  -3   4   0         10.67         13.17         1.03 o                         
  -2   4   0       2068.23       2063.03        18.36 o                         
  -1   4   0         22.68         13.20         0.84 o                         
   0   4   0        675.02        677.82         6.35 o                         
   1   4   0         22.06         31.61         1.12 o                         
   2   4   0       3808.23       3869.66        41.72 o                         
   3   4   0       2835.12       2822.95        33.47 o                         
   4   4   0       1375.19       1403.66        19.75 o                         
   5   4   0       2411.82       2429.78        40.05 o                         
   6   4   0         46.60         47.93         3.90 o                         
  -6   5   0        349.58        357.18         8.69 o                         
  -5   5   0        111.42        111.10         3.70 o                         
  -4   5   0         71.84         65.36         2.03 o                         
  -3   5   0       1700.71       1665.44        19.81 o                         
  -2   5   0       4959.11       4861.86        67.76 o                         
  -1   5   0        100.39        112.48         1.81 o                         
   0   5   0      10157.45       9381.11       279.48 o                         
   1   5   0       2654.19       2657.75        29.17 o                         
   2   5   0       2664.18       2639.48        33.94 o                         
   3   5   0       1803.85       1883.49        25.25 o                         
   4   5   0         96.47         96.28         3.86 o                         
   5   5   0         68.78         63.84         6.44 o                         
  -6   6   0        248.25        274.61         9.88 o                         
  -5   6   0       1652.35       1674.85        25.17 o                         
  -4   6   0       3343.56       3369.58        39.99 o                         
  -3   6   0         94.95         99.17         3.05 o                         
  -2   6   0       5676.91       5678.34        53.91 o                         
  -1   6   0        258.95        275.56         3.88 o                         
   0   6   0       1381.95       1403.71        21.00 o                         
   1   6   0        961.97        958.89        14.03 o                         
   2   6   0        101.47        103.10         3.84 o                         
   3   6   0        461.30        465.22        11.22 o                         
   4   6   0        532.60        492.72         9.32 o                         
   5   6   0       1362.39       1347.24        20.39 o                         
  -6   7   0        514.08        486.34        14.12 o                         
  -5   7   0        125.54        135.30         5.03 o                         
  -4   7   0        718.03        743.71        17.05 o                         
  -3   7   0        221.63        209.07         4.75 o                         
  -2   7   0        496.20        473.48         6.73 o                         
  -1   7   0         80.08         74.88         2.57 o                         
   0   7   0       2990.17       2990.63        38.27 o                         
   1   7   0       2268.14       2261.60        31.34 o                         
   2   7   0       1890.67       1861.73        27.94 o                         
   3   7   0       1882.92       1899.29        26.22 o                         
   4   7   0        139.50        133.15         5.03 o                         
  -5   8   0        638.77        632.38        19.64 o                         
  -4   8   0        815.85        810.18        19.19 o                         
  -3   8   0        334.61        335.08         7.20 o                         
  -2   8   0       3198.99       3213.20        35.40 o                         
  -1   8   0        151.45        173.16         4.93 o                         
   0   8   0       2413.12       2432.01        32.05 o                         
   1   8   0        810.88        824.06        18.72 o                         
   2   8   0        116.52        116.36         5.60 o                         
   3   8   0         86.28         94.03         4.30 o                         
   4   8   0         16.17         15.98         3.41 o                         
  -4   9   0       1275.72       1293.98        27.55 o                         
  -3   9   0          4.47          3.51         2.51 o                         
  -2   9   0        578.16        599.68        12.94 o                         
  -1   9   0        146.98        137.56         6.57 o                         
   0   9   0         55.66         61.05         3.68 o                         
   1   9   0         62.86         61.29         4.21 o                         
   2   9   0        228.52        247.52         7.32 o                         
   3   9   0        660.39        636.55        11.76 o                         
  -3  10   0        142.18        136.45         5.52 o                         
  -2  10   0       1472.45       1503.85        23.18 o                         
  -1  10   0         48.23         53.66         3.97 o                         
   0  10   0       1338.56       1319.13        26.21 o                         
   1  10   0        978.78        974.13        17.33 o                         
   2  10   0        502.92        468.38        14.65 o                         
  -1  11   0        176.21        185.80         6.88 o                         
   0  11   0        348.34        349.88        15.62 o                         
   0 -11   1         31.55         27.94         5.92 o                         
   1 -11   1       1723.11       1670.48        30.55 o                         
  -2 -10   1        183.24        192.02         7.58 o                         
  -1 -10   1        910.51        908.95        23.41 o                         
   0 -10   1         43.18         53.47         4.47 o                         
   1 -10   1          3.26          6.07         2.33 o                         
   2 -10   1         17.94         17.45         2.63 o                         
   3 -10   1        738.39        720.71        19.25 o                         
  -3  -9   1         29.88         30.41         2.90 o                         
  -2  -9   1         86.62         93.97         5.46 o                         
  -1  -9   1        769.33        753.20        13.94 o                         
   0  -9   1          9.48         11.93         2.45 o                         
   1  -9   1       3187.14       3186.57        41.56 o                         
   2  -9   1        473.41        460.92         9.93 o                         
   3  -9   1       1709.23       1750.05        33.29 o                         
   4  -9   1       1554.81       1565.36        31.96 o                         
  -4  -8   1        591.48        581.95        10.97 o                         
  -3  -8   1       1882.93       1889.54        26.32 o                         
  -2  -8   1        383.10        396.35        10.36 o                         
  -1  -8   1       3184.38       3140.57        50.48 o                         
   0  -8   1         44.81         45.58         2.64 o                         
   1  -8   1       1870.65       1846.43        22.74 o                         
   2  -8   1        364.47        371.31         5.75 o                         
   3  -8   1         10.45         11.26         1.64 o                         
   4  -8   1         33.17         38.22         4.12 o                         
   5  -8   1        418.47        425.21        12.39 o                         
  -5  -7   1        243.23        257.39         7.71 o                         
  -4  -7   1        810.73        822.29        13.62 o                         
  -3  -7   1        798.35        816.78        13.38 o                         
  -2  -7   1         52.37         54.19         3.75 o                         
  -1  -7   1         36.32         40.31         2.28 o                         
   0  -7   1        103.67        104.54         3.03 o                         
   1  -7   1       2375.39       2244.51        31.12 o                         
   2  -7   1        538.74        523.52         7.03 o                         
   3  -7   1       2262.92       2273.84        27.30 o                         
   4  -7   1       2135.00       2165.39        31.92 o                         
   5  -7   1        399.45        442.82        32.91 o                         
   6  -7   1       1200.11       1221.02        29.82 o                         
  -5  -6   1         18.77         27.38         3.14 o                         
  -4  -6   1        161.11        163.75         5.02 o                         
  -3  -6   1        692.30        699.21        11.63 o                         
  -2  -6   1        253.84        252.45         4.86 o                         
  -1  -6   1       3767.68       3817.11        44.14 o                         
   0  -6   1         53.99         52.15         1.88 o                         
   1  -6   1       6784.77       6741.88        93.12 o                         
   2  -6   1       1988.44       2032.88        23.98 o                         
   3  -6   1        805.65        802.48        10.57 o                         
   4  -6   1       1319.18       1286.50        17.62 o                         
   5  -6   1        105.05        102.41         4.83 o                         
   6  -6   1         70.28         68.37         6.16 o                         
  -6  -5   1        809.77        792.03        19.75 o                         
  -5  -5   1        606.98        604.90        10.90 o                         
  -4  -5   1       2214.24       2213.22        29.64 o                         
  -3  -5   1       3975.10       4085.04        52.18 o                         
  -2  -5   1         85.98         86.29         2.77 o                         
  -1  -5   1       5787.02       5634.43        91.81 o                         
   0  -5   1        482.41        472.29         5.72 o                         
   1  -5   1         11.71         17.16         0.86 o                         
   2  -5   1         62.88         63.64         1.60 o                         
   3  -5   1        423.72        426.42         5.76 o                         
   4  -5   1       1487.90       1476.66        18.91 o                         
   5  -5   1        725.24        701.37        11.81 o                         
   6  -5   1       1835.69       1812.44        36.00 o                         
  -6  -4   1        837.39        845.21        14.23 o                         
  -5  -4   1        576.55        587.42        11.32 o                         
  -4  -4   1         17.61         20.11         2.03 o                         
  -3  -4   1        164.57        166.12         4.01 o                         
  -2  -4   1        593.17        629.62         9.43 o                         
  -1  -4   1       3201.29       3249.23        29.74 o                         
   0  -4   1        289.95        348.91         3.70 o                         
   1  -4   1      10496.32      10855.40       303.26 o                         
   2  -4   1       4299.85       4163.41        47.28 o                         
   3  -4   1       4814.48       4699.52        50.16 o                         
   4  -4   1       4671.14       4585.88        52.27 o                         
   5  -4   1          4.68          5.43         1.36 o                         
   6  -4   1        656.40        651.73        19.96 o                         
  -6  -3   1        348.04        352.26         8.27 o                         
  -5  -3   1        368.69        373.13         6.71 o                         
  -4  -3   1       1589.90       1575.80        19.69 o                         
  -3  -3   1       5162.97       5130.51        71.20 o                         
  -2  -3   1        290.43        288.84         3.43 o                         
  -1  -3   1      13256.01      12882.41       343.56 o                         
   0  -3   1       3129.60       3246.05       120.37 o                         
   1  -3   1       3701.58       3749.89       112.12 o                         
   2  -3   1       3258.59       3305.15        33.04 o                         
   3  -3   1         93.86         96.18         1.84 o                         
   4  -3   1         11.71         13.77         1.22 o                         
   5  -3   1        600.50        602.60         9.26 o                         
   6  -3   1       1110.23       1125.54        19.86 o                         
   7  -3   1          1.64          2.28         4.57 o                         
  -6  -2   1       1600.69       1588.09        25.19 o                         
  -5  -2   1       2267.13       2244.46        30.92 o                         
  -4  -2   1       1107.39       1097.75        12.44 o                         
  -3  -2   1       4681.32       4757.20        78.72 o                         
  -2  -2   1       1136.38       1221.04        11.70 o                         
  -1  -2   1         64.74         68.82         1.29 o                         
   0  -2   1        267.46        252.92         2.48 o                         
   1  -2   1       5211.50       5293.87       148.29 o                         
   2  -2   1       2303.85       2358.92        25.19 o                         
   3  -2   1       2640.06       2568.47        29.38 o                         
   4  -2   1       6048.30       5925.19        79.24 o                         
   5  -2   1          5.59         11.67         1.35 o                         
   6  -2   1       2317.55       2319.78        44.21 o                         
   7  -2   1        217.99        263.61        13.30 o                         
  -7  -1   1        282.58        289.08         9.00 o                         
  -6  -1   1        120.78        126.75         5.18 o                         
  -5  -1   1         13.55         13.88         1.37 o                         
  -4  -1   1        523.61        519.66         7.10 o                         
  -3  -1   1       1599.29       1571.37        14.98 o                         
  -2  -1   1         87.07         81.44         1.40 o                         
  -1  -1   1      18775.80      19673.24       568.95 o                         
   0  -1   1        200.94        223.11         3.17 o                         
   1  -1   1      12652.12      12260.97       391.40 o                         
   2  -1   1      11601.40      12133.62       308.82 o                         
   3  -1   1        739.15        741.89         7.22 o                         
   4  -1   1       1722.15       1689.44        17.84 o                         
   5  -1   1        124.46        131.19         2.88 o                         
   6  -1   1         13.62         14.92         5.61 o                         
   7  -1   1          1.22          5.25         3.62 o                         
  -7   0   1          8.71          9.42         2.99 o                         
  -6   0   1       1429.50       1445.54        25.29 o                         
  -5   0   1       1334.29       1334.02        17.06 o                         
  -4   0   1       2062.97       2051.63        22.98 o                         
  -3   0   1      11978.45      12045.21       348.24 o                         
  -2   0   1          7.69         11.82         0.55 o                         
  -1   0   1       3233.68       3442.20       104.78 o                         
   0   0   1       2039.28       2011.59        74.40 o                         
   1   0   1         57.23         67.26         0.86 o                         
   2   0   1          4.31         10.05         0.56 o                         
   3   0   1       1123.04       1104.65        10.82 o                         
   4   0   1       1411.56       1417.35        15.37 o                         
   5   0   1        195.00        199.20         5.48 o                         
   6   0   1       2294.90       2322.25        38.03 o                         
   7   0   1        167.87        185.20         8.31 o                         
  -7   1   1        574.20        618.30        16.23 o                         
  -6   1   1       1151.23       1140.76        23.95 o                         
  -5   1   1       2288.70       2301.51        27.84 o                         
  -4   1   1         18.21         23.10         1.46 o                         
  -3   1   1       1008.58       1014.12         9.13 o                         
  -2   1   1        819.92        815.20         7.92 o                         
  -1   1   1       3157.88       3192.41       105.73 o                         
   0   1   1        522.77        486.69         4.75 o                         
   1   1   1      13114.43      12697.26       310.20 o                         
   2   1   1       8470.35       8456.17       368.41 o                         
   3   1   1       1585.68       1635.77        16.36 o                         
   4   1   1       4422.03       4446.88        51.39 o                         
   5   1   1        150.39        149.12         3.91 o                         
   6   1   1        728.37        704.34        12.80 o                         
  -7   2   1        131.40        143.29         7.47 o                         
  -6   2   1        261.80        261.55         7.11 o                         
  -5   2   1        587.97        581.24         7.97 o                         
  -4   2   1       1338.77       1324.89        13.63 o                         
  -3   2   1      11718.81      11554.26       341.08 o                         
  -2   2   1          2.57         15.25         2.27 o                         
  -1   2   1      20901.55      19973.32       652.43 o                         
   0   2   1       5950.13       6151.85       178.38 o                         
   1   2   1       6491.32       6806.59       203.45 o                         
   2   2   1       2936.26       2929.75        33.56 o                         
   3   2   1         54.14         54.27         1.63 o                         
   4   2   1        205.56        200.87         3.78 o                         
   5   2   1        120.75        119.78         3.77 o                         
   6   2   1       1017.58       1007.91        18.18 o                         
  -7   3   1        350.90        350.38         9.34 o                         
  -6   3   1       1765.63       1747.08        34.22 o                         
  -5   3   1       3708.54       3642.37        46.29 o                         
  -4   3   1        113.06        115.71         2.19 o                         
  -3   3   1       5717.55       5447.55       112.54 o                         
  -2   3   1        956.86        953.58         9.24 o                         
  -1   3   1         12.63         24.09         0.88 o                         
   0   3   1        184.51        188.11         2.13 o                         
   1   3   1       4276.68       4430.25       170.04 o                         
   2   3   1       2845.33       2915.88        29.33 o                         
   3   3   1       1249.41       1232.35        16.23 o                         
   4   3   1       4836.36       4821.76        52.22 o                         
   5   3   1         11.66         12.37         1.85 o                         
   6   3   1       1251.36       1240.87        20.51 o                         
  -7   4   1        580.51        586.29        13.16 o                         
  -6   4   1          9.41         10.17         3.18 o                         
  -5   4   1        252.65        263.11         5.09 o                         
  -4   4   1        138.38        138.21         2.82 o                         
  -3   4   1       1167.76       1167.84        14.54 o                         
  -2   4   1         48.44         56.73         1.21 o                         
  -1   4   1       9330.46       8833.21       278.43 o                         
   0   4   1       3695.72       3725.11        39.81 o                         
   1   4   1       4549.92       4426.84        87.93 o                         
   2   4   1       5613.86       5470.39       100.58 o                         
   3   4   1         58.81         59.91         2.78 o                         
   4   4   1       1064.09       1090.73        16.09 o                         
   5   4   1        165.52        163.68         6.13 o                         
   6   4   1         24.66         26.06         3.29 o                         
  -6   5   1        797.63        791.67        15.59 o                         
  -5   5   1       2212.71       2194.27        26.86 o                         
  -4   5   1         92.58         99.20         3.17 o                         
  -3   5   1       8507.20       8273.58       142.51 o                         
  -2   5   1        722.70        746.60         8.19 o                         
  -1   5   1       2934.57       2839.88        25.19 o                         
   0   5   1       1488.17       1475.58        14.72 o                         
   1   5   1        346.48        365.51         6.55 o                         
   2   5   1          0.88          2.67         1.33 o                         
   3   5   1        203.29        186.30         5.89 o                         
   4   5   1        775.11        830.69        13.71 o                         
   5   5   1         45.75         50.03         3.48 o                         
  -6   6   1        269.16        256.61         7.48 o                         
  -5   6   1       1941.39       1884.49        39.98 o                         
  -4   6   1         29.18         28.25         2.00 o                         
  -3   6   1        411.43        411.65         6.74 o                         
  -2   6   1        391.54        372.06         5.75 o                         
  -1   6   1        922.63        920.30        11.33 o                         
   0   6   1       1224.60       1219.47        17.21 o                         
   1   6   1       3223.25       3232.61        41.14 o                         
   2   6   1       3625.43       3687.24        66.16 o                         
   3   6   1         68.90         78.60         4.51 o                         
   4   6   1       2197.00       2227.12        30.48 o                         
   5   6   1          1.42          1.28         2.35 o                         
  -6   7   1        193.57        190.83         8.64 o                         
  -5   7   1        145.29        149.30         6.82 o                         
  -4   7   1        303.19        295.36         5.83 o                         
  -3   7   1       3115.33       3118.29        36.82 o                         
  -2   7   1        458.63        450.02         6.23 o                         
  -1   7   1       4237.92       4263.19        46.32 o                         
   0   7   1       1713.40       1724.62        23.34 o                         
   1   7   1       1190.23       1205.03        19.06 o                         
   2   7   1       1510.54       1563.66        24.25 o                         
   3   7   1          3.55          8.98         2.64 o                         
   4   7   1          2.30         -0.38         2.27 o                         
  -5   8   1       2276.29       2277.23        37.80 o                         
  -4   8   1         44.49         59.53         3.77 o                         
  -3   8   1       2539.37       2521.56        28.66 o                         
  -2   8   1        856.20        836.25        11.14 o                         
  -1   8   1        199.00        207.15         4.76 o                         
   0   8   1         72.00         65.28         3.59 o                         
   1   8   1        305.56        304.72         8.31 o                         
   2   8   1        853.71        859.25        15.41 o                         
   3   8   1          4.11          4.51         2.72 o                         
   4   8   1       1126.49       1166.51        25.28 o                         
  -5   9   1        226.38        228.57        11.85 o                         
  -4   9   1         66.89         71.68         4.57 o                         
  -3   9   1        393.94        396.64         8.15 o                         
  -2   9   1         89.55         88.48         3.69 o                         
  -1   9   1       1470.03       1440.17        22.58 o                         
   0   9   1       1955.35       2018.80        30.47 o                         
   1   9   1        683.75        673.63        12.99 o                         
   2   9   1       2291.87       2316.76        44.27 o                         
   3   9   1          4.89          3.56         3.11 o                         
  -4  10   1          0.47          0.62         3.92 o                         
  -3  10   1       1200.24       1172.18        21.72 o                         
  -2  10   1        592.93        598.14        11.52 o                         
  -1  10   1        773.71        766.98        15.73 o                         
   0  10   1        390.43        409.03         9.56 o                         
   1  10   1         24.39         21.25         3.22 o                         
   2  10   1          0.04          1.05         2.87 o                         
  -1  11   1         97.24         94.52         6.28 o                         
   0 -11   2        221.49        227.05         8.70 o                         
   1 -11   2        191.09        206.22        11.67 o                         
  -2 -10   2         48.55         49.21         4.40 o                         
  -1 -10   2         17.17         20.62         3.36 o                         
   0 -10   2       1068.13       1102.06        20.28 o                         
   1 -10   2        266.35        257.20         8.24 o                         
   2 -10   2        756.43        740.68        17.20 o                         
   3 -10   2       1265.95       1268.90        29.85 o                         
  -3  -9   2        221.24        232.13         7.29 o                         
  -2  -9   2       2453.30       2427.82        32.42 o                         
  -1  -9   2          5.54          7.84         2.18 o                         
   0  -9   2       2157.83       2118.57        48.39 o                         
   1  -9   2        648.43        683.58        11.97 o                         
   2  -9   2        227.19        231.00         5.88 o                         
   3  -9   2        118.03        120.60         6.50 o                         
   4  -9   2        178.81        178.69         7.52 o                         
  -4  -8   2        892.62        870.02        14.81 o                         
  -3  -8   2         83.15         80.93         3.92 o                         
  -2  -8   2       1000.85        996.20        21.43 o                         
  -1  -8   2        144.56        138.53         3.73 o                         
   0  -8   2        179.18        171.79         3.88 o                         
   1  -8   2          6.35         10.25         1.81 o                         
   2  -8   2       1640.18       1615.67        18.40 o                         
   3  -8   2       1205.10       1197.53        18.75 o                         
   4  -8   2        505.65        514.45        13.16 o                         
   5  -8   2       1734.92       1731.91        34.62 o                         
  -5  -7   2          2.96          4.56         2.46 o                         
  -4  -7   2         23.75         21.59         2.54 o                         
  -3  -7   2        112.29        112.23         7.32 o                         
  -2  -7   2       2379.01       2395.65        36.57 o                         
  -1  -7   2        341.00        339.78         5.73 o                         
   0  -7   2       4660.58       4684.88        50.12 o                         
   1  -7   2       2106.53       2149.80        23.01 o                         
   2  -7   2       1528.02       1511.39        17.11 o                         
   3  -7   2       2924.15       2905.22        40.70 o                         
   4  -7   2         45.28         47.07         2.91 o                         
   5  -7   2        253.63        267.18         9.02 o                         
  -5  -6   2        461.54        462.21         9.31 o                         
  -4  -6   2       2207.98       2246.74        30.29 o                         
  -3  -6   2         45.25         45.13         3.03 o                         
  -2  -6   2       7108.25       7079.49        94.97 o                         
  -1  -6   2        550.80        568.63         8.12 o                         
   0  -6   2        926.23        934.74        11.08 o                         
   1  -6   2       1091.28       1053.42        11.41 o                         
   2  -6   2        355.95        366.99         6.26 o                         
   3  -6   2        952.41        947.56        14.87 o                         
   4  -6   2        462.67        459.03         8.57 o                         
   5  -6   2       1682.48       1604.37        27.43 o                         
   6  -6   2         56.63         53.15         4.89 o                         
  -6  -5   2        611.18        613.80        11.37 o                         
  -5  -5   2         76.16         84.49         4.10 o                         
  -4  -5   2       1019.93       1033.69        15.39 o                         
  -3  -5   2         24.82         22.75         1.94 o                         
  -2  -5   2        424.12        428.09         6.30 o                         
  -1  -5   2         21.76         24.12         1.21 o                         
   0  -5   2       2664.21       2629.22        25.26 o                         
   1  -5   2       2805.08       2760.01        25.20 o                         
   2  -5   2       4151.44       4064.87        46.38 o                         
   3  -5   2       5275.54       5146.08        63.20 o                         
   4  -5   2         21.04         28.86         1.94 o                         
   5  -5   2       2219.52       2167.95        32.91 o                         
   6  -5   2        329.94        332.68        10.49 o                         
  -6  -4   2         18.03         17.01         2.51 o                         
  -5  -4   2        132.05        130.58         4.85 o                         
  -4  -4   2       1379.49       1392.28        19.43 o                         
  -3  -4   2         27.02         28.07         1.73 o                         
  -2  -4   2       8115.44       7778.68       164.25 o                         
  -1  -4   2       2120.78       2212.91        20.56 o                         
   0  -4   2       6551.82       6696.58       199.10 o                         
   1  -4   2       5783.05       5957.69       177.04 o                         
   2  -4   2         82.03         87.56         2.66 o                         
   3  -4   2        433.88        426.54         6.19 o                         
   4  -4   2        208.71        219.69         4.32 o                         
   5  -4   2        240.71        237.65         7.76 o                         
   6  -4   2          6.77          6.22         3.92 o                         
  -6  -3   2       1158.67       1155.45        19.59 o                         
  -5  -3   2        643.81        644.03         9.85 o                         
  -4  -3   2       5145.10       5128.92        69.96 o                         
  -3  -3   2         64.42         67.88         2.25 o                         
  -2  -3   2       4883.41       4908.39        60.31 o                         
  -1  -3   2       1148.01       1175.65        11.67 o                         
   0  -3   2         40.36         60.30         1.32 o                         
   1  -3   2        181.57        197.48         2.51 o                         
   2  -3   2       2074.55       2100.47        21.32 o                         
   3  -3   2       4338.98       4303.73        64.43 o                         
   4  -3   2         63.32         69.22         3.10 o                         
   5  -3   2       4412.07       4227.43        58.19 o                         
   6  -3   2        379.12        368.81        10.99 o                         
  -7  -2   2        406.01        429.71        15.29 o                         
  -6  -2   2        739.90        763.82        13.87 o                         
  -5  -2   2        258.71        259.94         5.71 o                         
  -4  -2   2          0.32          1.00         1.06 o                         
  -3  -2   2         82.46         68.87         1.87 o                         
  -2  -2   2       6412.03       7080.80       227.28 o                         
  -1  -2   2       1307.48       1327.57        12.30 o                         
   0  -2   2      13690.11      13504.35       311.29 o                         
   1  -2   2      12188.51      11816.41       272.53 o                         
   2  -2   2       3608.00       3731.91        55.57 o                         
   3  -2   2       7445.13       7327.38       125.38 o                         
   4  -2   2         45.91         57.08         1.56 o                         
   5  -2   2        484.21        482.10         7.91 o                         
   6  -2   2        144.58        141.10         6.90 o                         
  -7  -1   2        300.43        297.17         9.27 o                         
  -6  -1   2        275.80        282.50         6.44 o                         
  -5  -1   2        453.78        457.65         8.00 o                         
  -4  -1   2       6463.15       6557.83       102.91 o                         
  -3  -1   2        101.02        108.05         1.81 o                         
  -2  -1   2      14127.30      14136.70       425.71 o                         
  -1  -1   2      14812.31      14835.07       500.42 o                         
   0  -1   2       1367.82       1474.69        43.49 o                         
   1  -1   2       3090.06       3067.83        81.83 o                         
   2  -1   2        894.59        962.25         9.50 o                         
   3  -1   2        592.86        633.35         7.09 o                         
   4  -1   2        226.64        221.29         3.52 o                         
   5  -1   2       2741.01       2702.42        29.71 o                         
   6  -1   2        210.46        201.85        13.40 o                         
  -7   0   2        595.27        598.44        13.70 o                         
  -6   0   2       2472.26       2478.08        35.85 o                         
  -5   0   2         33.31         40.08         2.20 o                         
  -4   0   2       2319.90       2302.62        25.55 o                         
  -3   0   2        560.44        555.61         5.73 o                         
  -2   0   2         40.19         39.69         0.91 o                         
  -1   0   2          9.87         11.25         0.72 o                         
   0   0   2       1720.76       1719.13        51.11 o                         
   1   0   2       8781.86       9068.23       220.12 o                         
   2   0   2       2558.62       2648.73        26.53 o                         
   4   0   2        568.66        566.67         8.13 o                         
   5   0   2       2677.26       2679.21        29.82 o                         
   6   0   2        535.93        521.58         9.95 o                         
  -7   1   2          8.27          4.96         2.82 o                         
  -6   1   2         11.43         12.74         1.85 o                         
  -5   1   2        257.41        255.48         4.83 o                         
  -4   1   2       2860.64       2849.20        33.29 o                         
  -3   1   2         13.43         18.84         0.96 o                         
  -2   1   2      11288.14      10886.76       300.95 o                         
  -1   1   2      17496.37      16679.62       471.57 o                         
   0   1   2       6492.84       6877.75       258.87 o                         
   1   1   2       8735.28       8658.95       303.80 o                         
   2   1   2          6.13         10.95         0.69 o                         
   3   1   2       1802.02       1764.94        18.23 o                         
   4   1   2          5.82         10.38         1.27 o                         
   5   1   2        224.18        230.35         4.91 o                         
   6   1   2         23.76         24.19         2.60 o                         
  -7   2   2        610.35        621.29        13.83 o                         
  -6   2   2       1588.12       1541.77        23.46 o                         
  -5   2   2        184.49        186.69         3.71 o                         
  -4   2   2       5363.85       5164.98        58.82 o                         
  -3   2   2       1058.78       1082.40        11.34 o                         
  -2   2   2       3551.07       3507.31        40.07 o                         
  -1   2   2       2130.14       2103.43        18.47 o                         
   0   2   2        157.05        151.36         1.89 o                         
   1   2   2          4.95         11.05         0.78 o                         
   2   2   2        775.78        817.29         7.85 o                         
   3   2   2       5232.86       5199.59        52.13 o                         
   4   2   2        110.38        117.16         3.70 o                         
   5   2   2       2388.76       2380.94        29.32 o                         
   6   2   2        710.98        719.43        13.45 o                         
  -7   3   2         93.47         96.00         9.56 o                         
  -6   3   2       1294.77       1244.26        21.61 o                         
  -5   3   2        250.53        247.29         4.34 o                         
  -4   3   2         17.62         22.27         1.91 o                         
  -3   3   2        316.16        328.03         4.48 o                         
  -2   3   2       2607.22       2520.95        22.68 o                         
  -1   3   2       1511.64       1504.08        12.58 o                         
   0   3   2       3818.12       3765.16        56.63 o                         
   1   3   2       9171.84       9060.17       276.78 o                         
   2   3   2         90.20         99.44         2.22 o                         
   3   3   2       5259.32       5257.42        60.12 o                         
   4   3   2        217.20        213.95         4.24 o                         
   5   3   2        567.92        540.89         7.81 o                         
   6   3   2        155.12        157.30         7.30 o                         
  -7   4   2        263.82        263.25         8.66 o                         
  -6   4   2        428.83        439.00         8.23 o                         
  -5   4   2        306.00        303.91         5.77 o                         
  -4   4   2       6998.09       6857.98        88.04 o                         
  -3   4   2        861.15        850.54        11.40 o                         
  -2   4   2       6746.30       6479.25       123.49 o                         
  -1   4   2       8442.64       8969.74       292.83 o                         
   0   4   2        765.82        793.77         9.58 o                         
   1   4   2       2678.59       2703.68        27.65 o                         
   2   4   2        178.44        175.10         3.71 o                         
   3   4   2         40.57         53.79         2.83 o                         
   4   4   2         18.00         20.84         2.09 o                         
   5   4   2        781.25        781.80        13.04 o                         
  -6   5   2       2407.77       2440.21        40.13 o                         
  -5   5   2         31.94         39.23         2.48 o                         
  -4   5   2        847.36        857.74        11.94 o                         
  -3   5   2       1010.40       1014.11        12.43 o                         
  -2   5   2         10.64         15.65         1.16 o                         
  -1   5   2          4.00          6.87         0.86 o                         
   0   5   2       2413.57       2371.84        24.81 o                         
   1   5   2       3134.18       3143.38        42.02 o                         
   2   5   2         66.31         70.18         2.97 o                         
   3   5   2       5387.79       5380.27        82.49 o                         
   4   5   2        462.43        463.55         9.08 o                         
   5   5   2       1109.68       1103.77        18.94 o                         
  -6   6   2         20.61         19.37         2.59 o                         
  -5   6   2        402.91        414.42         7.97 o                         
  -4   6   2       1432.17       1443.03        18.73 o                         
  -3   6   2        317.77        317.25         5.20 o                         
  -2   6   2       3893.32       3884.56        42.24 o                         
  -1   6   2       4259.05       4346.51        47.21 o                         
   0   6   2        335.10        322.06         5.70 o                         
   1   6   2       3621.99       3617.95        45.94 o                         
   2   6   2         38.06         49.55         3.20 o                         
   3   6   2        689.87        703.86        16.46 o                         
   4   6   2        100.39        111.43         5.54 o                         
   5   6   2         31.79         34.74         3.61 o                         
  -6   7   2       1476.58       1475.46        23.36 o                         
  -5   7   2         18.64         22.90         3.14 o                         
  -4   7   2       2474.44       2482.57        30.62 o                         
  -3   7   2       1022.08       1022.91        12.97 o                         
  -2   7   2       1154.85       1122.60        13.84 o                         
  -1   7   2       1186.95       1197.83        14.79 o                         
   0   7   2         96.65         97.16         3.55 o                         
   1   7   2          2.77          7.72         2.18 o                         
   2   7   2          3.80          3.38         1.97 o                         
   3   7   2       1284.17       1273.96        23.51 o                         
   4   7   2        382.46        377.65         8.64 o                         
  -5   8   2         79.31         78.91         4.83 o                         
  -4   8   2          2.30          7.47         2.77 o                         
  -3   8   2          3.55          6.08         1.55 o                         
  -2   8   2        841.49        823.81        11.19 o                         
  -1   8   2       1085.05       1086.08        16.17 o                         
   0   8   2        286.90        280.81         6.40 o                         
   1   8   2       2626.53       2604.25        42.89 o                         
   2   8   2          5.49          9.26         2.53 o                         
   3   8   2       1354.48       1315.60        24.74 o                         
  -5   9   2         56.29         58.36         4.55 o                         
  -4   9   2       1578.87       1634.81        34.91 o                         
  -3   9   2        657.11        684.98        12.43 o                         
  -2   9   2       1320.36       1315.93        17.86 o                         
  -1   9   2       1569.03       1519.00        22.08 o                         
   0   9   2         61.07         59.64         3.96 o                         
   1   9   2        522.45        525.67        12.73 o                         
   2   9   2         43.04         44.27         4.54 o                         
  -3  10   2        405.46        399.07        10.46 o                         
  -2  10   2          3.06          1.60         2.01 o                         
  -1  10   2          4.13          4.36         2.44 o                         
   0  10   2        161.43        164.90         6.27 o                         
   1  10   2        577.99        580.89        12.47 o                         
  -2 -10   3         47.85         38.54         3.94 o                         
  -1 -10   3       1338.51       1335.75        27.59 o                         
   0 -10   3       1194.31       1220.48        25.01 o                         
   1 -10   3        675.14        696.30        20.69 o                         
   2 -10   3       1014.50       1018.51        21.61 o                         
   3 -10   3        117.70        118.55         6.12 o                         
  -3  -9   3        775.35        788.83        16.53 o                         
  -2  -9   3        292.27        303.04         8.49 o                         
  -1  -9   3         83.91         82.45         5.32 o                         
   0  -9   3        105.88         89.72         3.22 o                         
   1  -9   3        287.62        285.72         7.33 o                         
   2  -9   3        488.29        486.47        10.83 o                         
   3  -9   3        120.29        114.55         5.76 o                         
   4  -9   3       1546.21       1577.71        31.53 o                         
  -4  -8   3         24.87         19.26         3.13 o                         
  -3  -8   3        156.59        154.93         4.76 o                         
  -2  -8   3         77.10         76.13         2.39 o                         
  -1  -8   3       1500.94       1536.02        20.78 o                         
   0  -8   3       1942.60       1918.37        23.14 o                         
   1  -8   3        630.98        657.97         8.63 o                         
   2  -8   3       3456.65       3477.28        43.77 o                         
   3  -8   3         54.01         60.96         3.68 o                         
   4  -8   3       1183.97       1215.07        24.98 o                         
   5  -8   3        271.41        272.12        10.14 o                         
  -5  -7   3        756.56        756.17        13.12 o                         
  -4  -7   3          4.62          7.07         3.57 o                         
  -3  -7   3       2809.92       2720.80        40.77 o                         
  -2  -7   3        221.63        219.08         4.09 o                         
  -1  -7   3       2061.18       2080.13        27.02 o                         
   0  -7   3       2274.79       2257.86        24.96 o                         
   1  -7   3         73.78         67.63         1.83 o                         
   2  -7   3        169.61        174.16         3.81 o                         
   3  -7   3        208.01        207.87         4.92 o                         
   4  -7   3        648.96        667.60        15.18 o                         
   5  -7   3         67.54         71.06         5.77 o                         
  -5  -6   3       1719.84       1687.60        24.12 o                         
  -4  -6   3         36.17         40.21         3.04 o                         
  -3  -6   3        209.15        210.58         4.28 o                         
  -2  -6   3        556.87        561.30         7.44 o                         
  -1  -6   3        664.37        682.69         9.15 o                         
   0  -6   3        762.67        751.10        12.87 o                         
   1  -6   3       1411.12       1426.93        17.12 o                         
   2  -6   3       3025.95       3032.71        34.90 o                         
   3  -6   3         33.68         40.97         2.23 o                         
   4  -6   3       3579.39       3604.20        55.82 o                         
   5  -6   3        463.89        446.45        13.63 o                         
   6  -6   3        426.24        420.89        15.02 o                         
  -6  -5   3         16.04         16.15         2.89 o                         
  -5  -5   3        158.49        152.62         4.94 o                         
  -4  -5   3         20.25         23.62         2.25 o                         
  -3  -5   3       2672.57       2695.98        32.10 o                         
  -2  -5   3        778.37        791.53        11.73 o                         
  -1  -5   3       5355.35       5565.69       144.76 o                         
   1  -5   3        447.43        455.05         6.52 o                         
   2  -5   3       5091.76       5009.35        73.33 o                         
   3  -5   3       1066.69       1044.19        14.12 o                         
   4  -5   3         71.39         74.71         2.79 o                         
   5  -5   3         91.91         94.80         4.51 o                         
   6  -5   3        359.20        347.57        13.96 o                         
  -6  -4   3        139.29        135.33         5.53 o                         
  -5  -4   3       3464.22       3452.67        44.62 o                         
  -4  -4   3        158.02        162.03         4.28 o                         
  -3  -4   3       3993.80       3981.77        49.90 o                         
  -2  -4   3       2742.48       2756.33        29.92 o                         
  -1  -4   3        251.80        262.50         3.42 o                         
   0  -4   3        141.80        126.93         2.15 o                         
   1  -4   3        970.41        985.21         9.90 o                         
   2  -4   3        851.54        877.21         8.86 o                         
   3  -4   3         37.93         35.76         1.48 o                         
   4  -4   3       4476.45       4387.26        54.08 o                         
   5  -4   3        593.68        612.09        18.52 o                         
   6  -4   3        988.16       1020.13        27.83 o                         
  -6  -3   3          2.18          2.18         2.08 o                         
  -5  -3   3        502.63        512.92         9.03 o                         
  -4  -3   3        180.41        183.32         4.43 o                         
  -3  -3   3       1149.54       1222.11        15.36 o                         
  -2  -3   3        441.95        464.31         5.15 o                         
  -1  -3   3       6159.51       6190.47       194.34 o                         
   0  -3   3       8431.80       8232.68       309.78 o                         
   1  -3   3        925.75        961.70        10.44 o                         
   2  -3   3      11364.55      11186.58       278.34 o                         
   3  -3   3        577.14        620.35         7.46 o                         
   4  -3   3       1473.80       1542.62        22.27 o                         
   5  -3   3        741.80        751.47        14.11 o                         
   6  -3   3          4.24          6.18         2.92 o                         
  -7  -2   3         27.03         23.99         3.54 o                         
  -6  -2   3          6.70         11.20         2.44 o                         
  -5  -2   3       1878.44       1866.71        27.56 o                         
  -4  -2   3        106.92        109.07         3.24 o                         
  -3  -2   3       5981.31       5964.91        97.43 o                         
  -2  -2   3       3999.97       3955.23        73.00 o                         
  -1  -2   3       3512.29       3750.09       111.92 o                         
   0  -2   3       7247.91       7296.49       178.67 o                         
   1  -2   3        392.83        449.51         8.27 o                         
   2  -2   3        268.20        266.95         3.35 o                         
   3  -2   3        486.53        486.16         6.55 o                         
   4  -2   3       1057.67       1066.96        13.30 o                         
   5  -2   3        140.68        144.71         3.26 o                         
   6  -2   3        835.61        831.35        23.82 o                         
  -7  -1   3       1403.25       1390.59        23.06 o                         
  -6  -1   3         40.80         41.12         2.98 o                         
  -5  -1   3       4781.92       4815.37        60.31 o                         
  -4  -1   3        885.51        904.55        15.17 o                         
  -3  -1   3        865.58        834.56         8.19 o                         
  -2  -1   3        650.59        644.89         6.27 o                         
  -1  -1   3         36.47         34.92         0.86 o                         
   0  -1   3       2366.89       2616.92        76.88 o                         
   1  -1   3        927.95       1000.11        17.72 o                         
   2  -1   3       5906.26       5743.96       233.93 o                         
   3  -1   3        296.22        302.03         4.89 o                         
   4  -1   3       4208.14       4196.08        52.06 o                         
   5  -1   3       1474.95       1462.57        21.93 o                         
   6  -1   3        251.40        241.65         7.70 o                         
  -7   0   3        453.47        466.18        13.74 o                         
  -6   0   3         25.56         25.39         2.30 o                         
  -5   0   3        228.01        238.70         5.27 o                         
  -4   0   3         83.19         85.48         2.84 o                         
  -3   0   3       4453.66       4245.83        48.56 o                         
  -2   0   3       4955.82       5220.96       178.59 o                         
  -1   0   3      20515.77      19475.41       526.09 o                         
   0   0   3      18877.65      17057.76       386.93 o                         
   1   0   3          1.82          6.07         0.48 o                         
   2   0   3       7969.12       7572.61       224.45 o                         
   3   0   3        389.56        416.49         5.13 o                         
   4   0   3         56.72         55.45         1.82 o                         
   5   0   3         93.44         89.26         2.56 o                         
   6   0   3        100.65         89.07         4.69 o                         
  -7   1   3        742.32        756.99        16.05 o                         
  -6   1   3         60.50         58.14         5.24 o                         
  -5   1   3       4763.13       4716.65        59.02 o                         
  -4   1   3       2482.98       2532.98        28.06 o                         
  -3   1   3       5117.03       4944.95        56.68 o                         
  -2   1   3       5119.86       5046.78       310.70 o                         
  -1   1   3         15.52         17.40         0.75 o                         
   0   1   3       2036.62       2034.15        21.77 o                         
   1   1   3        684.93        710.82         6.91 o                         
   2   1   3       1806.15       1800.57        17.53 o                         
   3   1   3        162.80        155.85         2.63 o                         
   4   1   3       3741.49       3718.83        40.31 o                         
   5   1   3       1272.07       1257.64        16.71 o                         
   6   1   3        626.24        612.49        16.33 o                         
  -7   2   3       1693.24       1709.65        30.20 o                         
  -6   2   3        228.44        228.68         5.62 o                         
  -5   2   3        965.57        949.25        12.06 o                         
  -4   2   3        717.93        697.24         8.51 o                         
  -3   2   3        390.00        369.61         4.54 o                         
  -2   2   3        691.55        686.89         6.55 o                         
  -1   2   3       3410.82       3478.22        46.84 o                         
   0   2   3      14618.57      14458.43       373.80 o                         
   1   2   3         41.46         63.92         1.25 o                         
   2   2   3      10037.09       9212.30       273.09 o                         
   3   2   3       1410.02       1426.36        16.40 o                         
   4   2   3       1018.29       1057.96        14.13 o                         
   5   2   3        860.55        875.25        13.56 o                         
   6   2   3         10.51         12.57         2.43 o                         
  -7   3   3         15.94         23.39         4.30 o                         
  -6   3   3         15.25         17.25         2.57 o                         
  -5   3   3       1971.92       1927.53        22.30 o                         
  -4   3   3        834.92        842.60         9.43 o                         
  -3   3   3       5022.87       4929.51        49.64 o                         
  -2   3   3       9550.59       9668.96       311.23 o                         
  -1   3   3       1530.20       1547.10        13.06 o                         
   0   3   3       8714.62       8694.79       330.59 o                         
   1   3   3         46.98         36.64         1.23 o                         
   2   3   3        428.64        449.89         6.82 o                         
   3   3   3        128.68        131.45         3.47 o                         
   4   3   3        477.24        478.91         7.21 o                         
   5   3   3        669.62        691.00        14.28 o                         
   6   3   3        278.72        283.36         8.08 o                         
  -7   4   3       1634.81       1617.97        28.88 o                         
  -6   4   3         50.50         55.95         3.27 o                         
  -5   4   3       2051.21       2021.64        22.69 o                         
  -4   4   3       2107.89       2104.99        23.89 o                         
  -3   4   3        581.63        587.01         7.84 o                         
  -2   4   3        315.56        298.75         4.18 o                         
  -1   4   3        219.42        212.41         2.80 o                         
   0   4   3        853.71        882.05         9.75 o                         
   1   4   3         17.65         20.18         1.34 o                         
   2   4   3       4545.27       4410.49        47.63 o                         
   3   4   3        748.70        770.54        13.05 o                         
   4   4   3       1797.76       1790.50        21.53 o                         
   5   4   3        884.90        877.42        15.59 o                         
  -6   5   3        270.54        274.96         7.05 o                         
  -5   5   3          8.05         11.97         1.73 o                         
  -4   5   3         33.57         39.71         3.62 o                         
  -3   5   3       1967.85       1967.59        22.45 o                         
  -2   5   3       3054.19       2988.07        34.12 o                         
  -1   5   3        794.81        815.75         9.33 o                         
   0   5   3       8622.04       8324.70       307.92 o                         
   1   5   3        246.65        265.20         5.02 o                         
   2   5   3       2813.41       2883.69        34.48 o                         
   3   5   3        395.42        422.38         8.88 o                         
   4   5   3        108.41        111.43         4.79 o                         
   5   5   3         15.90         15.97         3.04 o                         
  -6   6   3          5.46          2.40         2.57 o                         
  -5   6   3       2262.69       2278.19        33.38 o                         
  -4   6   3       2299.47       2302.55        26.37 o                         
  -3   6   3       1652.34       1670.39        19.66 o                         
  -2   6   3       3501.63       3516.50        37.13 o                         
  -1   6   3         60.48         68.86         2.46 o                         
   0   6   3       1901.86       1909.35        25.53 o                         
   1   6   3         32.63         37.25         2.80 o                         
   2   6   3        341.92        342.38         7.83 o                         
   3   6   3         82.07        103.27         6.23 o                         
   4   6   3        570.77        567.52        11.69 o                         
  -6   7   3        338.71        346.69         8.59 o                         
  -5   7   3        410.11        414.48         9.17 o                         
  -4   7   3        552.15        536.20         8.56 o                         
  -3   7   3        337.72        325.97         5.76 o                         
  -2   7   3        137.16        139.94         3.90 o                         
  -1   7   3        214.89        209.61         4.73 o                         
   0   7   3       4548.40       4494.11        62.19 o                         
   1   7   3        162.68        170.46         6.19 o                         
   2   7   3       2249.70       2184.97        42.00 o                         
   3   7   3        882.06        882.67        16.29 o                         
   4   7   3        901.46        878.12        14.96 o                         
  -5   8   3        648.76        660.57        12.95 o                         
  -4   8   3        510.88        531.40        12.74 o                         
  -3   8   3        682.19        682.49        10.56 o                         
  -2   8   3       2884.78       2932.83        35.60 o                         
  -1   8   3         21.60         20.44         2.28 o                         
   0   8   3       2442.30       2443.64        32.93 o                         
   1   8   3        355.99        358.84         9.12 o                         
   2   8   3        215.22        220.16         6.86 o                         
   3   8   3         17.64         22.87         4.44 o                         
  -4   9   3        936.29        923.65        16.61 o                         
  -3   9   3         50.54         51.94         3.28 o                         
  -2   9   3        451.42        460.40         8.88 o                         
  -1   9   3         27.19         29.49         2.86 o                         
   0   9   3         89.23         90.56         5.41 o                         
   1   9   3        125.91        124.08         5.67 o                         
   2   9   3        436.42        419.30        11.14 o                         
  -3  10   3        372.85        383.71         8.20 o                         
  -2  10   3        837.26        842.31        14.21 o                         
  -1  10   3          2.88          4.29         2.54 o                         
   0  10   3       1738.12       1690.16        27.69 o                         
   1  10   3        193.65        188.55         7.31 o                         
  -2 -10   4        592.97        594.80        15.33 o                         
  -1 -10   4        461.82        458.28        12.04 o                         
   0 -10   4         17.48         20.29         4.58 o                         
   1 -10   4          7.74         14.49         3.86 o                         
   2 -10   4         88.38         80.67         4.82 o                         
   3 -10   4        665.27        652.59        18.71 o                         
  -3  -9   4          3.73          4.89         3.30 o                         
  -2  -9   4        214.19        208.01         9.02 o                         
  -1  -9   4        750.54        735.14        27.16 o                         
   0  -9   4        554.59        572.56        12.77 o                         
   1  -9   4       2664.72       2579.29        47.84 o                         
   2  -9   4          1.59          6.87         2.23 o                         
   3  -9   4       2404.22       2445.43        45.37 o                         
   4  -9   4        448.26        458.53        12.75 o                         
  -4  -8   4       1504.78       1475.09        27.70 o                         
  -3  -8   4        779.78        801.96        16.35 o                         
  -2  -8   4       1364.57       1388.58        24.55 o                         
  -1  -8   4       2581.86       2567.65        36.50 o                         
   0  -8   4        221.96        209.53         4.89 o                         
   1  -8   4       1323.75       1339.46        17.95 o                         
   2  -8   4        142.79        131.43         4.88 o                         
   3  -8   4         81.12         82.26         3.89 o                         
   4  -8   4         16.36         14.50         4.64 o                         
  -5  -7   4         45.90         40.42         4.35 o                         
  -4  -7   4        874.95        872.15        16.68 o                         
  -3  -7   4       1016.90       1020.16        16.81 o                         
  -2  -7   4          9.04         11.55         1.96 o                         
  -1  -7   4          1.09          3.70         1.32 o                         
   0  -7   4        617.73        610.51        11.69 o                         
   1  -7   4       2390.57       2361.58        30.93 o                         
   2  -7   4          7.98         11.16         1.98 o                         
   3  -7   4       3345.65       3371.00        52.01 o                         
   4  -7   4        723.99        719.19        13.64 o                         
   5  -7   4        721.82        739.48        16.91 o                         
  -5  -6   4          8.58          9.54         2.83 o                         
  -4  -6   4        337.31        338.19         7.47 o                         
  -3  -6   4        755.59        761.39        14.49 o                         
  -2  -6   4        797.44        787.64        12.94 o                         
  -1  -6   4       4432.93       4503.98        55.61 o                         
   0  -6   4        350.02        342.37         6.79 o                         
   1  -6   4       6334.41       6465.15        72.84 o                         
   2  -6   4        691.21        698.38         9.79 o                         
   3  -6   4       1243.99       1206.83        19.99 o                         
   4  -6   4        539.41        557.26        10.95 o                         
   5  -6   4        180.84        201.07         8.59 o                         
  -6  -5   4        968.91        972.74        19.21 o                         
  -5  -5   4         56.84         61.00         3.89 o                         
  -4  -5   4       2489.66       2539.41        36.43 o                         
  -3  -5   4       2930.24       2995.94        41.65 o                         
  -2  -5   4       1422.48       1408.14        19.00 o                         
  -1  -5   4       2460.58       2446.80        42.29 o                         
   0  -5   4        262.12        271.36         3.99 o                         
   1  -5   4          1.43          3.35         0.88 o                         
   2  -5   4        103.57        100.45         2.16 o                         
   3  -5   4       1867.67       1828.42        37.15 o                         
   4  -5   4        416.32        404.52         7.35 o                         
   5  -5   4        957.16        979.53        20.91 o                         
   6  -5   4       1489.37       1527.90        31.30 o                         
  -6  -4   4        860.12        880.62        14.41 o                         
  -5  -4   4        398.24        404.54         8.00 o                         
  -4  -4   4        131.98        134.02         4.22 o                         
  -3  -4   4        103.63        104.51         2.96 o                         
  -2  -4   4        841.48        872.10        11.10 o                         
  -1  -4   4       1116.59       1079.22        13.08 o                         
   0  -4   4        647.03        669.24         7.70 o                         
   2  -4   4        270.82        274.29         4.11 o                         
   3  -4   4       4392.18       4406.10        59.36 o                         
   4  -4   4       2189.69       2184.04        34.43 o                         
   5  -4   4        186.13        195.51         5.77 o                         
   6  -4   4        153.99        153.08        12.47 o                         
  -6  -3   4        345.81        333.37         7.47 o                         
  -5  -3   4         27.15         27.22         2.39 o                         
  -4  -3   4       2302.52       2282.93        29.74 o                         
  -3  -3   4       3373.73       3381.75        42.41 o                         
  -2  -3   4       2062.35       2041.69        21.07 o                         
  -1  -3   4      12332.97      12633.00       332.92 o                         
   0  -3   4        128.68        158.24         2.68 o                         
   1  -3   4       5083.28       4909.85       164.06 o                         
   2  -3   4       1046.68       1067.54        13.61 o                         
   3  -3   4          4.23          7.49         0.78 o                         
   4  -3   4         37.23         36.45         2.11 o                         
   5  -3   4        616.56        625.54        12.29 o                         
   6  -3   4        648.41        622.93        19.37 o                         
  -7  -2   4          3.67          0.81         2.10 o                         
  -6  -2   4       2510.45       2441.67        32.84 o                         
  -5  -2   4        854.68        861.83        13.22 o                         
  -4  -2   4       1965.39       1960.67        25.76 o                         
  -3  -2   4       4687.46       4671.37        53.26 o                         
  -2  -2   4        105.54        113.06         1.91 o                         
  -1  -2   4        152.37        147.12         2.28 o                         
   0  -2   4        870.02        854.40        13.61 o                         
   2  -2   4        576.21        637.75         7.80 o                         
   3  -2   4       5106.71       5092.06        57.33 o                         
   4  -2   4       3551.76       3454.87        42.99 o                         
   5  -2   4        708.05        734.43        12.18 o                         
   6  -2   4       1526.31       1554.11        38.97 o                         
  -7  -1   4         81.67         88.29         5.09 o                         
  -6  -1   4          9.94          9.64         2.47 o                         
  -5  -1   4        144.25        144.87         4.39 o                         
  -4  -1   4        651.47        633.94         9.21 o                         
  -3  -1   4       1819.31       1795.37        21.91 o                         
  -2  -1   4       3014.36       3047.89        32.79 o                         
  -1  -1   4       9811.17       9413.69       276.59 o                         
   0  -1   4         90.55        104.06         1.49 o                         
   1  -1   4      17172.12      17095.45       581.73 o                         
   2  -1   4       2969.83       3040.84        32.41 o                         
   3  -1   4       1184.10       1167.50        13.30 o                         
   4  -1   4       1022.56       1038.28        13.26 o                         
   5  -1   4         39.04         37.85         2.35 o                         
   6  -1   4         64.53         68.77         4.49 o                         
  -7   0   4         56.25         58.55         4.31 o                         
  -6   0   4       1283.84       1274.51        23.06 o                         
  -5   0   4        780.30        766.53        11.93 o                         
  -4   0   4       3760.95       3740.60        47.14 o                         
  -3   0   4       6522.03       6298.35       133.33 o                         
  -2   0   4        167.55        208.60         3.11 o                         
  -1   0   4       4794.77       4719.56       153.23 o                         
   0   0   4        679.40        695.08         7.44 o                         
   1   0   4         15.44         24.18         1.07 o                         
   2   0   4         49.54         41.17         1.81 o                         
   3   0   4       1031.76       1022.22        20.19 o                         
   4   0   4       1109.12       1119.24        17.46 o                         
   5   0   4        588.61        611.01         9.99 o                         
   6   0   4       1704.37       1702.63        38.58 o                         
  -7   1   4         74.09         72.52         5.37 o                         
  -6   1   4       1418.25       1398.19        23.31 o                         
  -5   1   4        922.57        910.77        13.69 o                         
  -4   1   4        207.17        195.35         3.51 o                         
  -3   1   4        367.92        358.74         4.51 o                         
  -2   1   4        567.16        563.24         5.77 o                         
  -1   1   4       1150.50       1091.29         9.67 o                         
   0   1   4         53.11         56.00         1.11 o                         
   1   1   4      10179.11       9693.77       264.54 o                         
   2   1   4       3142.60       3131.75        29.87 o                         
   3   1   4       1955.99       1977.69        21.92 o                         
   4   1   4       3263.90       3238.38        35.34 o                         
   5   1   4         86.48         88.01         3.24 o                         
   6   1   4        276.24        264.38         8.57 o                         
  -7   2   4        110.66        113.73         6.23 o                         
  -6   2   4        422.02        421.72         9.37 o                         
  -5   2   4        109.93        114.43         3.79 o                         
  -4   2   4       3477.15       3481.60        38.05 o                         
  -3   2   4       5174.25       5062.37        62.66 o                         
  -2   2   4       1089.51       1055.52        10.10 o                         
  -1   2   4      12855.13      12674.86       707.46 o                         
   0   2   4        147.95        129.62         1.83 o                         
   1   2   4       3660.70       3606.15        32.24 o                         
   2   2   4       1440.86       1445.87        15.42 o                         
   3   2   4        272.46        279.60         4.97 o                         
   4   2   4          1.83          8.77         1.57 o                         
   5   2   4        263.84        261.00         9.02 o                         
   6   2   4        530.76        522.79        16.97 o                         
  -7   3   4          3.41          0.24         1.79 o                         
  -6   3   4       2256.15       2283.24        30.93 o                         
  -5   3   4       2181.01       2185.24        26.81 o                         
  -4   3   4       1084.86       1079.11        13.33 o                         
  -3   3   4       3911.95       3794.53        44.11 o                         
  -2   3   4        485.48        483.07         6.72 o                         
  -1   3   4        164.47        167.34         2.39 o                         
   0   3   4        977.36       1031.27        15.68 o                         
   1   3   4       2612.86       2674.10        29.22 o                         
   2   3   4        685.60        720.63         9.10 o                         
   3   3   4       2187.57       2224.77        42.37 o                         
   4   3   4       2166.77       2138.98        24.61 o                         
   5   3   4        100.80        108.13         4.91 o                         
  -7   4   4        379.60        375.96        10.53 o                         
  -6   4   4         83.95         83.41         3.39 o                         
  -5   4   4        114.85        114.84         3.04 o                         
  -4   4   4        476.27        473.02         7.03 o                         
  -3   4   4        780.84        777.27        10.05 o                         
  -2   4   4        827.64        860.30        11.06 o                         
  -1   4   4       8057.23       7951.13       162.79 o                         
   0   4   4        643.74        658.58         8.07 o                         
   1   4   4       5362.27       5447.18        62.47 o                         
   2   4   4       2945.17       2998.46        35.51 o                         
   3   4   4        408.30        421.95         7.86 o                         
   4   4   4       1066.01       1046.18        28.35 o                         
   5   4   4         52.84         43.52         3.57 o                         
  -6   5   4       1310.45       1289.48        19.17 o                         
  -5   5   4       1826.85       1785.38        22.29 o                         
  -4   5   4       1538.79       1581.05        20.06 o                         
  -3   5   4       5293.20       5281.12        56.89 o                         
  -2   5   4         77.81         87.14         2.40 o                         
  -1   5   4       3124.42       3106.78        34.25 o                         
   0   5   4        225.45        229.52         4.59 o                         
   1   5   4         18.35         23.52         2.27 o                         
   2   5   4         17.29         15.55         1.74 o                         
   3   5   4        184.56        192.67         6.77 o                         
   4   5   4        906.17        921.29        16.13 o                         
   5   5   4         22.87         17.08         3.11 o                         
  -6   6   4        730.38        753.28        14.10 o                         
  -5   6   4        517.40        517.74         7.85 o                         
  -4   6   4          7.89          8.51         1.55 o                         
  -3   6   4        330.60        317.41         5.92 o                         
  -2   6   4        165.39        164.66         4.00 o                         
  -1   6   4       2046.92       2064.11        25.43 o                         
   0   6   4         20.21         25.97         2.21 o                         
   1   6   4       2417.72       2407.82        31.89 o                         
   2   6   4       2230.92       2192.26        29.57 o                         
   3   6   4        576.83        596.94        12.24 o                         
   4   6   4        871.21        852.32        15.71 o                         
  -6   7   4        128.52        133.13         5.70 o                         
  -5   7   4         78.24         87.17         4.24 o                         
  -4   7   4        462.11        462.69         7.98 o                         
  -3   7   4       2639.93       2613.07        31.95 o                         
  -2   7   4          7.57         17.41         2.93 o                         
  -1   7   4       2795.63       2777.07        37.25 o                         
   0   7   4        389.96        396.37         7.85 o                         
   1   7   4       1277.61       1274.40        20.85 o                         
   2   7   4        487.92        501.28        10.80 o                         
   3   7   4          5.68          4.11         2.46 o                         
  -5   8   4       1440.82       1450.72        23.73 o                         
  -4   8   4        250.33        251.81         5.68 o                         
  -3   8   4       2057.59       2029.25        28.21 o                         
  -2   8   4         55.19         60.30         3.43 o                         
  -1   8   4        144.38        141.84         7.14 o                         
   0   8   4         36.18         35.30         2.99 o                         
   1   8   4        269.71        265.41         6.79 o                         
   2   8   4        551.59        545.71        11.90 o                         
   3   8   4        128.83        121.09         6.72 o                         
  -4   9   4        143.66        144.93         6.05 o                         
  -3   9   4        364.26        366.74         7.41 o                         
  -2   9   4         10.77         10.28         2.29 o                         
  -1   9   4       2030.85       2016.15        28.36 o                         
   0   9   4        374.13        375.33         8.45 o                         
   1   9   4       1430.90       1398.05        23.43 o                         
   2   9   4        862.57        815.78        17.21 o                         
  -3  10   4       1587.06       1578.22        23.26 o                         
  -2  10   4         44.98         50.01         4.55 o                         
  -1  10   4        626.59        593.88        17.37 o                         
   0  10   4        198.55        197.70         7.22 o                         
  -2 -10   5        151.71        156.83         7.10 o                         
  -1 -10   5        104.20        100.97         7.85 o                         
   0 -10   5        967.15        957.28        25.94 o                         
   1 -10   5        120.69        128.08         9.79 o                         
   2 -10   5       1573.41       1577.58        38.18 o                         
  -3  -9   5        617.88        618.64        15.68 o                         
  -2  -9   5       1350.39       1333.15        26.99 o                         
  -1  -9   5         44.72         47.87         4.27 o                         
   0  -9   5       1796.36       1876.63        44.23 o                         
   1  -9   5        205.66        214.62         7.22 o                         
   2  -9   5         67.23         65.23         3.79 o                         
   3  -9   5        182.54        190.41         6.70 o                         
  -4  -8   5        463.31        463.39        13.31 o                         
  -3  -8   5        270.89        259.06         8.84 o                         
  -2  -8   5        536.38        545.16        14.04 o                         
  -1  -8   5        142.80        138.47         5.14 o                         
   0  -8   5         83.33         92.58         7.23 o                         
   1  -8   5         52.86         48.92         2.83 o                         
   2  -8   5       1229.96       1233.64        20.61 o                         
   3  -8   5        461.93        473.58         9.68 o                         
   4  -8   5        661.26        678.77        15.24 o                         
  -5  -7   5          1.25          2.40         3.27 o                         
  -4  -7   5         18.86         15.68         2.98 o                         
  -3  -7   5        402.47        386.74        10.74 o                         
  -2  -7   5       2092.01       2078.75        30.11 o                         
  -1  -7   5         89.76         88.95         2.65 o                         
   0  -7   5       4000.01       4088.78        62.22 o                         
   1  -7   5        516.30        557.02        10.23 o                         
   2  -7   5       2274.61       2277.57        31.57 o                         
   3  -7   5       1499.44       1488.26        28.57 o                         
   4  -7   5         20.67         22.83         2.33 o                         
   5  -7   5        282.67        297.29        11.00 o                         
  -5  -6   5        902.59        911.32        16.42 o                         
  -4  -6   5       1607.50       1599.45        24.16 o                         
  -3  -6   5       1607.86       1649.69        24.83 o                         
  -2  -6   5       3670.44       3606.21        49.77 o                         
  -1  -6   5        160.80        166.59         4.36 o                         
   0  -6   5       1399.08       1397.13        22.36 o                         
   1  -6   5        443.65        437.03         6.56 o                         
   2  -6   5        836.66        829.41        16.11 o                         
   3  -6   5         67.96         67.57         2.82 o                         
   4  -6   5        613.42        573.43        14.03 o                         
   5  -6   5       1266.18       1251.37        21.85 o                         
  -6  -5   5        561.61        544.51        10.41 o                         
  -5  -5   5        419.67        424.61         8.29 o                         
  -4  -5   5        450.86        454.98         8.91 o                         
  -3  -5   5        295.94        313.69         6.76 o                         
  -2  -5   5        191.18        194.95         4.09 o                         
  -1  -5   5         69.73         66.94         1.90 o                         
   0  -5   5       4303.87       4261.76        84.57 o                         
   1  -5   5        114.78        130.72         3.00 o                         
   2  -5   5       3952.12       3863.71        44.12 o                         
   3  -5   5       3066.67       2985.54        58.59 o                         
   4  -5   5        447.25        465.21         7.22 o                         
   5  -5   5       1434.25       1472.25        24.74 o                         
  -6  -4   5          3.15          3.53         2.38 o                         
  -5  -4   5        408.80        408.61        10.71 o                         
  -4  -4   5       1402.24       1410.48        19.48 o                         
  -3  -4   5        758.44        744.40        10.89 o                         
  -2  -4   5       7961.82       7915.27       136.01 o                         
  -1  -4   5        214.84        221.77         5.11 o                         
   0  -4   5       6505.55       6248.66       106.73 o                         
   1  -4   5       2650.24       2682.31        32.76 o                         
   2  -4   5         94.13         94.29         2.17 o                         
   3  -4   5        438.84        466.30         7.99 o                         
   4  -4   5        191.31        191.77         4.92 o                         
   5  -4   5        181.90        177.31         5.45 o                         
  -6  -3   5        521.78        524.02         9.90 o                         
  -5  -3   5       1459.18       1466.85        20.68 o                         
  -4  -3   5       3101.77       3089.24        39.43 o                         
  -3  -3   5        239.75        256.49         5.30 o                         
  -2  -3   5       2125.22       2111.76        26.48 o                         
  -1  -3   5         70.90         61.70         1.40 o                         
   0  -3   5        360.55        383.43         5.33 o                         
   1  -3   5         24.92         28.03         3.09 o                         
   2  -3   5       2556.54       2578.50        31.64 o                         
   3  -3   5       2824.95       2775.76        29.66 o                         
   4  -3   5        871.60        842.40        12.88 o                         
   5  -3   5       2445.06       2451.41        39.14 o                         
   6  -3   5        164.23        171.50         9.35 o                         
  -7  -2   5        401.91        409.78         9.21 o                         
  -6  -2   5        742.37        745.79        12.50 o                         
  -5  -2   5          4.50          6.37         1.92 o                         
  -4  -2   5         66.66         75.09         2.68 o                         
  -3  -2   5        664.84        678.64         9.10 o                         
  -2  -2   5       4081.11       3958.81        37.61 o                         
  -1  -2   5          3.90          8.75         1.01 o                         
   0  -2   5      10605.40      10418.73       241.71 o                         
   1  -2   5       2066.60       2066.60        36.69 o                         
   2  -2   5       3235.93       3238.84        36.59 o                         
   3  -2   5       2492.62       2566.77        31.98 o                         
   4  -2   5          8.75         12.33         1.91 o                         
   5  -2   5        251.54        250.88         5.72 o                         
   6  -2   5         60.05         54.75         4.74 o                         
  -7  -1   5        122.77        123.97         6.33 o                         
  -6  -1   5        253.06        260.43         6.35 o                         
  -5  -1   5       1543.71       1558.81        21.64 o                         
  -4  -1   5       4192.45       4175.26        57.20 o                         
  -3  -1   5        445.24        426.72         5.56 o                         
  -2  -1   5      14325.38      14255.41       388.12 o                         
  -1  -1   5       1674.86       1732.78        18.06 o                         
   0  -1   5       1980.07       1939.23        23.75 o                         
   1  -1   5       1386.87       1429.00        17.73 o                         
   2  -1   5        327.38        348.98         4.86 o                         
   3  -1   5        161.73        170.93         2.91 o                         
   4  -1   5        604.15        589.62        11.54 o                         
   5  -1   5       1410.18       1369.27        20.93 o                         
   6  -1   5          0.96         -0.50         2.36 o                         
  -7   0   5       1202.15       1205.82        18.55 o                         
  -6   0   5       1966.25       1959.16        27.03 o                         
  -5   0   5        246.97        244.38         5.58 o                         
  -4   0   5       1813.61       1797.19        22.26 o                         
  -3   0   5        194.93        185.08         3.50 o                         
  -2   0   5          0.55          3.32         0.66 o                         
  -1   0   5          6.26         15.65         0.85 o                         
   0   0   5       5756.71       5675.53       231.77 o                         
   1   0   5       1614.40       1632.82        17.73 o                         
   2   0   5       4526.78       4556.68        48.15 o                         
   3   0   5       6781.18       6926.08        84.43 o                         
   4   0   5        141.11        148.09         3.79 o                         
   5   0   5       1709.06       1661.78        28.93 o                         
   6   0   5        215.84        210.22         9.27 o                         
  -7   1   5          1.30          1.23         2.18 o                         
  -6   1   5         10.19         13.62         2.35 o                         
  -5   1   5        866.08        877.28        14.65 o                         
  -4   1   5       1683.21       1669.42        22.42 o                         
  -3   1   5        250.35        251.61         5.50 o                         
  -2   1   5      16844.06      16242.21       815.15 o                         
  -1   1   5       2003.14       1936.61        17.44 o                         
   1   1   5       4836.51       4833.44        61.68 o                         
   2   1   5        643.90        635.68         7.81 o                         
   3   1   5        187.08        197.86         3.74 o                         
   4   1   5        135.61        138.14         4.42 o                         
   5   1   5        120.69        114.97         5.11 o                         
  -7   2   5        668.10        679.81        13.32 o                         
  -6   2   5       1147.99       1160.39        17.50 o                         
  -5   2   5        429.45        433.88         8.12 o                         
  -4   2   5       4796.77       4849.81        60.66 o                         
  -3   2   5        118.49        132.23         3.59 o                         
  -2   2   5       2341.97       2275.96        21.13 o                         
  -1   2   5       1170.39       1175.79        11.59 o                         
   0   2   5         21.95         20.77         1.11 o                         
   1   2   5        118.44        116.61         2.20 o                         
   2   2   5       2010.67       2014.91        23.89 o                         
   3   2   5       3006.69       2973.79        34.41 o                         
   4   2   5         30.91         32.49         2.92 o                         
   5   2   5       2046.73       2080.73        40.64 o                         
  -7   3   5        299.85        310.33         8.83 o                         
  -6   3   5        810.85        825.97        12.33 o                         
  -5   3   5         34.40         41.55         2.76 o                         
  -4   3   5         22.00         21.93         2.08 o                         
  -3   3   5        117.23        117.30         2.81 o                         
  -2   3   5       2487.42       2450.66        25.65 o                         
  -1   3   5        947.96        973.71        13.13 o                         
   0   3   5       4509.10       4472.53        45.27 o                         
   1   3   5       4827.81       4752.99        68.81 o                         
   2   3   5        992.28       1019.15        11.64 o                         
   3   3   5       2513.16       2489.07        27.86 o                         
   4   3   5          2.50          2.72         1.32 o                         
   5   3   5        339.05        354.00         8.46 o                         
  -7   4   5        202.96        200.96         7.81 o                         
  -6   4   5        211.27        210.59         5.54 o                         
  -5   4   5       1125.98       1142.21        15.55 o                         
  -4   4   5       3978.26       3940.89        46.20 o                         
  -3   4   5         31.58         38.63         2.29 o                         
  -2   4   5       7371.62       7521.98       130.97 o                         
  -1   4   5       1664.27       1664.33        19.32 o                         
   0   4   5       1493.18       1572.71        19.79 o                         
   1   4   5        877.39        885.84        13.09 o                         
   2   4   5          2.34          2.82         1.38 o                         
   3   4   5        189.56        184.96         5.36 o                         
   4   4   5          1.50          2.42         1.74 o                         
   5   4   5        855.82        890.75        15.91 o                         
  -6   5   5       1133.53       1158.50        17.86 o                         
  -5   5   5         13.53         11.46         1.57 o                         
  -4   5   5       1640.95       1629.00        20.84 o                         
  -3   5   5        140.42        143.14         3.77 o                         
  -2   5   5          0.56          1.68         1.29 o                         
  -1   5   5        215.97        225.10         4.37 o                         
   0   5   5       1322.41       1316.19        18.41 o                         
   1   5   5       1797.20       1771.23        22.28 o                         
   2   5   5       1042.87       1021.83        15.26 o                         
   3   5   5       2769.42       2819.74        46.56 o                         
   4   5   5          0.07          4.75         2.46 o                         
  -6   6   5        142.57        138.69         6.70 o                         
  -5   6   5        409.11        403.97         7.60 o                         
  -4   6   5       1190.38       1198.18        16.33 o                         
  -3   6   5          6.66          8.36         1.65 o                         
  -2   6   5       3581.63       3538.00        45.30 o                         
  -1   6   5       2353.92       2343.67        31.08 o                         
   0   6   5       1430.24       1429.77        20.23 o                         
   1   6   5       2270.68       2279.17        30.57 o                         
   2   6   5         91.80         92.86         4.24 o                         
   3   6   5        576.21        604.62        12.34 o                         
   4   6   5         25.09         28.94         3.38 o                         
  -6   7   5        979.62       1047.32        34.81 o                         
  -5   7   5         51.79         56.58         3.68 o                         
  -4   7   5       2267.09       2261.22        31.63 o                         
  -3   7   5        184.97        192.01         4.98 o                         
  -2   7   5       1114.49       1109.54        15.39 o                         
  -1   7   5        810.54        803.65        13.74 o                         
   0   7   5          2.59          4.90         1.91 o                         
   1   7   5        103.70        112.66         6.69 o                         
   2   7   5        140.79        133.79         6.45 o                         
   3   7   5       1074.05       1061.69        20.93 o                         
  -5   8   5         73.13         71.53         4.68 o                         
  -4   8   5          5.77          9.19         2.00 o                         
  -3   8   5         69.02         61.96         3.27 o                         
  -2   8   5        751.27        729.91        12.48 o                         
  -1   8   5        677.09        675.78        11.92 o                         
   0   8   5        726.32        751.69        12.94 o                         
   1   8   5       1221.27       1203.72        18.70 o                         
   2   8   5         69.49         62.16         4.50 o                         
  -4   9   5       1171.24       1155.39        24.92 o                         
  -3   9   5         93.26         95.63         4.13 o                         
  -2   9   5       1036.77       1027.06        17.94 o                         
  -1   9   5        731.93        742.75        14.35 o                         
   0   9   5        134.69        131.37         5.36 o                         
   1   9   5        314.94        311.58         8.83 o                         
  -2  10   5         14.19         11.75         2.82 o                         
  -1  10   5          9.22          6.25         2.68 o                         
  -1 -10   6       1870.32       1869.32        45.47 o                         
   0 -10   6        128.75        134.15         8.02 o                         
   1 -10   6        704.71        672.39        19.24 o                         
  -3  -9   6       1102.02       1072.67        23.30 o                         
  -2  -9   6         83.63         76.84         4.70 o                         
  -1  -9   6        163.08        167.56        12.16 o                         
   0  -9   6        107.99        111.39         6.78 o                         
   1  -9   6        308.43        304.71         9.99 o                         
   2  -9   6        254.28        257.96         6.50 o                         
   3  -9   6        494.18        485.73        11.50 o                         
  -4  -8   6         37.92         34.86         4.51 o                         
  -3  -8   6        280.64        278.33         9.04 o                         
  -2  -8   6          2.59          0.30         1.67 o                         
  -1  -8   6       2225.85       2165.16        35.03 o                         
   0  -8   6        936.83        917.95        16.33 o                         
   1  -8   6       1833.33       1863.74        35.40 o                         
   2  -8   6       2454.73       2485.10        38.67 o                         
   3  -8   6        123.37        123.20         4.87 o                         
   4  -8   6        780.13        787.01        14.29 o                         
  -5  -7   6        744.79        756.91        18.63 o                         
  -4  -7   6        174.39        168.91         7.51 o                         
  -3  -7   6       1631.93       1637.21        31.81 o                         
  -2  -7   6         85.08         89.59         3.35 o                         
  -1  -7   6       2434.64       2439.41        38.64 o                         
   0  -7   6        676.66        684.43        14.10 o                         
   1  -7   6         29.07         32.35         2.01 o                         
   2  -7   6         59.72         59.93         2.68 o                         
   3  -7   6        264.72        265.53         7.05 o                         
   4  -7   6        794.53        810.88        14.56 o                         
  -5  -6   6        815.72        797.84        14.95 o                         
  -4  -6   6         50.19         46.50         3.68 o                         
  -3  -6   6        535.90        530.21         9.95 o                         
  -2  -6   6        172.85        174.71         5.88 o                         
  -1  -6   6        711.62        721.04        14.91 o                         
   0  -6   6        161.64        171.76         4.30 o                         
   1  -6   6       1062.92       1060.57        15.76 o                         
   2  -6   6       2151.90       2134.99        25.77 o                         
   3  -6   6        454.10        476.46         8.94 o                         
   4  -6   6       2140.74       2146.78        30.29 o                         
   5  -6   6         76.79         76.20         3.67 o                         
  -6  -5   6         32.21         30.27         3.07 o                         
  -5  -5   6         82.49         76.73         4.74 o                         
  -4  -5   6        134.06        139.03         4.92 o                         
  -3  -5   6       2015.95       1998.53        29.07 o                         
  -2  -5   6         41.04         41.60         2.05 o                         
  -1  -5   6       5876.76       5890.24        88.03 o                         
   0  -5   6       2932.74       2996.46        45.11 o                         
   1  -5   6       1469.99       1473.59        22.01 o                         
   2  -5   6       3381.47       3384.91        46.28 o                         
   3  -5   6         44.37         43.74         1.35 o                         
   4  -5   6         30.12         34.97         2.80 o                         
   5  -5   6         63.95         60.70         3.37 o                         
  -6  -4   6        750.00        751.43        12.89 o                         
  -5  -4   6       2033.08       1996.88        52.97 o                         
  -4  -4   6         41.72         46.01         2.32 o                         
  -3  -4   6       3959.94       3907.56        58.64 o                         
  -2  -4   6        675.54        685.99        10.72 o                         
  -1  -4   6        162.19        155.59         5.03 o                         
   0  -4   6        522.54        516.50         7.79 o                         
   1  -4   6        224.81        228.30         3.57 o                         
   2  -4   6        843.76        859.66        21.27 o                         
   3  -4   6        805.20        794.36        10.42 o                         
   4  -4   6       2512.79       2527.92        39.18 o                         
   5  -4   6         86.59         90.94         8.51 o                         
  -6  -3   6         29.46         25.91         2.73 o                         
  -5  -3   6        366.45        380.37         8.75 o                         
  -4  -3   6        501.76        505.97         8.50 o                         
  -3  -3   6        725.45        753.10        10.83 o                         
  -2  -3   6        104.63        113.02         2.30 o                         
  -1  -3   6       5192.27       5049.04        74.79 o                         
   0  -3   6       3255.75       3243.26        43.06 o                         
   1  -3   6       3241.60       3276.08        57.47 o                         
   2  -3   6       5985.76       6184.55       106.62 o                         
   3  -3   6         28.93         26.18         1.24 o                         
   4  -3   6       1652.33       1723.00        24.47 o                         
   5  -3   6        149.77        138.46         4.72 o                         
  -7  -2   6        101.98         87.23         5.17 o                         
  -6  -2   6        287.01        285.24         6.82 o                         
  -5  -2   6       1488.36       1498.73        21.22 o                         
  -4  -2   6         28.20         31.33         1.85 o                         
  -3  -2   6       5986.52       5906.82        59.03 o                         
  -2  -2   6       1648.78       1630.52        16.13 o                         
  -1  -2   6       3455.33       3304.32        50.91 o                         
   0  -2   6       4889.31       4931.08       145.10 o                         
   1  -2   6         21.50         33.91         2.98 o                         
   2  -2   6        425.28        427.39         6.79 o                         
   3  -2   6        393.21        404.88         6.85 o                         
   4  -2   6        699.11        711.11        11.43 o                         
   5  -2   6         11.33         12.40         1.87 o                         
  -7  -1   6        805.92        785.13        13.87 o                         
  -6  -1   6        537.02        539.77        10.00 o                         
  -5  -1   6       2539.55       2498.03        35.97 o                         
  -4  -1   6        236.67        242.82         4.80 o                         
  -3  -1   6        456.68        447.27         7.21 o                         
  -2  -1   6         66.05         60.27         1.45 o                         
  -1  -1   6       1038.73       1035.32        10.39 o                         
   0  -1   6        741.25        734.16         7.85 o                         
   1  -1   6       1073.33       1056.09        14.86 o                         
   2  -1   6       4989.26       4982.70        56.13 o                         
   3  -1   6         13.37         22.06         1.71 o                         
   4  -1   6       3262.65       3322.89        51.51 o                         
   5  -1   6        486.82        520.66         9.81 o                         
  -7   0   6         95.28         95.35         5.50 o                         
  -6   0   6        112.30        115.64         4.51 o                         
  -5   0   6         45.25         40.74         2.75 o                         
  -4   0   6        130.92        134.35         3.52 o                         
  -3   0   6       4885.53       4947.42       107.90 o                         
  -2   0   6         23.16         19.93         1.16 o                         
  -1   0   6       6640.68       6413.62       110.31 o                         
   0   0   6       7534.43       7329.25       210.32 o                         
   1   0   6        892.12        893.98         9.65 o                         
   2   0   6       2368.03       2374.70        27.47 o                         
   3   0   6        171.78        181.34         4.25 o                         
   4   0   6        110.00        116.92         4.15 o                         
   5   0   6          1.25          0.52         2.00 o                         
  -7   1   6        366.66        360.66         9.17 o                         
  -6   1   6        411.46        415.14        10.63 o                         
  -5   1   6       4530.90       4541.82        57.44 o                         
  -4   1   6         77.51         77.31         2.86 o                         
  -3   1   6       3669.71       3609.37        45.42 o                         
  -2   1   6       2227.87       2206.02        23.26 o                         
  -1   1   6        690.52        672.62         9.52 o                         
   0   1   6        627.80        613.91         6.70 o                         
   1   1   6        611.80        602.85         8.83 o                         
   2   1   6        206.27        215.04         3.58 o                         
   3   1   6        235.38        240.49         5.20 o                         
   4   1   6       2227.05       2217.93        29.27 o                         
   5   1   6        246.85        255.39         8.88 o                         
  -7   2   6       1219.86       1201.96        18.71 o                         
  -6   2   6          3.53          6.37         2.15 o                         
  -5   2   6        813.13        832.40        13.16 o                         
  -4   2   6        319.74        318.14         6.42 o                         
  -3   2   6        470.02        472.06         6.87 o                         
  -2   2   6         17.66         18.36         1.32 o                         
  -1   2   6       4685.50       4711.65        52.57 o                         
   0   2   6       5517.62       5391.16        69.26 o                         
   1   2   6       1024.35       1037.05        12.17 o                         
   2   2   6       5389.45       5403.87        54.10 o                         
   3   2   6        211.76        213.11         3.64 o                         
   4   2   6       1471.40       1457.52        25.11 o                         
   5   2   6        193.11        203.60         7.16 o                         
  -7   3   6         40.93         36.98         2.91 o                         
  -6   3   6        265.89        269.05         6.10 o                         
  -5   3   6       2013.12       2040.00        25.63 o                         
  -4   3   6         19.07         21.85         2.12 o                         
  -3   3   6       6475.72       6544.00        74.77 o                         
  -2   3   6       2631.67       2666.28        31.74 o                         
  -1   3   6       2707.62       2735.39        32.51 o                         
   0   3   6       3063.22       3045.24        35.66 o                         
   1   3   6          8.43          9.41         1.25 o                         
   2   3   6        357.08        374.87         6.21 o                         
   3   3   6        119.39        117.37         3.42 o                         
   4   3   6        706.47        716.21        12.89 o                         
   5   3   6         82.73         81.32         7.62 o                         
  -7   4   6       1025.13        995.39        20.21 o                         
  -6   4   6          2.60          3.08         1.84 o                         
  -5   4   6       2514.24       2560.65        46.13 o                         
  -4   4   6        421.58        417.71         7.29 o                         
  -3   4   6        193.18        192.38         4.95 o                         
  -2   4   6        350.90        346.82         7.41 o                         
  -1   4   6        354.42        368.63         6.26 o                         
   0   4   6        710.77        701.13        10.03 o                         
   1   4   6        511.47        481.01         8.22 o                         
   2   4   6       2836.27       2849.25        34.17 o                         
   3   4   6         48.10         52.79         2.86 o                         
   4   4   6       1272.13       1267.93        20.59 o                         
  -6   5   6          7.44          7.25         2.38 o                         
  -5   5   6         12.13         12.15         1.92 o                         
  -4   5   6         40.91         40.39         2.86 o                         
  -3   5   6       1918.64       1913.81        25.78 o                         
  -2   5   6       1668.75       1684.92        21.35 o                         
  -1   5   6       1892.70       1899.93        23.73 o                         
   0   5   6       4225.48       4312.64        50.53 o                         
   1   5   6         24.46         36.97         2.84 o                         
   2   5   6       1453.31       1496.85        19.64 o                         
   3   5   6        101.83        109.78         5.47 o                         
   4   5   6         56.26         51.74         3.82 o                         
  -6   6   6         36.23         35.32         3.45 o                         
  -5   6   6       2463.07       2480.57        31.35 o                         
  -4   6   6        327.96        333.12         7.28 o                         
  -3   6   6       1754.22       1760.15        22.67 o                         
  -2   6   6       1125.17       1124.57        16.59 o                         
  -1   6   6        680.79        687.13        11.37 o                         
   0   6   6        217.54        212.62         5.55 o                         
   1   6   6         54.37         55.98         3.49 o                         
   2   6   6        188.41        207.87         5.77 o                         
   3   6   6         54.27         60.30         5.49 o                         
  -5   7   6        425.14        423.22         8.07 o                         
  -4   7   6        415.75        432.07         8.10 o                         
  -3   7   6         66.83         68.61         3.38 o                         
  -2   7   6        164.70        167.37         4.89 o                         
  -1   7   6       1083.05       1089.26        18.40 o                         
   0   7   6       1703.32       1711.60        26.71 o                         
   1   7   6          9.04         10.96         4.37 o                         
   2   7   6       1838.62       1844.29        26.36 o                         
   3   7   6          2.78          1.13         2.93 o                         
  -5   8   6        590.70        588.28        14.19 o                         
  -4   8   6        198.71        195.01         6.23 o                         
  -3   8   6       1249.44       1239.32        17.49 o                         
  -2   8   6       1370.32       1384.68        20.70 o                         
  -1   8   6        421.00        416.45         9.30 o                         
   0   8   6       1774.36       1713.26        24.85 o                         
   1   8   6          7.10         11.91         2.72 o                         
   2   8   6        117.18        109.57         6.39 o                         
  -4   9   6        416.31        412.06         9.06 o                         
  -3   9   6        194.70        192.53         5.75 o                         
  -2   9   6        168.90        159.23         6.22 o                         
  -1   9   6          9.97          7.99         2.56 o                         
   0   9   6        231.56        230.69         7.40 o                         
   1   9   6         10.15          8.46         3.21 o                         
   0 -10   7         21.95         24.53         6.18 o                         
  -2  -9   7        493.39        483.44        16.25 o                         
  -1  -9   7        185.92        187.50        11.85 o                         
   0  -9   7        881.89        871.88        23.08 o                         
   1  -9   7       1421.22       1445.56        38.13 o                         
   2  -9   7        261.93        251.32         7.09 o                         
  -4  -8   7       1184.48       1140.27        24.70 o                         
  -3  -8   7         85.22         83.19         6.96 o                         
  -2  -8   7       1807.80       1925.65        64.72 o                         
  -1  -8   7        727.55        746.48        16.50 o                         
   0  -8   7        385.83        395.84         9.88 o                         
   1  -8   7        567.66        572.36        12.38 o                         
   2  -8   7        151.34        154.75         3.79 o                         
   3  -8   7         13.76         14.77         1.68 o                         
  -4  -7   7       1391.62       1354.30        27.96 o                         
  -3  -7   7        266.57        263.57         8.44 o                         
  -2  -7   7          1.80          4.30         1.49 o                         
  -1  -7   7         65.12         62.90         3.18 o                         
   0  -7   7        853.61        857.61        21.06 o                         
   1  -7   7       1168.86       1180.30        18.88 o                         
   2  -7   7        335.23        333.68         5.84 o                         
   3  -7   7       2093.47       2107.16        32.45 o                         
   4  -7   7        105.11        111.09        10.51 o                         
  -5  -6   7         21.99         18.42         3.41 o                         
  -4  -6   7        704.80        712.04        15.42 o                         
  -3  -6   7        297.76        281.27         7.16 o                         
  -2  -6   7       2289.34       2296.18        29.33 o                         
  -1  -6   7       1974.06       1982.71        36.13 o                         
   0  -6   7       1469.13       1490.92        27.29 o                         
   1  -6   7       4242.39       4155.78        61.76 o                         
   2  -6   7          9.09         12.82         1.05 o                         
   3  -6   7        789.38        808.05        14.16 o                         
   4  -6   7        430.81        452.68        13.42 o                         
  -5  -5   7          0.18          0.72         1.59 o                         
  -4  -5   7       3203.87       3152.30        54.00 o                         
  -3  -5   7        563.93        564.23        10.06 o                         
  -2  -5   7        948.10        970.94        13.28 o                         
  -1  -5   7       1500.71       1492.95        23.78 o                         
   0  -5   7         30.09         31.03         2.02 o                         
   1  -5   7        376.55        383.38         5.84 o                         
   2  -5   7        269.13        260.79         5.54 o                         
   3  -5   7       1249.76       1207.17        16.94 o                         
   4  -5   7         85.18        100.38         5.60 o                         
   5  -5   7       1479.25       1501.43        28.27 o                         
  -6  -4   7        835.75        824.56        17.32 o                         
  -5  -4   7         64.90         71.42         5.78 o                         
  -4  -4   7         53.48         57.06         2.58 o                         
  -3  -4   7         80.42         80.94         3.12 o                         
  -2  -4   7        457.24        448.17         6.46 o                         
  -1  -4   7       1070.82       1061.19        15.34 o                         
   0  -4   7       2088.76       2080.38        25.62 o                         
   1  -4   7       4344.68       4494.29        96.24 o                         
   2  -4   7          0.21          4.55         2.09 o                         
   3  -4   7       3293.18       3264.27        53.01 o                         
   4  -4   7        463.92        471.36         7.83 o                         
   5  -4   7         40.53         37.99         2.89 o                         
  -6  -3   7        196.83        199.59         5.80 o                         
  -5  -3   7          1.52          0.44         1.68 o                         
  -4  -3   7       2487.67       2486.14        29.81 o                         
  -3  -3   7       1197.42       1199.90        13.26 o                         
  -2  -3   7       3724.14       3714.76        39.70 o                         
  -1  -3   7       5112.34       5126.33        57.75 o                         
   0  -3   7        349.73        349.57         4.73 o                         
   1  -3   7       2228.10       2269.97        40.85 o                         
   2  -3   7        106.25        116.47         4.39 o                         
   3  -3   7          1.47          3.79         0.88 o                         
   4  -3   7         22.02         28.61         1.98 o                         
   5  -3   7        555.41        542.15        10.87 o                         
  -6  -2   7       1853.17       1823.26        25.95 o                         
  -5  -2   7        119.76        119.79         4.92 o                         
  -4  -2   7       2806.51       2811.88        33.95 o                         
  -3  -2   7       1489.74       1473.82        15.99 o                         
  -2  -2   7         26.62         28.27         1.36 o                         
  -1  -2   7         80.83         72.00         2.04 o                         
   0  -2   7        655.21        639.42         8.56 o                         
   1  -2   7       2671.85       2742.36        62.04 o                         
   2  -2   7         37.97         41.56         2.90 o                         
   3  -2   7       4515.62       4436.64        53.63 o                         
   4  -2   7        577.80        587.56        10.10 o                         
   5  -2   7        864.41        868.09        14.20 o                         
  -7  -1   7        199.78        192.92        10.66 o                         
  -6  -1   7         95.60        100.59         4.40 o                         
  -5  -1   7         96.58         97.77         3.87 o                         
  -4  -1   7       1033.78       1026.00        14.18 o                         
  -3  -1   7        100.04         92.85         2.68 o                         
  -2  -1   7       2807.76       2757.39        28.32 o                         
  -1  -1   7       6194.60       6311.03       217.51 o                         
   0  -1   7       1749.25       1802.51        21.13 o                         
   1  -1   7       7619.76       7577.19       316.58 o                         
   2  -1   7        354.01        368.94         5.97 o                         
   3  -1   7       1212.71       1281.82        17.06 o                         
   4  -1   7        310.50        312.55         6.92 o                         
   5  -1   7         54.42         51.48         4.24 o                         
  -7   0   7         77.41         65.95         4.58 o                         
  -6   0   7       1534.94       1518.01        22.02 o                         
  -5   0   7         72.54         80.43         3.63 o                         
  -4   0   7       3462.54       3474.65        40.99 o                         
  -3   0   7       5299.10       5358.74        61.35 o                         
  -2   0   7        614.81        616.48         7.43 o                         
  -1   0   7       2912.53       2875.20        31.10 o                         
   0   0   7        278.85        276.62         4.64 o                         
   1   0   7         16.98         21.43         1.92 o                         
   2   0   7         43.81         44.49         1.57 o                         
   3   0   7       1299.95       1323.87        17.81 o                         
   4   0   7        267.06        262.08         6.10 o                         
   5   0   7        928.03        933.01        17.70 o                         
  -7   1   7          0.45          0.77         2.39 o                         
  -6   1   7        990.31       1016.63        16.05 o                         
  -5   1   7        279.70        279.26         7.76 o                         
  -4   1   7        107.55        104.01         3.39 o                         
  -3   1   7        139.15        138.06         3.55 o                         
  -2   1   7        382.27        374.84         5.30 o                         
  -1   1   7       1759.84       1731.97        25.92 o                         
   0   1   7        625.61        643.45         8.64 o                         
   1   1   7       7022.80       6817.52        80.96 o                         
   2   1   7        875.46        882.55        11.47 o                         
   3   1   7       2981.23       2980.34        37.65 o                         
   4   1   7        811.64        834.38        14.21 o                         
   5   1   7         92.94        107.07         5.41 o                         
  -7   2   7        141.56        147.48         6.55 o                         
  -6   2   7        295.73        288.33         7.06 o                         
  -5   2   7         33.39         36.11         3.12 o                         
  -4   2   7       2348.61       2353.81        31.13 o                         
  -3   2   7       2215.81       2230.72        25.36 o                         
  -2   2   7       1894.89       1921.89        23.30 o                         
  -1   2   7       4484.91       4348.06        47.99 o                         
   0   2   7          2.13          4.97         1.05 o                         
   1   2   7       2551.33       2534.05        29.81 o                         
   2   2   7          7.02         11.47         1.43 o                         
   3   2   7          3.13          7.25         1.52 o                         
   4   2   7          4.97          6.30         2.47 o                         
   5   2   7        180.08        178.43         9.19 o                         
  -7   3   7         44.62         43.25         3.48 o                         
  -6   3   7       1963.88       1963.93        25.45 o                         
  -5   3   7        528.10        522.11         8.96 o                         
  -4   3   7       1235.78       1235.20        16.52 o                         
  -3   3   7       2084.04       2080.93        25.64 o                         
  -2   3   7          7.01          9.29         1.43 o                         
  -1   3   7        355.30        374.05         6.99 o                         
   0   3   7        344.46        341.22         5.86 o                         
   1   3   7       1344.89       1351.92        16.12 o                         
   2   3   7         66.64         68.14         2.43 o                         
   3   3   7       1412.16       1401.93        17.93 o                         
   4   3   7        839.11        865.66        17.37 o                         
  -6   4   7         61.95         65.54         4.55 o                         
  -5   4   7        178.68        175.74         5.21 o                         
  -4   4   7        317.04        330.93         6.44 o                         
  -3   4   7        220.24        215.68         4.93 o                         
  -2   4   7       1298.49       1316.04        17.18 o                         
  -1   4   7       4111.30       4077.07        47.67 o                         
   0   4   7          6.57         15.11         3.15 o                         
   1   4   7       4285.74       4290.38        50.06 o                         
   2   4   7        627.96        620.08         9.52 o                         
   3   4   7        951.76        962.09        35.64 o                         
   4   4   7        394.64        393.36        10.62 o                         
  -6   5   7       1633.62       1592.05        21.49 o                         
  -5   5   7        243.89        251.94         6.35 o                         
  -4   5   7       1712.69       1746.95        22.65 o                         
  -3   5   7       2931.94       2940.02        35.65 o                         
  -2   5   7        228.88        229.42         6.19 o                         
  -1   5   7       1450.42       1445.58        18.92 o                         
   0   5   7        125.34        130.73         3.93 o                         
   1   5   7         87.59         79.68         3.33 o                         
   2   5   7          3.23          6.08         2.00 o                         
   3   5   7        398.02        385.33        15.32 o                         
  -6   6   7        340.62        365.61        10.52 o                         
  -5   6   7        464.41        464.54         8.66 o                         
  -4   6   7         67.13         73.84         3.63 o                         
  -3   6   7         88.66         89.26         3.91 o                         
  -2   6   7        721.72        734.74        11.32 o                         
  -1   6   7        557.59        565.19        10.10 o                         
   0   6   7          3.14          4.54         1.91 o                         
   1   6   7       2548.73       2524.95        34.72 o                         
   2   6   7        463.78        462.94        10.08 o                         
   3   6   7        498.40        478.29        20.13 o                         
  -5   7   7         50.95         51.08         3.30 o                         
  -4   7   7        787.22        802.58        12.63 o                         
  -3   7   7       1199.32       1236.44        17.36 o                         
  -2   7   7         63.66         66.67         4.50 o                         
  -1   7   7       1823.14       1790.41        32.46 o                         
   0   7   7         24.88         25.83         2.81 o                         
   1   7   7        773.97        744.55        13.01 o                         
   2   7   7        228.00        235.08         7.32 o                         
  -4   8   7        514.29        510.61         9.54 o                         
  -3   8   7        683.99        685.38        11.46 o                         
  -2   8   7          2.56          3.65         2.27 o                         
  -1   8   7         51.57         52.61         3.83 o                         
   0   8   7          4.45          4.56         2.33 o                         
   1   8   7        326.14        330.41        11.21 o                         
  -3   9   7        160.43        177.50         6.20 o                         
  -2   9   7        191.00        197.35         7.08 o                         
  -1   9   7        940.44        910.68        17.32 o                         
   0   9   7          1.34          1.59         2.96 o                         
  -2  -9   8        893.01        902.28        25.42 o                         
  -1  -9   8        258.74        267.11        14.12 o                         
   0  -9   8       1166.33       1149.96        28.35 o                         
   1  -9   8        167.21        185.09         7.39 o                         
  -3  -8   8        213.15        196.71        10.05 o                         
  -2  -8   8        380.87        396.79        15.75 o                         
  -1  -8   8         63.56         67.78         5.52 o                         
   0  -8   8         49.18         57.09         3.77 o                         
   1  -8   8         56.65         55.56         3.23 o                         
   2  -8   8       1043.64       1057.90        23.32 o                         
   3  -8   8        155.29        161.25        10.41 o                         
  -4  -7   8          3.36          4.12         2.72 o                         
  -3  -7   8        666.08        630.91        18.95 o                         
  -2  -7   8        877.95        871.62        22.73 o                         
  -1  -7   8        348.18        332.18        15.80 o                         
   0  -7   8       2613.72       2739.56        84.50 o                         
   1  -7   8          8.79         12.54         1.62 o                         
   2  -7   8       1770.60       1736.05        45.14 o                         
   3  -7   8        454.23        458.72        18.55 o                         
  -5  -6   8       1136.54       1144.77        21.82 o                         
  -4  -6   8        115.52        125.48         5.59 o                         
  -3  -6   8       1153.34       1145.00        23.96 o                         
  -2  -6   8       2200.71       2153.33        38.05 o                         
  -1  -6   8         54.21         55.86         3.33 o                         
   0  -6   8        540.81        554.47        12.28 o                         
   1  -6   8        518.97        501.32         7.54 o                         
   2  -6   8        180.71        179.47         5.71 o                         
   3  -6   8         24.87         31.25         3.54 o                         
   4  -6   8        800.26        790.21        31.53 o                         
  -5  -5   8        283.31        285.31         8.61 o                         
  -4  -5   8        600.02        599.05        11.43 o                         
  -3  -5   8         74.92         77.00         3.62 o                         
  -2  -5   8        101.51        106.25         3.62 o                         
  -1  -5   8        697.01        706.00        14.28 o                         
   0  -5   8       1293.90       1278.92        17.95 o                         
   1  -5   8          5.88          8.76         2.41 o                         
   2  -5   8       3428.05       3376.62        63.52 o                         
   3  -5   8        736.25        702.72        22.37 o                         
   4  -5   8        580.87        581.84        25.35 o                         
  -6  -4   8         12.40          9.76         2.58 o                         
  -5  -4   8        757.44        745.41        13.45 o                         
  -4  -4   8        446.00        453.94         7.46 o                         
  -3  -4   8       2029.05       2068.12        35.95 o                         
  -2  -4   8       4255.74       4315.32       102.42 o                         
  -1  -4   8        167.42        166.58         3.86 o                         
   0  -4   8       4651.74       4638.54        52.22 o                         
   1  -4   8        913.22        948.77        18.91 o                         
   2  -4   8        333.11        352.48         9.15 o                         
   3  -4   8        239.74        251.08         5.61 o                         
   4  -4   8        127.53        108.64         4.34 o                         
  -6  -3   8         74.36         76.59         4.05 o                         
  -5  -3   8       1567.92       1594.97        32.45 o                         
  -4  -3   8       1110.01       1084.56        13.45 o                         
  -3  -3   8        267.74        264.70         4.05 o                         
  -2  -3   8        595.70        575.06         8.66 o                         
  -1  -3   8        345.19        341.30         4.94 o                         
   0  -3   8        234.34        237.99         4.82 o                         
   1  -3   8         51.39         59.66         3.48 o                         
   2  -3   8       2809.22       2850.31        51.25 o                         
   3  -3   8        559.77        553.74        14.09 o                         
   4  -3   8        929.57        944.19        24.78 o                         
  -6  -2   8        160.02        159.31         5.87 o                         
  -5  -2   8         77.43         85.46         3.78 o                         
  -4  -2   8          3.68          2.63         1.62 o                         
  -3  -2   8        818.53        805.68         9.65 o                         
  -2  -2   8       2225.87       2182.11        25.72 o                         
  -1  -2   8        417.48        441.83         6.72 o                         
   0  -2   8       5052.46       4915.67        55.52 o                         
   1  -2   8        424.11        425.73         7.66 o                         
   2  -2   8       1735.77       1753.36        24.71 o                         
   3  -2   8       1034.57       1052.29        15.99 o                         
   4  -2   8         36.78         38.68         2.33 o                         
   5  -2   8         84.15         75.29         6.28 o                         
  -6  -1   8         14.12         18.41         2.72 o                         
  -5  -1   8       1553.63       1537.33        23.72 o                         
  -4  -1   8       1880.25       1908.18        23.74 o                         
  -3  -1   8       1903.16       1914.69        23.07 o                         
  -2  -1   8       5043.10       4958.59        52.75 o                         
  -1  -1   8        127.07        131.53         3.09 o                         
   0  -1   8       1154.93       1161.03        16.60 o                         
   1  -1   8        365.78        362.66         5.56 o                         
   2  -1   8        147.65        148.14         3.05 o                         
   3  -1   8         27.18         30.28         1.71 o                         
   4  -1   8        420.69        413.01         7.97 o                         
   5  -1   8        641.02        565.76        23.29 o                         
  -6   0   8        508.26        506.52        14.48 o                         
  -5   0   8        509.73        516.37         9.60 o                         
  -4   0   8        680.67        674.95        10.17 o                         
  -3   0   8          1.73          3.00         1.35 o                         
  -2   0   8        116.89        125.01         3.08 o                         
  -1   0   8        414.17        418.84         6.83 o                         
   0   0   8       2623.75       2628.61        36.14 o                         
   1   0   8        110.84        115.96         3.22 o                         
   2   0   8       4088.07       4145.15        56.22 o                         
   3   0   8       1536.89       1555.21        20.75 o                         
   4   0   8        347.35        342.24         7.40 o                         
  -7   1   8          0.30          3.21         3.12 o                         
  -6   1   8        121.94        120.03         5.01 o                         
  -5   1   8        637.03        645.34        12.26 o                         
  -4   1   8        975.54        983.00        13.68 o                         
  -3   1   8       2589.76       2612.67        31.34 o                         
  -2   1   8       6114.14       5932.90        63.31 o                         
  -1   1   8         56.77         61.61         1.82 o                         
   0   1   8       5038.24       5096.47        62.83 o                         
   1   1   8        474.14        469.96         7.50 o                         
   2   1   8        145.45        154.34         4.16 o                         
   3   1   8        319.02        325.44         6.64 o                         
   4   1   8         25.35         25.12         4.07 o                         
  -6   2   8        670.23        679.16        12.68 o                         
  -5   2   8       1202.27       1237.51        18.57 o                         
  -4   2   8       2571.07       2565.42        31.31 o                         
  -3   2   8         27.47         35.71         2.05 o                         
  -2   2   8       1817.14       1798.66        19.54 o                         
  -1   2   8        200.42        190.57         3.70 o                         
   0   2   8        151.18        150.48         2.98 o                         
   1   2   8         77.91         81.06         4.46 o                         
   2   2   8       1606.76       1588.45        23.56 o                         
   3   2   8       1194.67       1177.10        20.53 o                         
   4   2   8        380.19        365.42        11.41 o                         
  -6   3   8        358.61        351.73         7.40 o                         
  -5   3   8          1.94          2.75         1.90 o                         
  -4   3   8         10.70         15.07         2.45 o                         
  -3   3   8        284.17        278.24         5.63 o                         
  -2   3   8       2585.41       2588.67        29.23 o                         
  -1   3   8         39.00         45.59         3.12 o                         
   0   3   8       4397.84       4315.33        46.74 o                         
   1   3   8       1158.85       1145.30        14.85 o                         
   2   3   8       1131.98       1119.09        16.66 o                         
   3   3   8        942.12        953.56        17.85 o                         
   4   3   8         51.61         47.71         4.21 o                         
  -6   4   8         21.96         21.14         2.78 o                         
  -5   4   8        959.84       1004.47        15.95 o                         
  -4   4   8       2350.52       2337.60        29.21 o                         
  -3   4   8        335.86        346.75         6.60 o                         
  -2   4   8       3376.03       3387.38        40.36 o                         
  -1   4   8        130.29        126.84         3.72 o                         
   0   4   8        789.52        770.56        11.20 o                         
   1   4   8         79.97         80.28         3.33 o                         
   2   4   8         51.27         54.94         3.09 o                         
   3   4   8        228.63        235.90         7.36 o                         
  -6   5   8        884.71        859.39        13.51 o                         
  -5   5   8        227.94        228.21         5.85 o                         
  -4   5   8        536.33        541.97         9.43 o                         
  -3   5   8         47.06         50.26         2.94 o                         
  -2   5   8         50.27         47.16         2.79 o                         
  -1   5   8         19.82         20.08         2.02 o                         
   0   5   8       1272.58       1257.33        17.06 o                         
   1   5   8        281.70        283.40         6.54 o                         
   2   5   8        880.34        865.74        15.06 o                         
   3   5   8        940.66        909.94        15.85 o                         
  -5   6   8        371.49        380.72         7.90 o                         
  -4   6   8        486.96        508.07         9.18 o                         
  -3   6   8         89.40         95.34         3.99 o                         
  -2   6   8       3081.99       3061.33        40.59 o                         
  -1   6   8        295.75        302.63         8.56 o                         
   0   6   8       1619.19       1627.83        28.37 o                         
   1   6   8        555.23        581.54        13.45 o                         
   2   6   8        328.10        340.91         8.57 o                         
  -5   7   8        319.72        329.73         8.01 o                         
  -4   7   8       1238.65       1255.90        17.98 o                         
  -3   7   8          1.55          5.25         3.36 o                         
  -2   7   8       1142.09       1116.81        17.57 o                         
  -1   7   8         90.55         95.21         6.70 o                         
   0   7   8         19.41         22.19         3.01 o                         
   1   7   8         16.03         11.65         3.70 o                         
   2   7   8        213.19        192.30        16.08 o                         
  -4   8   8          7.25          6.65         2.97 o                         
  -3   8   8         71.64         67.45         3.80 o                         
  -2   8   8        778.57        767.30        13.73 o                         
  -1   8   8         96.32         99.77         5.02 o                         
   0   8   8        655.74        653.10        13.49 o                         
  -1  -9   9        106.76        105.46         7.77 o                         
   0  -9   9         52.83         50.89         4.72 o                         
  -3  -8   9        195.28        196.97        11.69 o                         
  -2  -8   9        219.45        220.98         9.83 o                         
  -1  -8   9       1907.20       1879.87        43.50 o                         
   0  -8   9         21.92         26.57         2.89 o                         
   1  -8   9       2193.78       2139.03        37.91 o                         
   2  -8   9        581.74        608.63        26.59 o                         
  -4  -7   9        239.89        240.78         7.46 o                         
  -3  -7   9       1476.55       1503.50        30.95 o                         
  -2  -7   9         79.16         79.05         9.17 o                         
  -1  -7   9       1352.93       1352.66        26.06 o                         
   0  -7   9        306.49        299.62         8.82 o                         
   1  -7   9         14.60         17.98         3.05 o                         
   2  -7   9         56.96         56.24         4.85 o                         
   3  -7   9        527.11        523.34        15.66 o                         
  -4  -6   9         46.87         48.83         3.75 o                         
  -3  -6   9        154.07        154.06         7.31 o                         
  -2  -6   9        205.19        206.14         5.50 o                         
  -1  -6   9        449.43        465.26        11.33 o                         
   0  -6   9         93.03         98.86         3.30 o                         
   1  -6   9       1643.09       1610.72        25.94 o                         
   2  -6   9        680.59        670.31        14.62 o                         
   3  -6   9        631.56        626.85        17.63 o                         
  -5  -5   9         73.96         65.92         4.55 o                         
  -4  -5   9        221.71        226.63         6.91 o                         
  -3  -5   9       1347.18       1332.14        18.65 o                         
  -2  -5   9        123.21        126.82         4.02 o                         
  -1  -5   9       4064.25       4079.48        62.19 o                         
   0  -5   9        581.75        583.21         8.07 o                         
   1  -5   9       1737.01       1677.30        23.69 o                         
   2  -5   9        814.93        827.92        17.33 o                         
   3  -5   9         10.43         12.95         3.20 o                         
   4  -5   9          2.51          2.47         5.36 o                         
  -5  -4   9        957.76        961.42        22.29 o                         
  -4  -4   9        411.62        419.55         8.86 o                         
  -3  -4   9       1776.54       1752.45        26.62 o                         
  -2  -4   9        186.84        187.59         5.29 o                         
  -1  -4   9        340.16        331.71         6.99 o                         
   0  -4   9          8.49          9.98         0.86 o                         
   1  -4   9        528.02        534.55        12.22 o                         
   2  -4   9        102.43        110.13         4.87 o                         
   3  -4   9        686.95        683.59        14.80 o                         
   4  -4   9       1459.95       1500.45        53.18 o                         
  -6  -3   9         74.22         76.34         5.43 o                         
  -5  -3   9        435.38        434.90         8.41 o                         
  -4  -3   9        254.02        252.06         4.95 o                         
  -3  -3   9         94.62         98.83         2.67 o                         
  -2  -3   9        213.87        219.34         4.44 o                         
  -1  -3   9       3359.72       3268.21        51.82 o                         
   0  -3   9        340.62        331.57         5.35 o                         
   1  -3   9       2705.84       2826.65        51.16 o                         
   2  -3   9       2523.65       2553.17        46.65 o                         
   3  -3   9        239.55        254.24         7.11 o                         
   4  -3   9        546.99        517.54        17.52 o                         
  -6  -2   9        395.36        404.55         8.60 o                         
  -5  -2   9        842.07        833.13        13.33 o                         
  -4  -2   9        505.30        524.41         8.64 o                         
  -3  -2   9       4140.73       4037.21        42.18 o                         
  -2  -2   9        154.27        158.54         4.20 o                         
  -1  -2   9       3721.75       3629.99        69.17 o                         
   0  -2   9       1451.36       1453.08        18.83 o                         
   1  -2   9        150.86        147.16         4.56 o                         
   2  -2   9        211.89        213.73         4.47 o                         
   3  -2   9        231.74        226.51         6.70 o                         
   4  -2   9        383.59        370.05         7.63 o                         
  -6  -1   9        508.75        517.65        10.10 o                         
  -5  -1   9       1512.61       1530.64        24.16 o                         
  -4  -1   9         44.25         42.82         2.45 o                         
  -3  -1   9        149.55        143.83         3.27 o                         
  -2  -1   9        308.23        303.70         5.05 o                         
  -1  -1   9        620.30        606.86         8.48 o                         
   0  -1   9        229.59        244.19         4.93 o                         
   1  -1   9       2069.76       2079.43        29.13 o                         
   2  -1   9       2150.88       2115.14        35.47 o                         
   3  -1   9        425.86        426.53         8.87 o                         
   4  -1   9       1973.42       2025.02        29.32 o                         
  -6   0   9         30.47         34.31         3.42 o                         
  -5   0   9         84.42         81.27         3.92 o                         
  -4   0   9        670.02        679.72        10.37 o                         
  -3   0   9       1399.89       1390.09        17.90 o                         
  -2   0   9         24.22         27.20         1.56 o                         
  -1   0   9       5248.19       5237.17        64.70 o                         
   0   0   9       1718.19       1712.06        22.32 o                         
   1   0   9        509.37        505.17        10.84 o                         
   2   0   9       1388.53       1408.14        21.19 o                         
   3   0   9          2.46          4.70         1.35 o                         
   4   0   9          0.15          8.17         2.32 o                         
  -6   1   9        891.81        902.20        14.96 o                         
  -5   1   9       1709.00       1744.15        24.66 o                         
  -4   1   9          2.06          4.72         1.75 o                         
  -3   1   9       2566.31       2591.78        29.64 o                         
  -2   1   9        261.05        255.39         4.45 o                         
  -1   1   9        297.44        284.10         4.58 o                         
   0   1   9        333.02        333.56         6.03 o                         
   1   1   9         41.10         41.05         2.60 o                         
   2   1   9        202.89        202.72         5.05 o                         
   3   1   9        254.82        258.94         6.39 o                         
   4   1   9       1139.13       1134.91        20.95 o                         
  -6   2   9         73.82         78.22         3.95 o                         
  -5   2   9        333.23        347.25         7.43 o                         
  -4   2   9        177.73        177.35         4.64 o                         
  -3   2   9        174.12        178.72         4.13 o                         
  -2   2   9         84.08         89.35         3.33 o                         
  -1   2   9       2944.19       2959.50        34.87 o                         
   0   2   9       1187.99       1200.35        24.55 o                         
   1   2   9       1139.64       1156.71        16.40 o                         
   2   2   9       2431.67       2416.78        31.59 o                         
   3   2   9         79.78         74.53         4.97 o                         
   4   2   9        610.65        619.81        19.18 o                         
  -6   3   9        492.06        482.13         9.33 o                         
  -5   3   9        862.64        879.78        13.34 o                         
  -4   3   9        307.72        313.87         6.50 o                         
  -3   3   9       3333.09       3350.76        40.18 o                         
  -2   3   9        247.35        238.02         5.13 o                         
  -1   3   9       1685.29       1680.32        19.74 o                         
   0   3   9       1192.39       1193.97        15.55 o                         
   1   3   9        118.93        120.34         3.98 o                         
   2   3   9        143.61        143.75         4.88 o                         
   3   3   9        190.21        182.97         7.53 o                         
  -6   4   9        227.96        239.02         7.01 o                         
  -5   4   9       1185.96       1225.92        17.35 o                         
  -4   4   9        183.33        185.06         5.21 o                         
  -3   4   9        314.70        312.02         6.39 o                         
  -2   4   9        240.19        234.32         5.35 o                         
  -1   4   9        331.91        335.11         6.86 o                         
   0   4   9         79.21         81.22         3.21 o                         
   1   4   9        615.81        619.62        10.39 o                         
   2   4   9       1132.06       1135.87        24.53 o                         
   3   4   9         13.79          7.98         2.81 o                         
  -5   5   9         21.83         21.14         2.63 o                         
  -4   5   9        120.96        123.95         4.64 o                         
  -3   5   9       1822.79       1879.03        24.36 o                         
  -2   5   9        248.06        237.38         6.57 o                         
  -1   5   9       1783.96       1794.40        23.71 o                         
   0   5   9       1633.26       1621.99        23.02 o                         
   1   5   9        170.03        175.47         5.63 o                         
   2   5   9        843.92        832.27        14.72 o                         
  -5   6   9       1137.16       1125.76        20.07 o                         
  -4   6   9         14.51         14.55         2.89 o                         
  -3   6   9       1077.08       1083.51        16.67 o                         
  -2   6   9         62.39         65.94         4.88 o                         
  -1   6   9        118.46        118.63         4.74 o                         
   0   6   9        107.18        105.39         5.47 o                         
   1   6   9         22.98         28.84         3.14 o                         
   2   6   9        283.93        269.70         8.30 o                         
  -4   7   9         65.12         67.42         5.05 o                         
  -3   7   9        175.01        180.27         6.06 o                         
  -2   7   9          9.85         12.90         2.69 o                         
  -1   7   9        510.01        519.22        10.69 o                         
   0   7   9        781.37        782.77        14.99 o                         
   1   7   9        201.57        190.91         7.18 o                         
  -3   8   9        955.34        923.32        19.30 o                         
  -2   8   9        274.43        275.61         7.73 o                         
  -1   8   9        715.16        708.30        14.76 o                         
  -2  -8  10        939.94        980.78        35.64 o                         
  -1  -8  10        195.28        192.09         7.30 o                         
   0  -8  10        199.97        199.85         5.48 o                         
   1  -8  10        379.53        386.91        13.67 o                         
  -3  -7  10        109.17        105.30         6.57 o                         
  -2  -7  10         18.56         17.96         3.34 o                         
  -1  -7  10         79.38         78.54         4.20 o                         
   0  -7  10        595.72        602.57        12.87 o                         
   1  -7  10        246.26        249.93        10.42 o                         
   2  -7  10        389.12        364.69        12.30 o                         
  -4  -6  10        601.52        603.65        16.04 o                         
  -3  -6  10         23.86         27.26         4.90 o                         
  -2  -6  10       1803.99       1869.63        56.27 o                         
  -1  -6  10        264.48        277.72         7.26 o                         
   0  -6  10       1852.25       1864.83        29.30 o                         
   1  -6  10       1374.71       1368.82        22.83 o                         
   2  -6  10         40.96         39.29         3.82 o                         
  -5  -5  10        331.02        326.65        11.56 o                         
  -4  -5  10       1538.31       1545.68        26.70 o                         
  -3  -5  10        175.12        174.28         7.19 o                         
  -2  -5  10       1002.87        981.75        22.49 o                         
  -1  -5  10        403.76        410.45         8.75 o                         
   0  -5  10        321.72        322.86         6.75 o                         
   1  -5  10          1.81          3.04         2.17 o                         
   2  -5  10        294.62        282.92         8.27 o                         
   3  -5  10        769.87        749.71        16.19 o                         
  -5  -4  10         31.69         32.64         3.65 o                         
  -4  -4  10         31.94         30.77         3.04 o                         
  -3  -4  10         13.45         15.38         2.63 o                         
  -2  -4  10        908.95        916.26        19.21 o                         
  -1  -4  10         59.14         57.42         1.97 o                         
   0  -4  10       1502.92       1473.76        19.34 o                         
   1  -4  10       2136.91       2186.99        40.72 o                         
   2  -4  10        274.59        285.62         8.37 o                         
   3  -4  10       1409.33       1415.36        34.29 o                         
  -5  -3  10        102.75        105.22         4.52 o                         
  -4  -3  10       2005.61       2016.57        33.55 o                         
  -3  -3  10         75.50         74.93         2.40 o                         
  -2  -3  10       2899.08       2887.77        36.67 o                         
  -1  -3  10       1297.54       1320.65        21.73 o                         
   0  -3  10        411.95        406.56         8.01 o                         
   1  -3  10        601.42        628.72        10.08 o                         
   2  -3  10         23.73         31.78         3.37 o                         
   3  -3  10          5.71          3.46         2.28 o                         
  -6  -2  10        998.30        986.49        17.29 o                         
  -5  -2  10         58.13         61.02         3.74 o                         
  -4  -2  10       1343.08       1354.40        22.12 o                         
  -3  -2  10        239.01        232.09         4.41 o                         
  -2  -2  10          6.07          7.29         1.36 o                         
  -1  -2  10          8.51          8.10         1.45 o                         
   0  -2  10        790.76        799.05        11.18 o                         
   1  -2  10        961.93        931.24        15.82 o                         
   2  -2  10        495.41        480.58         9.72 o                         
   3  -2  10       1747.16       1688.44        27.64 o                         
  -6  -1  10         33.45         33.60         4.10 o                         
  -5  -1  10        176.39        171.43         7.36 o                         
  -4  -1  10        258.61        273.26         9.26 o                         
  -3  -1  10          8.80          9.60         1.64 o                         
  -2  -1  10       2916.87       2926.22        41.09 o                         
  -1  -1  10        872.64        873.07        17.85 o                         
   0  -1  10       1576.58       1589.50        23.16 o                         
   1  -1  10       2597.42       2630.33        35.61 o                         
   2  -1  10          7.44          9.90         2.12 o                         
   3  -1  10        494.96        490.86         8.26 o                         
  -6   0  10        795.23        806.06        13.88 o                         
  -5   0  10         11.59         18.63         2.65 o                         
  -4   0  10       4032.27       4016.78        47.66 o                         
  -3   0  10        892.33        876.18        11.37 o                         
  -2   0  10       1015.38       1029.67        13.61 o                         
  -1   0  10       1193.64       1193.20        16.63 o                         
   0   0  10          2.04          6.31         1.47 o                         
   1   0  10          0.40          2.66         1.30 o                         
   2   0  10        179.16        179.36         5.18 o                         
   3   0  10        615.19        596.16        14.99 o                         
  -6   1  10        615.88        633.02        11.84 o                         
  -5   1  10         81.17         81.69         4.29 o                         
  -4   1  10         77.40         79.47         3.50 o                         
  -3   1  10         34.32         36.60         2.20 o                         
  -2   1  10        792.24        779.36        10.80 o                         
  -1   1  10        484.31        476.82         9.03 o                         
   0   1  10       1395.24       1403.35        21.11 o                         
   1   1  10       3854.81       3812.25        52.77 o                         
   2   1  10         34.31         39.28         2.70 o                         
   3   1  10       1445.34       1389.63        21.48 o                         
  -6   2  10         85.10         99.74         4.47 o                         
  -5   2  10         47.74         47.21         3.10 o                         
  -4   2  10       1985.91       2033.95        27.90 o                         
  -3   2  10        486.49        478.55         7.59 o                         
  -2   2  10       1348.90       1342.78        17.42 o                         
  -1   2  10       2115.09       2097.82        23.78 o                         
   0   2  10        305.70        310.10         6.28 o                         
   1   2  10        394.86        389.49         7.82 o                         
   2   2  10         46.17         51.26         3.26 o                         
   3   2  10          1.12         -0.20         2.72 o                         
  -6   3  10       1084.62       1077.53        16.22 o                         
  -5   3  10        101.26         84.90         3.99 o                         
  -4   3  10       1083.52       1121.72        17.76 o                         
  -3   3  10        589.11        591.02         9.57 o                         
  -2   3  10         82.03         85.35         3.30 o                         
  -1   3  10         42.32         42.41         2.67 o                         
   0   3  10        233.91        225.20         5.25 o                         
   1   3  10        702.34        690.95        12.59 o                         
   2   3  10          4.44          3.59         2.35 o                         
   3   3  10       1074.42       1041.97        32.36 o                         
  -5   4  10         54.05         53.04         3.41 o                         
  -4   4  10        187.31        196.00         5.64 o                         
  -3   4  10         46.26         41.25         3.10 o                         
  -2   4  10       1075.61       1073.28        15.55 o                         
  -1   4  10       1588.81       1612.47        27.14 o                         
   0   4  10        362.22        377.08         9.73 o                         
   1   4  10       1912.50       1900.40        38.45 o                         
   2   4  10          0.22          0.55         2.38 o                         
  -5   5  10         13.74          8.65         2.35 o                         
  -4   5  10       1535.31       1573.51        21.44 o                         
  -3   5  10        648.18        650.59        10.98 o                         
  -2   5  10        324.99        342.26         7.63 o                         
  -1   5  10        739.03        733.57        13.55 o                         
   0   5  10         16.26         11.85         2.17 o                         
   1   5  10          2.35          3.32         2.13 o                         
   2   5  10         13.24         10.39         3.91 o                         
  -4   6  10         32.74         34.86         3.19 o                         
  -3   6  10        329.65        336.00         8.04 o                         
  -2   6  10        153.67        147.86         5.98 o                         
  -1   6  10        364.59        377.07         9.28 o                         
   0   6  10        250.28        249.83         7.36 o                         
   1   6  10       1076.22       1046.87        18.39 o                         
  -3   7  10        657.43        657.17        13.49 o                         
  -2   7  10        292.32        308.81         8.62 o                         
  -1   7  10        881.96        864.44        16.21 o                         
   0   7  10         14.74         12.33         3.40 o                         
  -2  -7  11        359.69        380.00        14.80 o                         
  -1  -7  11        657.70        675.40        13.08 o                         
   0  -7  11       1248.88       1344.02        49.88 o                         
   1  -7  11         86.10         73.99         9.89 o                         
  -3  -6  11       1133.55       1171.32        25.20 o                         
  -2  -6  11        580.82        592.34        16.71 o                         
  -1  -6  11         29.42         33.90         4.40 o                         
   0  -6  11        445.06        431.57        22.05 o                         
   1  -6  11        103.20        114.88         9.79 o                         
   2  -6  11        222.27        218.72        10.29 o                         
  -4  -5  11        138.93        128.74         7.24 o                         
  -3  -5  11         66.47         63.74         5.00 o                         
  -2  -5  11          5.44          6.19         2.05 o                         
  -1  -5  11        173.27        179.12         6.90 o                         
   0  -5  11        782.72        753.60        13.76 o                         
   1  -5  11        231.74        232.47         7.72 o                         
   2  -5  11       1576.00       1574.23        30.69 o                         
  -5  -4  11        487.28        476.67        11.47 o                         
  -4  -4  11          3.45          7.80         3.23 o                         
  -3  -4  11       1772.92       1779.90        34.99 o                         
  -2  -4  11       1287.69       1292.88        33.27 o                         
  -1  -4  11        681.27        669.56        10.99 o                         
   0  -4  11       2337.36       2316.48        38.20 o                         
   1  -4  11         41.19         37.37         2.65 o                         
   2  -4  11        227.55        263.88        15.27 o                         
  -5  -3  11       1009.19        994.98        19.32 o                         
  -4  -3  11        363.55        365.22        12.78 o                         
  -3  -3  11        142.20        132.97         4.99 o                         
  -2  -3  11        557.97        547.81        10.20 o                         
  -1  -3  11        124.79        125.95         3.56 o                         
   0  -3  11         75.30         70.11         3.22 o                         
   1  -3  11        400.54        396.14        10.76 o                         
   2  -3  11       1145.17       1158.06        23.91 o                         
   3  -3  11         79.96         77.06         6.43 o                         
  -5  -2  11         26.80         23.86         2.84 o                         
  -4  -2  11         14.53         11.29         2.57 o                         
  -3  -2  11        828.07        814.06        18.62 o                         
  -2  -2  11        610.39        612.43        10.92 o                         
  -1  -2  11        607.85        609.58        10.49 o                         
   0  -2  11       2485.70       2488.34        34.80 o                         
   1  -2  11         52.76         46.69         3.20 o                         
   2  -2  11       1299.16       1304.13        22.87 o                         
   3  -2  11        286.27        285.16        11.91 o                         
  -5  -1  11       1406.70       1409.86        22.48 o                         
  -4  -1  11        262.16        265.84         7.17 o                         
  -3  -1  11       1220.77       1228.19        15.92 o                         
  -2  -1  11       1999.28       1980.51        26.49 o                         
  -1  -1  11          7.65          9.28         1.70 o                         
   0  -1  11        464.76        456.13         9.35 o                         
   1  -1  11        121.42        124.12         3.42 o                         
   2  -1  11         77.39         79.46         2.98 o                         
   3  -1  11         11.13         12.03         4.25 o                         
  -6   0  11         72.64         72.43         5.71 o                         
  -5   0  11        257.43        279.86        14.40 o                         
  -4   0  11         96.10        102.01         4.97 o                         
  -3   0  11         65.81         61.25         2.90 o                         
  -2   0  11          6.23          4.98         1.59 o                         
  -1   0  11        321.47        338.27         8.22 o                         
   0   0  11       1176.31       1162.95        17.98 o                         
   1   0  11         66.89         68.99         3.18 o                         
   2   0  11       1677.93       1677.70        28.04 o                         
   3   0  11        393.06        403.56        10.00 o                         
  -6   1  11         57.01         54.18         4.04 o                         
  -5   1  11        642.07        642.87        11.56 o                         
  -4   1  11          6.44          9.67         1.95 o                         
  -3   1  11       1388.76       1419.10        21.29 o                         
  -2   1  11       2258.40       2249.36        27.54 o                         
  -1   1  11        262.87        267.80         5.72 o                         
   0   1  11       1237.50       1232.52        21.69 o                         
   1   1  11        209.09        203.64         5.39 o                         
   2   1  11        301.26        300.12         6.81 o                         
   3   1  11         31.78         31.99         3.27 o                         
  -5   2  11       1097.14       1107.06        17.34 o                         
  -4   2  11        838.30        831.70        17.52 o                         
  -3   2  11        325.16        337.17         6.72 o                         
  -2   2  11        513.25        511.95         8.82 o                         
  -1   2  11        128.03        129.26         4.11 o                         
   0   2  11          2.40          3.30         1.66 o                         
   1   2  11        101.98        105.92         4.59 o                         
   2   2  11        947.08        922.85        17.56 o                         
  -5   3  11         20.22         15.24         2.69 o                         
  -4   3  11          0.85          0.21         2.10 o                         
  -3   3  11        662.49        673.14        12.69 o                         
  -2   3  11       1101.34       1101.48        17.99 o                         
  -1   3  11        244.78        247.85         5.13 o                         
   0   3  11       2104.67       2093.72        40.28 o                         
   1   3  11         99.53         97.23         5.12 o                         
   2   3  11        863.53        824.89        17.79 o                         
  -5   4  11       1054.66       1046.96        16.92 o                         
  -4   4  11        598.48        612.23        11.24 o                         
  -3   4  11        454.68        471.75        10.15 o                         
  -2   4  11       1205.60       1189.35        19.59 o                         
  -1   4  11          2.50          5.74         2.07 o                         
   0   4  11        214.47        206.01         7.26 o                         
   1   4  11         80.05         75.85         4.92 o                         
  -4   5  11        255.28        262.95         7.11 o                         
  -3   5  11          6.95          4.76         2.23 o                         
  -2   5  11         12.65          9.86         2.11 o                         
  -1   5  11        119.17        124.96         5.21 o                         
   0   5  11        528.83        563.19        11.31 o                         
   1   5  11         47.36         36.38         4.94 o                         
  -3   6  11        405.56        424.33        10.16 o                         
  -2   6  11       1219.74       1187.75        20.36 o                         
  -1   6  11          0.81          6.05         3.22 o                         
   0   6  11        775.76        766.26        16.21 o                         
  -2  -6  12        129.17        137.24         6.39 o                         
  -1  -6  12        456.26        443.84         9.18 o                         
   0  -6  12         70.35         65.96         6.83 o                         
  -3  -5  12        547.60        542.36        14.26 o                         
  -2  -5  12        516.34        503.93        12.75 o                         
  -1  -5  12       1987.03       1936.76        31.11 o                         
   0  -5  12          2.23          4.41         3.70 o                         
   1  -5  12        710.18        706.02        16.15 o                         
  -4  -4  12        309.16        333.43        11.15 o                         
  -3  -4  12        880.61        846.32        19.41 o                         
  -2  -4  12          1.62          4.17         1.96 o                         
  -1  -4  12          1.40          3.92         1.37 o                         
   0  -4  12        108.47        106.19         4.18 o                         
   1  -4  12        212.75        211.20         7.67 o                         
   2  -4  12         21.81         26.22         3.61 o                         
  -4  -3  12         27.83         28.82         4.16 o                         
  -3  -3  12         79.49         73.40         5.28 o                         
  -2  -3  12        351.16        370.26         8.73 o                         
  -1  -3  12       1305.91       1329.13        22.69 o                         
   0  -3  12          7.87         16.74         4.12 o                         
   1  -3  12       1911.76       1893.01        36.64 o                         
   2  -3  12        381.40        385.06        10.98 o                         
  -5  -2  12        177.04        168.13         6.74 o                         
  -4  -2  12        800.49        821.95        19.63 o                         
  -3  -2  12       1754.50       1730.29        34.39 o                         
  -2  -2  12        146.75        156.24         4.95 o                         
  -1  -2  12       1724.27       1747.47        25.94 o                         
   0  -2  12         96.95         97.31         3.69 o                         
   1  -2  12        116.46        115.12         4.73 o                         
   2  -2  12         50.20         46.50         4.99 o                         
  -5  -1  12        671.14        658.74        15.98 o                         
  -4  -1  12          3.84          2.67         2.38 o                         
  -3  -1  12        192.88        191.01         6.73 o                         
  -2  -1  12        133.25        136.58         4.76 o                         
  -1  -1  12        413.69        407.32         8.30 o                         
   0  -1  12         21.26         26.43         2.14 o                         
   1  -1  12       1513.94       1490.21        21.79 o                         
   2  -1  12        354.25        346.52        10.63 o                         
  -5   0  12         13.73         10.50         3.57 o                         
  -4   0  12        235.46        255.74         6.84 o                         
  -3   0  12       1100.14       1077.27        20.21 o                         
  -2   0  12        231.75        241.62         7.27 o                         
  -1   0  12       2357.90       2444.28        55.99 o                         
   0   0  12        530.56        521.73        10.26 o                         
   1   0  12        776.50        783.27        18.50 o                         
   2   0  12        312.41        299.45         7.42 o                         
  -5   1  12       1001.72        951.00        15.46 o                         
  -4   1  12        167.95        177.67         5.94 o                         
  -3   1  12        929.91        930.69        16.24 o                         
  -2   1  12         52.44         48.56         4.11 o                         
  -1   1  12        263.69        257.39         6.50 o                         
   0   1  12          5.22          5.86         1.96 o                         
   1   1  12        129.52        128.92         4.48 o                         
   2   1  12         74.63         73.61         4.35 o                         
  -5   2  12        152.35        161.69         5.71 o                         
  -4   2  12         70.35         69.26         3.93 o                         
  -3   2  12         66.29         72.00         4.44 o                         
  -2   2  12        166.98        178.88         6.58 o                         
  -1   2  12       1413.38       1458.62        25.79 o                         
   0   2  12        271.44        275.71         7.86 o                         
   1   2  12       1077.08       1068.96        20.00 o                         
  -5   3  12        169.10        177.84        10.24 o                         
  -4   3  12        325.92        342.70         8.91 o                         
  -3   3  12       1101.41       1110.35        18.60 o                         
  -2   3  12         10.88          8.73         2.73 o                         
  -1   3  12       1051.71       1041.87        23.40 o                         
   0   3  12        120.31        111.87         6.69 o                         
   1   3  12         73.36         70.94         4.74 o                         
  -4   4  12          1.44          1.58         2.54 o                         
  -3   4  12        227.02        230.31         7.41 o                         
  -2   4  12        119.10        115.89         5.12 o                         
  -1   4  12         62.47         63.11         4.66 o                         
   0   4  12          7.34          5.26         2.82 o                         
  -3   5  12        732.41        744.11        14.37 o                         
  -2   5  12          0.30          2.30         2.47 o                         
  -1   5  12       1240.31       1233.18        20.56 o                         
  -2  -5  13        370.97        368.31        10.57 o                         
  -1  -5  13        476.01        473.30         9.70 o                         
   0  -5  13          5.90          2.65         4.07 o                         
  -3  -4  13        177.78        168.29         7.59 o                         
  -2  -4  13        224.61        234.68         8.18 o                         
  -1  -4  13          1.04          2.10         1.42 o                         
   0  -4  13       1322.35       1299.38        26.75 o                         
  -4  -3  13        861.89        869.35        35.24 o                         
  -3  -3  13         46.85         43.01         8.04 o                         
  -2  -3  13       1432.51       1401.67        24.80 o                         
  -1  -3  13        283.16        294.34         7.45 o                         
   0  -3  13        221.63        220.25         8.13 o                         
   1  -3  13        208.34        217.99        10.57 o                         
  -4  -2  13        418.38        431.83        12.97 o                         
  -3  -2  13        100.02         96.20        11.02 o                         
  -2  -2  13          4.85          4.15         2.04 o                         
  -1  -2  13         62.62         61.93         3.31 o                         
   0  -2  13        581.36        588.07        11.12 o                         
   1  -2  13        122.25        135.23         6.89 o                         
  -4  -1  13        239.81        233.29         8.14 o                         
  -3  -1  13        118.30        121.01         6.95 o                         
  -2  -1  13        987.53       1034.07        25.86 o                         
  -1  -1  13        135.49        129.49         4.51 o                         
   0  -1  13        902.02        911.87        14.70 o                         
   1  -1  13        627.81        631.72        19.81 o                         
  -4   0  13       1424.74       1431.34        26.43 o                         
  -3   0  13         58.45         47.66         4.15 o                         
  -2   0  13        676.24        692.93        14.56 o                         
  -1   0  13        131.33        134.45         4.70 o                         
   0   0  13          1.26          3.82         1.79 o                         
   1   0  13          7.69          8.50         1.93 o                         
  -4   1  13         11.88         14.50         2.64 o                         
  -3   1  13        123.31        117.65         6.06 o                         
  -2   1  13        410.43        411.75        12.19 o                         
  -1   1  13          8.82          6.94         2.48 o                         
   0   1  13       1444.40       1440.54        25.36 o                         
   1   1  13        663.46        652.45        13.57 o                         
  -4   2  13        947.89        963.08        18.91 o                         
  -3   2  13         68.14         61.33         4.72 o                         
  -2   2  13       1251.15       1280.73        32.46 o                         
  -1   2  13        276.67        274.32        14.31 o                         
   0   2  13         79.90         81.22         7.92 o                         
  -4   3  13        588.85        565.80        16.31 o                         
  -3   3  13         55.41         55.19         3.80 o                         
  -2   3  13          9.92         15.98         3.27 o                         
  -1   3  13         25.65         24.00         3.47 o                         
   0   3  13        218.40        203.82        10.49 o                         
  -3   4  13          0.95         -1.11         3.44 o                         
  -2   4  13        833.70        842.63        18.54 o                         
  -1   4  13        316.52        323.87        13.82 o                         
  -2  -3  14        145.39        147.31         5.92 o                         
  -1  -3  14         51.97         47.69         3.96 o                         
  -3  -2  14        402.39        401.70        20.40 o                         
  -2  -2  14        122.06        119.14         5.53 o                         
  -1  -2  14        628.78        631.29        11.32 o                         
  -3  -1  14        951.61        968.45        19.72 o                         
  -2  -1  14        568.28        575.79        18.33 o                         
  -1  -1  14         48.59         50.53         4.47 o                         
   0  -1  14        189.04        178.98         6.25 o                         
  -3   0  14         17.10         12.60         3.38 o                         
  -2   0  14          1.13          2.49         2.87 o                         
  -1   0  14        318.93        311.04         8.43 o                         
  -2   1  14        415.92        414.97        10.70 o                         
  -1   1  14         73.57         85.78         5.59 o                         
  -2   2  14        236.69        224.24         9.91 o                         
                                                                                
