# Supplementary material for: Salts of 2-amino-5-iodo­pyridinium
Source: Acta Crystallogr E Crystallogr Commun. 2024 Oct 31;80(Pt 11):1230–4. doi: 10.1107/S2056989024010259 (PMC11660468; doi:10.1107/S2056989024010259)
Supplement: Supplementary file 3 [file e-80-01230-2sup3.hkl]

data_2                                                                          
_shelx_title ' mo_ClarkU_Turnbull_BM_I_127a_X in P2(1)/n'                       
_shelx_refln_list_code          4                                               
_shelx_F_calc_maximum      396.38                                               
_exptl_crystal_F_000      1169.08                                               
_reflns_d_resolution_high  0.7488                                               
                                                                                
loop_                                                                           
 _space_group_symop_operation_xyz                                               
 'x, y, z'                                                                      
 '-x+1/2, y+1/2, -z+1/2'                                                        
 '-x, -y, -z'                                                                   
 'x-1/2, -y-1/2, z-1/2'                                                         
                                                                                
_cell_length_a     9.6998                                                       
_cell_length_b    13.5527                                                       
_cell_length_c    13.8518                                                       
_cell_angle_alpha  90.000                                                       
_cell_angle_beta  107.336                                                       
_cell_angle_gamma  90.000                                                       
                                                                                
_shelx_F_squared_multiplier     1.000                                           
                                                                                
loop_                                                                           
 _refln_index_h                                                                 
 _refln_index_k                                                                 
 _refln_index_l                                                                 
 _refln_F_squared_calc                                                          
 _refln_F_squared_meas                                                          
 _refln_F_squared_sigma                                                         
 _refln_observed_status                                                         
   2   0   0        520.18        726.64        49.97 o                         
   4   0   0       1998.59       1922.60        83.17 o                         
   6   0   0       3543.89       3393.36       127.47 o                         
   8   0   0      14720.63      13967.43       404.85 o                         
  10   0   0       2013.77       2311.57       250.63 o                         
  12   0   0       2763.84       2953.79       270.74 o                         
   1   1   0       2119.86       2291.10        59.82 o                         
   2   1   0       1062.07       1106.23        38.65 o                         
   3   1   0      26386.99      27031.36       387.26 o                         
   4   1   0      30477.03      31990.74       461.24 o                         
   5   1   0      26769.84      27412.05       406.42 o                         
   6   1   0          0.25         12.80        36.33 o                         
   7   1   0       2970.59       2956.28       155.38 o                         
   8   1   0       6209.82       6111.78       162.63 o                         
   9   1   0       2080.56       2274.92       126.13 o                         
  10   1   0        125.95        235.92        72.77 o                         
  11   1   0        729.52        810.27       105.51 o                         
  12   1   0       1807.51       1757.77       159.49 o                         
   0   2   0       5151.18       5494.52       134.34 o                         
   1   2   0      44497.49      45945.36       898.96 o                         
   2   2   0        327.76        462.67        40.61 o                         
   3   2   0         36.93         71.65        22.84 o                         
   4   2   0       8834.67       8418.85       152.95 o                         
   5   2   0      14103.02      13474.71       270.68 o                         
   6   2   0       2970.85       2983.55       101.66 o                         
   7   2   0       3905.01       3758.04       107.96 o                         
   8   2   0       3369.98       3299.38       118.11 o                         
   9   2   0      14922.06      14220.26       300.56 o                         
  10   2   0       2262.82       2346.47       147.93 o                         
  11   2   0          6.02        -14.95        70.83 o                         
  12   2   0        473.70        384.72       170.62 o                         
   1   3   0       1128.70       1058.38        46.99 o                         
   2   3   0      17404.05      17960.78       335.57 o                         
   3   3   0       6731.88       6689.71       153.42 o                         
   4   3   0      53811.82      55007.68       826.90 o                         
   5   3   0       9643.68       9386.13       173.38 o                         
   6   3   0         49.81         91.22        39.86 o                         
   7   3   0        137.93        123.51        43.31 o                         
   8   3   0       9911.20       9521.82       213.33 o                         
   9   3   0       2745.43       2842.39       125.72 o                         
  10   3   0        727.34        714.83        83.59 o                         
  11   3   0        745.18        736.44        92.78 o                         
  12   3   0       3910.58       4273.37       227.15 o                         
   0   4   0      67728.45      69812.06      1355.51 o                         
   1   4   0       2575.07       2648.80        75.91 o                         
   2   4   0       2015.84       2049.70        74.29 o                         
   3   4   0        143.89        228.34        46.51 o                         
   4   4   0      42910.59      43143.51       787.72 o                         
   5   4   0      14569.07      14087.41       240.49 o                         
   6   4   0       1152.80       1271.65        59.12 o                         
   7   4   0        516.27        545.05        65.08 o                         
   8   4   0      33932.53      33671.50       655.99 o                         
   9   4   0       2442.15       2579.81       132.95 o                         
  10   4   0       1331.63       1515.82       124.64 o                         
  11   4   0         10.41        -23.22        78.29 o                         
  12   4   0        480.24        645.84       113.00 o                         
   1   5   0        933.84       1237.01        47.18 o                         
   2   5   0      13707.61      13024.30       286.43 o                         
   3   5   0      10307.67      10148.15       216.65 o                         
   4   5   0      38202.79      38855.34       720.57 o                         
   5   5   0      29360.34      28542.57       551.24 o                         
   6   5   0        341.74        396.97        73.28 o                         
   7   5   0       1895.05       1994.61       141.15 o                         
   8   5   0         20.89         -6.69        52.73 o                         
   9   5   0       5515.31       5284.27       247.23 o                         
  10   5   0        140.98        191.93        61.12 o                         
  11   5   0        811.39        897.36       149.80 o                         
   0   6   0       6240.43       6280.61       154.10 o                         
   1   6   0      76966.70      78522.13      1157.91 o                         
   2   6   0       4903.06       4925.83       134.42 o                         
   3   6   0       1752.46       1599.71        74.90 o                         
   4   6   0       6489.47       6295.85       170.99 o                         
   5   6   0       1106.73       1468.76       103.55 o                         
   6   6   0        733.00        825.17       101.57 o                         
   7   6   0       5391.32       5450.03       258.31 o                         
   8   6   0       5150.11       5123.19       272.74 o                         
   9   6   0       4288.32       4030.39       245.41 o                         
  10   6   0        190.94        143.49       133.30 o                         
  11   6   0        267.65        255.62       170.84 o                         
   1   7   0        391.67        494.03        38.00 o                         
   2   7   0        229.08        114.36        36.28 o                         
   3   7   0        952.29       1033.43        89.05 o                         
   4   7   0      54024.15      52774.25       960.28 o                         
   5   7   0       2768.44       2896.28       120.14 o                         
   6   7   0       3881.56       3967.75       164.18 o                         
   7   7   0       2243.38       2414.35       175.74 o                         
   8   7   0        887.84       1036.30       187.22 o                         
   9   7   0        900.29       1267.10       216.91 o                         
  10   7   0       1315.62       1327.82       187.88 o                         
  11   7   0        761.50        496.97       185.83 o                         
   0   8   0      82501.97      83228.42      1629.03 o                         
   1   8   0       2558.99       2159.49       115.52 o                         
   2   8   0        148.95        181.30        42.32 o                         
   3   8   0       2200.79       2140.58       142.56 o                         
   4   8   0        162.15        182.07        75.52 o                         
   5   8   0         57.59        107.66        57.31 o                         
   6   8   0        331.10        403.86        99.27 o                         
   7   8   0        643.15        365.45       111.07 o                         
   8   8   0       5456.04       5087.35       330.02 o                         
   9   8   0        218.15        383.33       142.40 o                         
  10   8   0        203.48        126.14       145.54 o                         
  11   8   0        515.52        490.60       185.39 o                         
   1   9   0       6259.34       6042.04       122.30 o                         
   2   9   0          9.38        -24.27        24.27 o                         
   3   9   0        508.05        559.30        89.31 o                         
   4   9   0       4753.14       4932.47       239.11 o                         
   5   9   0      21289.01      20357.23       697.48 o                         
   6   9   0       3967.14       4025.08       187.68 o                         
   7   9   0         46.63         14.28       103.72 o                         
   8   9   0         95.98        165.27       118.99 o                         
   9   9   0       6963.66       6830.80       302.79 o                         
  10   9   0        731.14        577.73       172.17 o                         
   0  10   0      16656.77      15326.45       347.24 o                         
   1  10   0       7962.86       7766.65       168.10 o                         
   2  10   0       4616.34       4588.16       137.71 o                         
   3  10   0       1207.99       1565.12       142.08 o                         
   4  10   0       1741.05       1670.62       208.04 o                         
   5  10   0       3205.96       3158.93       251.39 o                         
   6  10   0        846.56       1098.13       190.34 o                         
   7  10   0       6176.91       6026.44       245.88 o                         
   8  10   0         75.73          6.84       137.84 o                         
   9  10   0       2989.26       3777.85       257.98 o                         
  10  10   0         50.71        155.25       188.43 o                         
   1  11   0        663.36        809.97        84.83 o                         
   2  11   0       2010.31       2224.05       134.92 o                         
   3  11   0      10468.33      10362.36       270.37 o                         
   4  11   0      20591.78      21040.57       726.70 o                         
   5  11   0        660.44        755.20       170.93 o                         
   6  11   0        624.12        595.42       173.13 o                         
   7  11   0         12.24        162.26       168.32 o                         
   8  11   0       2152.94       2266.88       272.40 o                         
   9  11   0         54.39        142.30       143.70 o                         
   0  12   0       8831.12       8487.43       324.92 o                         
   1  12   0        663.79        704.38       125.97 o                         
   2  12   0        186.06        217.35        74.95 o                         
   3  12   0        691.39        670.34        88.81 o                         
   4  12   0       2696.07       2856.12       259.76 o                         
   5  12   0       5728.24       5671.67       342.57 o                         
   6  12   0        401.34        263.28       260.27 o                         
   7  12   0        207.62        141.74       184.16 o                         
   8  12   0       4272.02       4031.72       356.81 o                         
   9  12   0       3183.15       2964.87       614.54 o                         
   1  13   0         81.23        109.13        91.96 o                         
   2  13   0       3043.13       3159.02       268.10 o                         
   3  13   0       5770.17       6342.68       185.90 o                         
   4  13   0        117.73         64.93       151.52 o                         
   5  13   0        991.09        877.34       225.45 o                         
   6  13   0        564.56        226.94       182.90 o                         
   7  13   0       1794.99       1082.90       454.38 o                         
   8  13   0         23.85       -127.38       182.40 o                         
   0  14   0       6638.47       7000.01       347.31 o                         
   1  14   0       5853.77       5785.65       228.96 o                         
   2  14   0       2344.96       2709.61       277.67 o                         
   3  14   0        368.13        479.18        71.68 o                         
   4  14   0       1325.82       1223.38       215.40 o                         
   5  14   0       1036.79       1242.62       246.48 o                         
   6  14   0        961.74       1121.88       235.41 o                         
   7  14   0       1606.23       1359.25       257.62 o                         
   1  15   0        662.21        514.79       122.58 o                         
   2  15   0         64.75        213.91       229.80 o                         
   3  15   0        253.65        120.11       112.40 o                         
   4  15   0       8090.46       8748.83       433.49 o                         
   5  15   0        305.47        432.09       267.09 o                         
   6  15   0         40.44        125.18       314.23 o                         
   0  16   0       2981.83       3067.48       327.29 o                         
   1  16   0       2296.91       2798.87       258.39 o                         
   2  16   0       1221.55        940.19       202.32 o                         
   3  16   0        666.71       1211.67       337.74 o                         
   4  16   0         32.05        -59.95       187.40 o                         
   5  16   0        292.21        424.80       228.93 o                         
   1  17   0       2900.56       4359.42       640.65 o                         
   2  17   0        264.97        187.82       184.88 o                         
   3  17   0          9.04       -124.98       227.19 o                         
   4  17   0         19.77       1596.41       624.99 o                         
   1  18   0        513.92        334.25       302.92 o                         
 -11   0   1        327.85        253.77       110.31 o                         
  -9   0   1       2094.44       2271.37       173.19 o                         
  -7   0   1       7575.57       7685.38       231.70 o                         
  -5   0   1     154934.81     158914.72      3572.76 o                         
  -3   0   1       3120.30       3572.59       102.80 o                         
  -1   0   1         62.63         74.19        20.91 o                         
   1   0   1       9012.40       9546.11       278.13 o                         
   3   0   1       3893.76       3814.02       126.86 o                         
   5   0   1      24112.03      23909.81       585.12 o                         
   7   0   1      56554.71      56631.05      1333.72 o                         
   9   0   1       6727.48       6188.45       243.41 o                         
  11   0   1       1378.90       1357.59       161.71 o                         
 -12   1   1        117.13         74.52       103.89 o                         
 -11   1   1       1066.31       1303.78       108.21 o                         
 -10   1   1      14741.21      14106.70       433.30 o                         
  -9   1   1       6272.76       6220.42       173.19 o                         
  -8   1   1        564.14        677.52        64.56 o                         
  -7   1   1       1049.39       1343.98        72.46 o                         
  -6   1   1         61.63        192.40        40.00 o                         
  -5   1   1        902.06       1229.89        68.02 o                         
  -4   1   1       1124.59       1303.81        81.12 o                         
  -3   1   1        297.70        472.90        37.53 o                         
  -2   1   1      57454.92      60226.81       829.42 o                         
  -1   1   1      10455.63      11876.57       170.81 o                         
   0   1   1       2282.15       2373.19        58.24 o                         
   1   1   1          7.04         68.40        19.53 o                         
   2   1   1        512.64        683.27        47.87 o                         
   3   1   1      18514.12      18311.25       296.22 o                         
   4   1   1       4827.19       4765.60       120.81 o                         
   5   1   1       1322.69       1509.95        77.24 o                         
   6   1   1       1119.46       1232.00        70.34 o                         
   7   1   1       8354.78       7772.08       180.46 o                         
   8   1   1         79.24         87.99        53.84 o                         
   9   1   1         22.27         42.33        60.18 o                         
  10   1   1        238.77        131.16        69.14 o                         
  11   1   1       3082.42       3282.91       191.05 o                         
  12   1   1       9672.81       9068.67       436.66 o                         
 -12   2   1        627.46        423.43       117.45 o                         
 -11   2   1         26.82        -16.15        71.72 o                         
 -10   2   1       3169.09       3481.35       138.78 o                         
  -9   2   1       1929.02       2058.16       129.76 o                         
  -8   2   1       4102.82       4023.69       147.86 o                         
  -7   2   1          6.86         23.02        39.65 o                         
  -6   2   1      57457.39      58769.72       838.19 o                         
  -5   2   1      18298.82      17754.74       277.87 o                         
  -4   2   1       1550.79       1684.17        58.82 o                         
  -3   2   1       1226.99       1475.97        52.33 o                         
  -2   2   1      16935.10      18545.04       265.93 o                         
  -1   2   1      24051.98      26366.29       366.94 o                         
   0   2   1      43027.90      45797.36       727.29 o                         
   1   2   1       4954.21       4875.07       102.12 o                         
   2   2   1      57062.64      60513.72      1059.36 o                         
   3   2   1       3088.18       3016.97       102.19 o                         
   4   2   1      23731.18      23787.02       408.31 o                         
   5   2   1      14713.75      14581.80       251.54 o                         
   6   2   1       4651.40       4564.83       115.96 o                         
   7   2   1       3558.82       3525.74       112.85 o                         
   8   2   1      14292.88      13961.13       285.39 o                         
   9   2   1       1851.97       1877.36       109.37 o                         
  10   2   1       6258.86       6207.30       179.50 o                         
  11   2   1         10.18         78.54        84.93 o                         
  12   2   1        210.28        496.18       124.40 o                         
 -12   3   1         27.00        141.57       121.12 o                         
 -11   3   1       1362.08       1584.13       104.27 o                         
 -10   3   1       8281.14       8328.36       231.21 o                         
  -9   3   1       7389.01       7306.59       192.92 o                         
  -8   3   1       1426.98       1572.27        87.16 o                         
  -7   3   1        310.00        392.70        52.75 o                         
  -6   3   1       2047.71       2229.28        76.29 o                         
  -5   3   1       4779.02       4730.03       142.29 o                         
  -4   3   1       1603.89       1555.27        66.77 o                         
  -3   3   1       3680.12       3732.22        79.76 o                         
  -2   3   1      19368.33      20526.78       341.31 o                         
  -1   3   1     114190.17     122423.98      1930.17 o                         
   0   3   1       4733.49       4786.49        86.92 o                         
   1   3   1         13.34         69.66        47.18 o                         
   2   3   1       6371.30       6198.53       159.03 o                         
   3   3   1      47979.95      49695.76       887.67 o                         
   4   3   1      13658.31      13285.33       249.59 o                         
   5   3   1       1374.10       1523.35        69.95 o                         
   6   3   1       5740.23       5432.87       151.35 o                         
   7   3   1      21402.48      21168.32       387.39 o                         
   8   3   1       3632.06       3750.62       124.41 o                         
   9   3   1        132.58        112.64        60.38 o                         
  10   3   1        689.25        815.37        92.10 o                         
  11   3   1       3006.29       3295.73       156.22 o                         
 -12   4   1        132.41         86.62       155.92 o                         
 -11   4   1       1810.64       1649.79       199.61 o                         
 -10   4   1        451.76        423.14       146.77 o                         
  -9   4   1       3220.89       3525.64       180.11 o                         
  -8   4   1        902.94       1004.93        82.92 o                         
  -7   4   1       1122.06       1240.94        84.47 o                         
  -6   4   1          2.89         46.44        32.04 o                         
  -5   4   1      17332.97      17355.70       288.68 o                         
  -4   4   1       1686.74       1580.67        93.23 o                         
  -3   4   1       7197.06       7136.19       161.97 o                         
  -2   4   1       6223.02       6181.43       120.55 o                         
  -1   4   1      92205.20      96618.53      1530.03 o                         
   0   4   1      11544.49      11594.77       173.77 o                         
   1   4   1       1988.93       1823.73        55.70 o                         
   2   4   1       1131.23       1269.26       102.62 o                         
   3   4   1     103573.12     106372.80      1861.32 o                         
   4   4   1       6481.29       5945.20       153.56 o                         
   5   4   1        631.13        613.54        55.78 o                         
   6   4   1        233.43        251.70        43.92 o                         
   7   4   1      14162.89      13958.19       308.08 o                         
   8   4   1        931.20       1070.01        79.96 o                         
   9   4   1       2488.58       2949.07       121.65 o                         
  10   4   1       1269.22       1113.27       120.38 o                         
  11   4   1        412.86        330.78        89.26 o                         
 -12   5   1        629.55        678.48       182.75 o                         
 -11   5   1        371.69        239.53        72.08 o                         
 -10   5   1      15671.77      14915.03       332.72 o                         
  -9   5   1       7056.90       6829.77       168.96 o                         
  -8   5   1        212.23        144.74        45.77 o                         
  -7   5   1        683.08        950.69       158.35 o                         
  -6   5   1          5.24         87.14        61.03 o                         
  -5   5   1        221.20        189.37        55.62 o                         
  -4   5   1        865.29        964.22        80.28 o                         
  -3   5   1      12612.31      12588.52       287.34 o                         
  -2   5   1      32238.21      33679.32       679.33 o                         
  -1   5   1      22118.34      21721.88       401.10 o                         
   0   5   1        391.75        541.02        35.36 o                         
   1   5   1       3361.79       3160.20        84.02 o                         
   2   5   1        218.85        309.89        93.15 o                         
   3   5   1          5.29         -8.06        37.81 o                         
   4   5   1      13976.91      13161.12       324.54 o                         
   5   5   1       1386.28       1505.17        98.97 o                         
   6   5   1       3806.51       3839.17       141.54 o                         
   7   5   1         32.19         14.29        86.74 o                         
   8   5   1       2397.27       2367.38        91.87 o                         
   9   5   1         53.56          2.43        48.88 o                         
  10   5   1        183.95        192.31        80.52 o                         
  11   5   1       4738.12       5149.05       267.00 o                         
 -11   6   1        427.95        238.68       162.27 o                         
 -10   6   1        566.06        455.96       210.95 o                         
  -9   6   1       4101.43       4471.62       242.44 o                         
  -8   6   1       2508.12       2697.03       195.44 o                         
  -7   6   1         51.52        152.55        81.76 o                         
  -6   6   1      44528.36      43322.66       915.10 o                         
  -5   6   1        438.21        549.56        77.70 o                         
  -4   6   1      12467.28      11480.75       261.02 o                         
  -3   6   1       7935.57       8151.81       253.40 o                         
  -2   6   1          3.94        -12.31        16.20 o                         
  -1   6   1       2958.42       2768.64        74.51 o                         
   0   6   1       2804.67       3263.35        70.19 o                         
   1   6   1       3378.31       3087.62        85.54 o                         
   2   6   1      23787.39      23596.90       400.18 o                         
   3   6   1       9472.07       8478.18       222.51 o                         
   4   6   1          7.77         19.70        44.38 o                         
   5   6   1       1729.36       1930.73       120.97 o                         
   6   6   1       1047.59       1314.64       110.81 o                         
   7   6   1       1029.37       1356.37       123.52 o                         
   8   6   1      16332.24      16280.98       573.24 o                         
   9   6   1        662.18        664.79       144.64 o                         
  10   6   1        517.27        342.25       148.70 o                         
  11   6   1        540.08       1333.54       318.59 o                         
 -11   7   1        447.87        302.92       316.85 o                         
 -10   7   1        372.27        366.20       154.64 o                         
  -9   7   1       6937.82       7241.26       312.43 o                         
  -7   7   1        668.29        803.60       127.23 o                         
  -6   7   1         40.50         57.22        71.44 o                         
  -5   7   1       1608.21       1692.88        99.28 o                         
  -4   7   1       3838.00       3732.70       151.89 o                         
  -3   7   1       3439.86       3528.00       136.47 o                         
  -2   7   1       4370.82       3918.12       110.64 o                         
  -1   7   1      67981.35      66933.74      1194.51 o                         
   0   7   1      11841.53      11484.78       263.47 o                         
   1   7   1      14824.43      13288.82       221.09 o                         
   2   7   1       3546.92       3498.97        80.55 o                         
   3   7   1      17648.56      16939.41       340.64 o                         
   4   7   1        887.62       1050.77        78.43 o                         
   5   7   1         64.34         62.79        56.21 o                         
   6   7   1       8643.44       8195.99       244.38 o                         
   7   7   1       3187.44       3065.15       267.23 o                         
   8   7   1        261.16        272.08       120.05 o                         
   9   7   1          3.22        -70.23       113.79 o                         
  10   7   1        498.28        375.35       155.50 o                         
  11   7   1       8974.03       9068.31       392.16 o                         
 -11   8   1         98.66         62.31       153.33 o                         
 -10   8   1          1.06         -7.96       134.91 o                         
  -9   8   1        890.44       1262.82       218.65 o                         
  -8   8   1       5754.35       5917.32       265.01 o                         
  -7   8   1       1418.15       1264.74       193.87 o                         
  -6   8   1      10414.43       9565.43       308.76 o                         
  -5   8   1      43082.51      43240.54       810.51 o                         
  -4   8   1        128.22        137.67        71.74 o                         
  -3   8   1        611.78        701.21        88.65 o                         
  -2   8   1        149.28        190.18        44.07 o                         
  -1   8   1       1990.60       1909.92        68.52 o                         
   0   8   1       3199.84       3259.39        84.46 o                         
   1   8   1       1861.84       1819.25        81.36 o                         
   2   8   1       1474.32       1621.52        56.26 o                         
   3   8   1      13325.89      12187.95       287.76 o                         
   4   8   1       1011.77       1198.60        74.39 o                         
   5   8   1         19.92         31.68        54.87 o                         
   6   8   1       1207.79       1284.23       133.52 o                         
   7   8   1      19054.89      18340.35       529.73 o                         
   8   8   1       2835.46       2868.05       205.50 o                         
   9   8   1         18.09        -10.41       118.16 o                         
  10   8   1         51.71          9.86       135.34 o                         
 -10   9   1       9748.10       9615.86       520.91 o                         
  -9   9   1       1634.58       2076.44       266.94 o                         
  -8   9   1        132.50         85.88       113.98 o                         
  -7   9   1        995.19       1207.92       132.58 o                         
  -6   9   1         35.78         59.08        76.82 o                         
  -5   9   1        389.14        504.61       178.56 o                         
  -4   9   1      12072.06      12353.27       597.81 o                         
  -3   9   1        320.49        417.45        50.81 o                         
  -2   9   1      15261.65      14737.40       305.95 o                         
  -1   9   1        162.70        164.19        37.71 o                         
   0   9   1       7747.04       7659.52       148.22 o                         
   1   9   1       7127.17       6370.12       144.87 o                         
   2   9   1       9153.54       8855.72       179.52 o                         
   3   9   1       5780.55       5418.54       148.07 o                         
   4   9   1       7491.37       7171.37       176.15 o                         
   5   9   1        171.55        117.02        77.38 o                         
   6   9   1      11884.81      11152.37       352.47 o                         
   7   9   1       1506.73       1543.52       270.71 o                         
   8   9   1       2754.63       3127.89       285.96 o                         
   9   9   1        883.79        751.29       183.19 o                         
  10   9   1        256.05        -38.30       235.02 o                         
 -10  10   1       3045.74       3962.31       651.10 o                         
  -9  10   1        299.24        285.37       147.19 o                         
  -8  10   1        198.69         41.37       111.86 o                         
  -7  10   1        618.20        644.14       360.37 o                         
  -6  10   1       9823.62       8955.72       423.17 o                         
  -5  10   1       9914.50       9835.59       425.55 o                         
  -4  10   1        112.17         81.72        96.90 o                         
  -3  10   1       3751.11       3777.74       172.01 o                         
  -2  10   1        271.60        272.45        73.03 o                         
  -1  10   1       1948.96       2031.47        74.35 o                         
   0  10   1      11184.38      10289.34       204.08 o                         
   1  10   1        275.92        264.44        44.46 o                         
   2  10   1       9589.24       9097.25       262.28 o                         
   3  10   1       5624.40       5234.58       219.07 o                         
   4  10   1       2567.36       2908.16       243.12 o                         
   5  10   1       5728.98       5448.14       203.41 o                         
   6  10   1       1583.88       2134.35       124.27 o                         
   7  10   1       4774.76       5112.47       235.18 o                         
   8  10   1       1827.87       1413.01       224.35 o                         
   9  10   1        167.34        182.58       144.25 o                         
  10  10   1       1506.14       1457.70       257.90 o                         
  -9  11   1       5893.81       5497.90       396.03 o                         
  -8  11   1       5323.61       5219.03       376.01 o                         
  -7  11   1       2360.28       2663.73       497.03 o                         
  -6  11   1        451.55        457.27       169.33 o                         
  -5  11   1        173.75        158.39       186.28 o                         
  -4  11   1        113.50        128.37       108.06 o                         
  -3  11   1        449.24        562.91        60.50 o                         
  -2  11   1       5400.08       5233.69       349.73 o                         
  -1  11   1      14119.67      13696.76       288.90 o                         
   0  11   1       1441.89       1459.46        98.76 o                         
   1  11   1       1078.78       1202.59        77.31 o                         
   2  11   1        598.57        767.14       126.53 o                         
   3  11   1      12572.49      11947.07       382.20 o                         
   4  11   1       3195.83       3224.10       197.04 o                         
   5  11   1        131.74         20.87       140.09 o                         
   6  11   1         58.24         38.54       159.63 o                         
   7  11   1       6750.64       6974.11       474.40 o                         
   8  11   1         27.04          2.38       118.82 o                         
   9  11   1        743.73        519.12       159.09 o                         
  -9  12   1         38.33        137.02       263.75 o                         
  -8  12   1         12.96        -27.30       312.49 o                         
  -7  12   1        129.91        354.96       193.50 o                         
  -6  12   1       4931.10       4683.04       423.04 o                         
  -5  12   1       7751.83       7656.66       436.97 o                         
  -4  12   1       4229.20       3800.11       280.22 o                         
  -3  12   1        843.55        460.38       133.13 o                         
  -2  12   1        981.81        940.50       107.11 o                         
  -1  12   1       6960.22       6828.57       204.56 o                         
   0  12   1       2733.94       2721.06       130.78 o                         
   1  12   1       1130.92       1261.41        82.42 o                         
   2  12   1        549.77        459.17       196.40 o                         
   3  12   1      11028.87      10455.21       433.91 o                         
   4  12   1       1534.64       1882.31       214.36 o                         
   5  12   1        686.50        531.09       186.28 o                         
   6  12   1          9.91        117.18       176.51 o                         
   7  12   1       1616.65       1835.23       262.24 o                         
   8  12   1        856.74        490.12       218.28 o                         
   9  12   1         44.76       -167.13       301.18 o                         
  -8  13   1       1477.50       1085.51       260.69 o                         
  -7  13   1       1652.14       1436.02       251.15 o                         
  -6  13   1       1555.45       1375.00       263.63 o                         
  -5  13   1       1204.71       1433.09       222.72 o                         
  -4  13   1        262.51         62.07       149.19 o                         
  -3  13   1       4146.10       4252.77       239.29 o                         
  -2  13   1      21646.20      21069.16      1071.95 o                         
  -1  13   1        416.63        471.63        91.95 o                         
   0  13   1        781.85        739.27        88.53 o                         
   1  13   1       3756.49       3712.66       180.91 o                         
   2  13   1         84.02        -88.39        88.39 o                         
   3  13   1        375.51        530.34       195.85 o                         
   4  13   1       2041.14       2334.10       244.70 o                         
   5  13   1         18.72       -120.77       146.45 o                         
   6  13   1        613.80        628.70       196.86 o                         
   7  13   1          1.21       -102.10       180.71 o                         
   8  13   1        441.23        330.43       219.03 o                         
  -8  14   1         62.31        276.80       426.52 o                         
  -7  14   1        676.73        539.81       231.52 o                         
  -6  14   1       3780.72       3039.63       396.93 o                         
  -5  14   1       3530.71       4296.24       330.59 o                         
  -4  14   1       5467.93       5445.89       343.07 o                         
  -3  14   1        611.01        462.39        95.16 o                         
  -2  14   1         99.30        212.95       149.90 o                         
  -1  14   1       3627.31       3887.61       219.11 o                         
   0  14   1        472.56        409.43       103.63 o                         
   1  14   1          1.78         -3.38        94.98 o                         
   2  14   1       5013.83       5360.80       307.28 o                         
   3  14   1       6579.94       6958.54       364.74 o                         
   4  14   1        449.62        278.12       186.28 o                         
   5  14   1       2631.43       2203.99       487.45 o                         
   6  14   1       1153.92        876.56       270.71 o                         
   7  14   1       1573.85       2078.30       282.64 o                         
  -7  15   1         50.47        336.73       288.99 o                         
  -6  15   1       1398.29       1610.95       270.21 o                         
  -5  15   1        522.37        686.63       275.22 o                         
  -4  15   1         13.14        181.32       182.93 o                         
  -3  15   1        525.64        421.63       114.22 o                         
  -2  15   1        614.28       1321.35       292.47 o                         
  -1  15   1       6327.46       6424.08       255.27 o                         
   0  15   1       1490.54       1385.06       144.68 o                         
   1  15   1        732.23        603.20       125.76 o                         
   2  15   1       2419.88       2889.33       250.55 o                         
   3  15   1       1552.10       1963.27       517.92 o                         
   4  15   1         29.71        247.68       187.30 o                         
   5  15   1         89.92         41.67       188.73 o                         
   6  15   1       1743.89       1297.77       302.05 o                         
  -5  16   1       1382.29       1331.05       363.85 o                         
  -4  16   1        157.59       -170.05       170.05 o                         
  -3  16   1         25.14        408.33       118.23 o                         
  -2  16   1        119.19        230.45       175.89 o                         
  -1  16   1        278.32        295.68       126.14 o                         
   0  16   1        246.72        153.34       142.08 o                         
   1  16   1        102.27         16.10       125.99 o                         
   2  16   1        919.79       1186.83       265.49 o                         
   3  16   1        137.58        258.73       179.86 o                         
   4  16   1        477.88        291.04       207.37 o                         
   5  16   1        835.30        444.28       221.05 o                         
  -4  17   1       1991.33       2216.33       505.73 o                         
  -3  17   1        429.97        333.62       203.42 o                         
  -2  17   1        140.85        272.75       190.86 o                         
  -1  17   1        236.44        710.23       463.08 o                         
   0  17   1       1426.64       1383.24       304.66 o                         
   1  17   1       4704.03       4844.99       385.61 o                         
   2  17   1       2137.48       2324.11       316.85 o                         
   3  17   1         27.12       -162.21       180.41 o                         
 -12   0   2       2116.08       2201.67       276.80 o                         
 -10   0   2      10784.29      11263.90       463.08 o                         
  -8   0   2       1221.59       1470.52       113.73 o                         
  -6   0   2       3160.24       3447.18       139.16 o                         
  -4   0   2      10749.79       9868.39       231.41 o                         
  -2   0   2      14842.45      15698.27       326.10 o                         
   0   0   2       8100.09       8061.24       237.58 o                         
   4   0   2       1186.22       1237.98        88.16 o                         
   6   0   2       3337.48       3309.87       156.24 o                         
   8   0   2       5557.94       5426.70       223.02 o                         
  10   0   2      21924.22      20781.84       584.58 o                         
 -12   1   2        490.18        223.14       115.82 o                         
 -11   1   2       1012.22       1300.16       118.34 o                         
 -10   1   2       1325.02       1332.93       102.41 o                         
  -9   1   2       3381.51       3342.64       128.12 o                         
  -8   1   2       2068.73       2227.69       103.29 o                         
  -7   1   2      24866.58      23461.25       372.03 o                         
  -6   1   2      19840.37      19970.91       337.72 o                         
  -5   1   2         27.99        193.83        33.60 o                         
  -4   1   2        146.75        109.31        29.39 o                         
  -3   1   2      32684.82      36638.40       519.09 o                         
  -2   1   2      26766.74      27731.63       393.39 o                         
  -1   1   2        315.18        648.47        39.81 o                         
   0   1   2       2123.96       2212.81        87.70 o                         
   1   1   2      10868.28      11816.24       283.01 o                         
   2   1   2     111060.16     122900.52      2381.99 o                         
   3   1   2         57.55        -24.00        26.94 o                         
   4   1   2        590.69        717.35        50.68 o                         
   5   1   2      17979.53      17797.93       401.78 o                         
   6   1   2      17418.02      16340.42       308.69 o                         
   7   1   2      15647.84      15264.10       297.91 o                         
   8   1   2        813.80        961.29        78.61 o                         
   9   1   2        562.66        768.78        80.13 o                         
  10   1   2        116.52        244.00        80.20 o                         
  11   1   2        209.41         84.71       113.83 o                         
 -12   2   2          5.72        -77.40        99.03 o                         
 -11   2   2      16315.67      15860.24       341.68 o                         
 -10   2   2       2095.62       2417.95       121.52 o                         
  -9   2   2        147.47        130.33        61.96 o                         
  -8   2   2         12.86         59.68        48.50 o                         
  -7   2   2      12113.26      11799.07       211.74 o                         
  -6   2   2       4620.17       4349.22       111.75 o                         
  -5   2   2       4677.53       4576.79        97.55 o                         
  -4   2   2       1828.17       2037.85        60.10 o                         
  -3   2   2      76023.34      83209.18      1226.67 o                         
  -2   2   2       2655.73       2882.50        61.69 o                         
  -1   2   2        381.97        392.50        27.66 o                         
   0   2   2      19488.93      20131.29       361.92 o                         
   1   2   2      85327.29      93522.30      1808.99 o                         
   2   2   2       5048.67       5200.27       115.02 o                         
   3   2   2       3533.20       3301.88        89.33 o                         
   4   2   2       9253.81       8904.53       181.80 o                         
   5   2   2       6830.98       6172.85       174.17 o                         
   6   2   2       1056.64       1316.48        73.93 o                         
   7   2   2        659.85        836.43        68.94 o                         
   8   2   2       3953.36       3884.83       128.58 o                         
   9   2   2       2065.14       2245.48       125.48 o                         
  10   2   2        134.89        163.90        80.53 o                         
  11   2   2       4873.54       4904.64       248.91 o                         
 -12   3   2        403.68        345.16       127.28 o                         
 -11   3   2        346.26        383.62        88.50 o                         
 -10   3   2       1053.96       1099.01        94.18 o                         
  -9   3   2          1.45          9.08        64.23 o                         
  -8   3   2       4727.17       4913.53       141.25 o                         
  -7   3   2       8609.86       8524.26       166.08 o                         
  -6   3   2      10895.08      10788.38       230.58 o                         
  -5   3   2        318.24        309.34        37.22 o                         
  -4   3   2        859.02       1008.77        79.79 o                         
  -3   3   2      27183.36      27936.97       401.20 o                         
  -2   3   2      27866.22      28475.18       404.30 o                         
  -1   3   2      11508.73      11425.59       201.62 o                         
   0   3   2      12801.28      13972.02       239.72 o                         
   1   3   2      13789.44      13628.32       256.40 o                         
   2   3   2      13560.38      13527.66       291.50 o                         
   3   3   2       6965.68       6753.48       169.82 o                         
   4   3   2       3913.83       3929.43       111.64 o                         
   5   3   2      10300.13      10158.40       224.72 o                         
   6   3   2      29182.39      28417.54       493.95 o                         
   7   3   2         18.07         45.29        45.74 o                         
   8   3   2       1254.07       1383.20       106.66 o                         
   9   3   2        937.52       1223.08        89.95 o                         
  10   3   2       2272.68       2664.27       167.68 o                         
  11   3   2        847.73        988.05       134.91 o                         
 -12   4   2       1821.98       2637.00       204.08 o                         
 -11   4   2       1764.99       1729.77       427.39 o                         
 -10   4   2        910.90        938.56        85.90 o                         
  -9   4   2       1063.75       1302.80        94.66 o                         
  -8   4   2        169.32        124.82        52.07 o                         
  -7   4   2         65.47         79.41        41.10 o                         
  -6   4   2      32012.15      32431.07       561.86 o                         
  -5   4   2        337.74        332.71        38.75 o                         
  -4   4   2          0.39        -23.89        33.89 o                         
  -3   4   2      12621.10      13369.18       204.25 o                         
  -2   4   2     114889.19     123895.88      1814.83 o                         
  -1   4   2          0.52         -2.82        26.02 o                         
   0   4   2       8625.12       8242.08       141.92 o                         
   1   4   2       3594.55       3373.12        90.20 o                         
   2   4   2      67180.34      69496.29      1365.75 o                         
   3   4   2       5209.65       4677.34       169.95 o                         
   4   4   2      17688.62      16945.79       375.26 o                         
   5   4   2        620.71        716.81        64.45 o                         
   6   4   2        845.78        981.04        65.65 o                         
   7   4   2       1564.84       1625.26       103.40 o                         
   8   4   2       1428.59       1436.83        93.16 o                         
   9   4   2       1548.47       1841.59       101.48 o                         
  10   4   2      12770.03      12274.84       460.59 o                         
  11   4   2        547.63        658.83       118.14 o                         
 -12   5   2        399.49        668.75       179.75 o                         
 -11   5   2         21.29         60.04        65.21 o                         
 -10   5   2       1474.12       1632.73       100.35 o                         
  -9   5   2        717.85        555.65        64.19 o                         
  -8   5   2       3451.55       3535.51       115.79 o                         
  -7   5   2      23636.78      22847.60       461.35 o                         
  -6   5   2       8939.83       9078.12       257.78 o                         
  -5   5   2       8216.52       7636.50       170.69 o                         
  -4   5   2        238.63        250.02        42.40 o                         
  -3   5   2      26672.68      26395.88       423.17 o                         
  -2   5   2       5497.14       5840.25       123.59 o                         
  -1   5   2      12439.06      11814.48       212.38 o                         
   0   5   2         82.81         40.57        26.72 o                         
   1   5   2      10581.66       9617.51       180.58 o                         
   2   5   2          5.99         12.11        34.27 o                         
   3   5   2       7157.20       6388.21       212.55 o                         
   4   5   2       3612.93       3572.39       129.87 o                         
   5   5   2      17816.04      17637.59       460.34 o                         
   6   5   2      27364.20      26103.88       498.70 o                         
   7   5   2       8202.38       7773.95       175.27 o                         
   8   5   2          1.50        -22.36        43.59 o                         
   9   5   2       2820.81       2931.04       147.69 o                         
  10   5   2        622.84        526.04       121.49 o                         
  11   5   2        431.17        433.47       198.40 o                         
 -12   6   2        358.78        268.60       172.27 o                         
 -11   6   2      10522.59      10517.85       733.03 o                         
 -10   6   2       2057.48       2185.98       215.69 o                         
  -9   6   2        393.79        472.98       134.36 o                         
  -8   6   2       1416.14       1461.84       141.76 o                         
  -7   6   2       6442.80       6613.31       225.75 o                         
  -6   6   2       6782.75       6936.38       202.29 o                         
  -5   6   2        324.62        460.16        78.58 o                         
  -4   6   2       1862.50       1958.10        94.65 o                         
  -3   6   2      45407.96      45374.20       820.62 o                         
  -2   6   2       8832.34       8253.34       206.19 o                         
  -1   6   2       2386.68       2239.51        62.87 o                         
   0   6   2         43.88         82.69        29.99 o                         
   1   6   2      48226.00      51033.73       827.51 o                         
   2   6   2       5581.42       5202.98       113.05 o                         
   3   6   2      17294.47      15623.75       513.86 o                         
   4   6   2       4557.16       4289.15       132.76 o                         
   5   6   2        331.14        335.00        74.29 o                         
   6   6   2         73.53        169.66       116.82 o                         
   7   6   2        528.27        441.56       119.79 o                         
   8   6   2       2061.46       2177.30       198.88 o                         
   9   6   2       9084.21       8810.26       350.16 o                         
  10   6   2       1117.05       1382.52       199.87 o                         
  11   6   2       2893.15       2679.74       245.45 o                         
 -11   7   2        246.45         82.63       150.19 o                         
 -10   7   2       2655.04       2778.53       360.68 o                         
  -9   7   2        439.79        380.88       137.98 o                         
  -8   7   2       4041.76       4188.16       273.90 o                         
  -7   7   2       7568.05       7382.03       278.05 o                         
  -6   7   2      14882.29      14295.36       359.21 o                         
  -5   7   2       8526.68       8232.64       210.64 o                         
  -4   7   2       1996.43       2236.16       132.69 o                         
  -3   7   2       1773.27       1800.16        77.63 o                         
  -2   7   2      14898.05      15236.63       276.16 o                         
  -1   7   2        388.22        387.27        39.47 o                         
   0   7   2        606.48        645.76        44.38 o                         
   1   7   2      13218.75      12882.23       293.74 o                         
   2   7   2       4228.47       3901.20       112.65 o                         
   3   7   2        161.96        166.67        66.58 o                         
   4   7   2       2251.05       2149.17       126.29 o                         
   5   7   2        255.60        322.32        73.39 o                         
   6   7   2      45240.52      43762.09      1099.09 o                         
   7   7   2       1778.53       1815.49       162.88 o                         
   8   7   2        208.65        105.78       122.38 o                         
   9   7   2        266.01        155.09       158.83 o                         
  10   7   2        112.91        146.49       137.49 o                         
 -11   8   2       4028.95       4149.68       362.18 o                         
 -10   8   2      10848.24       9845.76       388.22 o                         
  -9   8   2         25.46         -5.60       126.06 o                         
  -8   8   2         81.81        198.90       121.04 o                         
  -7   8   2          8.15         53.12        99.44 o                         
  -6   8   2       2681.19       2917.26       163.19 o                         
  -5   8   2       2336.66       2619.91       153.03 o                         
  -4   8   2       8738.35       8658.38       292.32 o                         
  -3   8   2      13500.69      13112.24       271.64 o                         
  -2   8   2      11458.70      11241.65       358.92 o                         
  -1   8   2      12930.06      11989.01       242.65 o                         
   0   8   2        779.56        959.08        57.11 o                         
   1   8   2        324.10        285.42        46.04 o                         
   2   8   2      40056.37      39375.83       811.73 o                         
   3   8   2       1758.04       1752.88       107.16 o                         
   4   8   2        152.67        300.50        67.48 o                         
   5   8   2        848.59       1076.02       114.02 o                         
   6   8   2       1395.94       1666.48       149.99 o                         
   7   8   2         33.06        210.65       175.83 o                         
   8   8   2         91.92        -66.23       116.79 o                         
   9   8   2        242.85        244.71       145.63 o                         
  10   8   2       4174.18       4744.36       350.63 o                         
 -11   9   2        217.40        180.44       169.42 o                         
 -10   9   2         72.69        159.21       157.54 o                         
  -9   9   2       1161.55        939.99       166.96 o                         
  -8   9   2       1326.64       1005.66       185.61 o                         
  -7   9   2      12340.90      11580.63       363.51 o                         
  -6   9   2          6.16        132.79       129.15 o                         
  -5   9   2         41.38        -67.62        90.38 o                         
  -4   9   2       4568.06       4647.78       251.43 o                         
  -3   9   2      27121.76      26751.46       467.35 o                         
  -2   9   2      23351.85      22273.80       430.47 o                         
  -1   9   2          4.24         38.65        38.62 o                         
   0   9   2        201.36        196.98        54.76 o                         
   1   9   2      18048.66      16346.54       368.08 o                         
   2   9   2       8650.97       8320.74       192.17 o                         
   3   9   2        885.89       1163.60        94.76 o                         
   4   9   2       5762.86       5694.88       175.91 o                         
   5   9   2       2507.91       2523.19       156.13 o                         
   6   9   2         23.11        -70.56        86.99 o                         
   7   9   2       4986.19       4862.36       255.25 o                         
   8   9   2         48.57        154.52       126.55 o                         
   9   9   2          1.57         38.08       137.78 o                         
  10   9   2         33.61        173.80       150.79 o                         
 -10  10   2        259.18        287.76       165.42 o                         
  -9  10   2        643.14        454.53       151.11 o                         
  -8  10   2        291.52        270.76       181.06 o                         
  -7  10   2        670.65        537.93       209.40 o                         
  -6  10   2        273.75        216.95       149.12 o                         
  -5  10   2       8826.10       8323.74       614.54 o                         
  -4  10   2        934.18       1328.69       247.93 o                         
  -3  10   2      10607.07      10014.83       237.35 o                         
  -2  10   2       1090.13       1324.45        91.61 o                         
  -1  10   2       6409.90       6094.40       143.49 o                         
   0  10   2       5359.74       5488.83       129.96 o                         
   1  10   2      23924.55      22948.96       543.82 o                         
   2  10   2      14149.04      13279.48       313.57 o                         
   3  10   2       2599.13       2576.91       141.84 o                         
   4  10   2        940.58       1076.40        89.20 o                         
   5  10   2       5542.52       5510.01       244.24 o                         
   6  10   2          1.72        -81.20        85.80 o                         
   7  10   2        305.38        416.03       124.37 o                         
   8  10   2        284.04        218.73       139.79 o                         
   9  10   2       1785.22       2711.56       304.66 o                         
 -10  11   2        333.35        135.61       251.58 o                         
  -9  11   2        793.41        594.78       313.36 o                         
  -8  11   2        425.43        321.10       203.69 o                         
  -7  11   2        602.90        465.33       180.85 o                         
  -6  11   2        500.33        678.63       181.38 o                         
  -5  11   2       2295.50       2455.51       324.68 o                         
  -4  11   2        143.66        198.74       116.38 o                         
  -3  11   2         88.99         79.99        49.46 o                         
  -2  11   2      22077.45      21373.17       501.75 o                         
  -1  11   2        858.15       1095.23        95.21 o                         
   0  11   2        538.83        569.66        63.53 o                         
   1  11   2        244.17        285.52        61.06 o                         
   2  11   2      10432.86       9905.62       270.40 o                         
   3  11   2        305.05        290.21        78.10 o                         
   4  11   2          2.47          5.83       127.85 o                         
   5  11   2       8373.18       7861.22       218.59 o                         
   6  11   2      15199.32      14505.25       768.61 o                         
   7  11   2        407.13        399.05       116.03 o                         
   8  11   2        393.28        407.17       141.27 o                         
   9  11   2        212.85        480.49       288.99 o                         
  -9  12   2       4170.43       4140.17       378.65 o                         
  -8  12   2        419.73        191.50       197.00 o                         
  -7  12   2        621.98        516.09       204.81 o                         
  -6  12   2       3863.45       3333.84       367.33 o                         
  -5  12   2       3528.40       4122.87       300.85 o                         
  -4  12   2       6038.98       6229.42       343.07 o                         
  -3  12   2       1543.23       2036.80       121.08 o                         
  -2  12   2       8911.44       8968.15       251.54 o                         
  -1  12   2        770.02        678.89        92.92 o                         
   0  12   2        300.81        279.39        71.52 o                         
   1  12   2       7855.91       7922.84       195.66 o                         
   2  12   2       3960.30       4183.30       167.95 o                         
   3  12   2        173.00        263.58       145.86 o                         
   4  12   2        200.30        284.90       155.09 o                         
   5  12   2       1621.47       1651.19       231.31 o                         
   6  12   2        397.09         98.02       221.10 o                         
   7  12   2       1209.61        992.11       271.58 o                         
   8  12   2        117.30        -10.26       180.29 o                         
  -8  13   2        495.85        345.32       217.57 o                         
  -7  13   2      18278.83      17674.46      1223.86 o                         
  -6  13   2       2265.16       2341.52       459.60 o                         
  -5  13   2        368.30        352.47       183.56 o                         
  -4  13   2        542.49        473.96       172.36 o                         
  -3  13   2        468.83        248.08        86.54 o                         
  -2  13   2        321.79        400.14       111.30 o                         
  -1  13   2        972.80        885.61       104.68 o                         
   0  13   2         42.27         75.13        77.22 o                         
   1  13   2       1076.05       1247.50        99.45 o                         
   2  13   2       1099.83       1082.18       275.06 o                         
   3  13   2        911.24        918.69       185.99 o                         
   4  13   2       1867.44       2113.64       287.25 o                         
   5  13   2       3934.61       4308.96       340.86 o                         
   6  13   2        280.38         71.13       221.70 o                         
   7  13   2       4972.74       5054.08       377.30 o                         
   8  13   2        830.01       1490.03       319.46 o                         
  -8  14   2         11.26         89.82       212.67 o                         
  -7  14   2        632.54        489.13       228.15 o                         
  -6  14   2        210.15         85.59       515.31 o                         
  -5  14   2         33.17         36.30       173.69 o                         
  -4  14   2       2828.81       3092.62       354.27 o                         
  -3  14   2       3912.33       4318.84       191.12 o                         
  -2  14   2       3902.59       4238.05       272.35 o                         
  -1  14   2         75.92        122.87        95.13 o                         
   0  14   2       4975.78       4864.69       204.08 o                         
   1  14   2       1488.76       1750.43       111.03 o                         
   2  14   2       1861.44       2347.56       288.99 o                         
   3  14   2       3742.44       3751.19       292.20 o                         
   4  14   2        521.21         51.24       162.91 o                         
   5  14   2        420.46        183.30       193.20 o                         
   6  14   2        881.57        797.14       238.86 o                         
   7  14   2         98.44        243.95       214.53 o                         
  -7  15   2       2368.86       2574.58       651.97 o                         
  -6  15   2       1563.83       1984.35       293.59 o                         
  -5  15   2       3175.43       3396.31       328.43 o                         
  -4  15   2         10.93       -212.39       212.39 o                         
  -3  15   2       1320.70       1486.18       277.11 o                         
  -2  15   2       3384.04       3839.72       315.10 o                         
  -1  15   2       1999.65       2559.01       206.71 o                         
   0  15   2        442.67        384.86        93.30 o                         
   1  15   2       1878.89       2016.80       172.65 o                         
   2  15   2        586.39        147.37        99.89 o                         
   3  15   2       1124.35       1319.79       217.09 o                         
   4  15   2         34.08       -168.10       168.10 o                         
   5  15   2         23.43          5.62       186.86 o                         
   6  15   2       7310.54       7578.16       974.91 o                         
  -6  16   2        822.55       1165.46       252.03 o                         
  -5  16   2        148.15        275.39       219.24 o                         
  -4  16   2          7.43        -69.77       183.46 o                         
  -3  16   2       2252.49       2261.38       269.67 o                         
  -2  16   2        267.61        453.65       152.44 o                         
  -1  16   2       1996.15       1828.76       193.24 o                         
   0  16   2       3494.98       4136.59       255.17 o                         
   1  16   2       1563.85       1849.04       168.59 o                         
   2  16   2       4555.70       4313.39       362.46 o                         
   3  16   2       1196.07       1088.26       225.04 o                         
   4  16   2         47.59        355.15       405.63 o                         
   5  16   2         66.70       -140.07       195.47 o                         
  -4  17   2       1321.73       1128.11       313.36 o                         
  -3  17   2       4107.41       5004.82       342.27 o                         
  -2  17   2          2.81          9.38       173.24 o                         
  -1  17   2       1127.28       1865.97       197.05 o                         
   0  17   2         87.67        570.15       318.59 o                         
   1  17   2       6589.24       6561.48       501.38 o                         
   2  17   2         21.51        173.96       190.34 o                         
   3  17   2        108.51        286.80       205.26 o                         
 -11   0   3       1684.71       1866.32       228.93 o                         
  -9   0   3      16491.76      16683.73       480.20 o                         
  -7   0   3        131.19        174.33        64.27 o                         
  -5   0   3       1756.21       2048.75       104.28 o                         
  -3   0   3      90243.67      96153.86      1878.11 o                         
  -1   0   3          4.02        -25.79        29.60 o                         
   1   0   3      16775.09      18058.57       521.32 o                         
   3   0   3      17284.66      17538.13       524.37 o                         
   5   0   3      40838.61      39328.85       937.72 o                         
   7   0   3      14003.41      13049.53       474.17 o                         
   9   0   3       5533.50       5677.01       239.02 o                         
  11   0   3        279.86        166.42       151.40 o                         
 -12   1   3       6455.02       6403.55       257.42 o                         
 -11   1   3        115.23        195.43        82.74 o                         
 -10   1   3       1417.26       1581.56       107.19 o                         
  -9   1   3       4005.55       4433.83       148.27 o                         
  -8   1   3      15227.89      15356.23       341.68 o                         
  -7   1   3       8045.44       7648.65       159.77 o                         
  -6   1   3       2172.57       2107.91        72.46 o                         
  -5   1   3       5868.06       6082.88       120.91 o                         
  -4   1   3      29561.72      31751.08       492.89 o                         
  -3   1   3       4462.50       4444.89        92.74 o                         
  -2   1   3      14464.21      14453.98       219.61 o                         
  -1   1   3       1998.41       2030.33        55.95 o                         
   0   1   3      49096.16      52673.03      1028.00 o                         
   1   1   3      23383.87      25486.61       511.15 o                         
   2   1   3       6877.44       6431.81       153.30 o                         
   3   1   3        717.37       1007.73        56.93 o                         
   4   1   3        328.64        369.26        44.47 o                         
   5   1   3       3741.43       3797.48       128.25 o                         
   6   1   3        138.37        167.31        59.94 o                         
   7   1   3        698.56        868.05        73.31 o                         
   8   1   3       8885.54       8100.67       197.81 o                         
   9   1   3       8455.31       8236.17       223.84 o                         
  10   1   3        215.67        206.35        92.77 o                         
  11   1   3         56.88          0.21       101.09 o                         
 -12   2   3        817.97        994.37       172.88 o                         
 -11   2   3        490.54        482.45        86.94 o                         
 -10   2   3        325.40        273.28        73.73 o                         
  -9   2   3       2816.06       3003.27       125.84 o                         
  -8   2   3      20401.92      19548.53       413.46 o                         
  -7   2   3        295.03        248.48        58.07 o                         
  -6   2   3       2695.78       2682.60        88.58 o                         
  -5   2   3       1638.46       1587.85        81.02 o                         
  -4   2   3      92031.55      94857.12      1314.57 o                         
  -3   2   3       5192.31       5404.46       102.99 o                         
  -2   2   3        658.39        854.41        43.05 o                         
  -1   2   3       4296.23       4203.28        93.28 o                         
   0   2   3        273.72        281.71        32.32 o                         
   1   2   3      17790.93      20642.41       419.91 o                         
   2   2   3       5894.79       6125.07       153.53 o                         
   3   2   3       4501.85       4406.68       113.54 o                         
   4   2   3      42668.92      44453.04       801.38 o                         
   5   2   3        976.97       1170.99        68.77 o                         
   6   2   3       6654.62       6194.65       189.14 o                         
   7   2   3       5273.08       5118.53       142.07 o                         
   8   2   3       1591.14       1952.98       104.67 o                         
   9   2   3        259.08        286.36        75.47 o                         
  10   2   3       1355.96       1485.01       125.12 o                         
  11   2   3        735.96        728.10       164.47 o                         
 -12   3   3       1772.29       1443.55       228.01 o                         
 -11   3   3        294.38        397.71        81.68 o                         
 -10   3   3        456.84        389.55        80.05 o                         
  -9   3   3       1183.77       1422.70        89.51 o                         
  -8   3   3       8306.83       8141.88       210.80 o                         
  -7   3   3      10016.07       9551.89       200.41 o                         
  -6   3   3       6384.32       6049.18       126.25 o                         
  -5   3   3        561.42        515.15        48.16 o                         
  -4   3   3      13800.35      14620.00       263.12 o                         
  -3   3   3        446.28        294.78        31.62 o                         
  -2   3   3       2556.85       2333.17        64.40 o                         
  -1   3   3         75.05        106.16        29.12 o                         
   0   3   3      52202.53      55374.56       972.81 o                         
   1   3   3      83127.61      90116.34      2027.21 o                         
   2   3   3        102.45         42.76        28.13 o                         
   3   3   3       2742.08       2498.01       108.83 o                         
   4   3   3       1539.98       1722.66        72.15 o                         
   5   3   3       5845.56       5775.09       151.58 o                         
   6   3   3       2912.35       2984.78       114.18 o                         
   7   3   3         49.16        -30.67        43.81 o                         
   8   3   3       1419.41       1522.03       104.17 o                         
   9   3   3      15242.16      14670.79       314.42 o                         
  10   3   3       3211.01       3639.14       141.97 o                         
  11   3   3        145.86        133.91       131.40 o                         
 -12   4   3          5.60         82.33       114.64 o                         
 -11   4   3       8202.35       7779.71       329.43 o                         
 -10   4   3        100.84        123.27        65.50 o                         
  -9   4   3       4150.21       4297.05       159.42 o                         
  -8   4   3         38.87         85.71        50.06 o                         
  -7   4   3       8905.90       9401.22       205.10 o                         
  -6   4   3       2586.14       2841.65        82.83 o                         
  -5   4   3      25744.05      24655.82       406.23 o                         
  -4   4   3      15076.93      15554.16       242.02 o                         
  -3   4   3      34681.69      34318.52       527.92 o                         
  -2   4   3        944.17        932.20        56.00 o                         
  -1   4   3      30285.80      30802.56       560.91 o                         
   0   4   3          7.22         22.22        27.71 o                         
   1   4   3        260.22        288.45        45.68 o                         
   2   4   3       4619.36       4672.14       152.53 o                         
   3   4   3       1053.90       1061.52        80.94 o                         
   4   4   3         45.23         87.66        40.04 o                         
   5   4   3      32937.00      32271.54       683.21 o                         
   6   4   3         36.15         76.35        47.10 o                         
   7   4   3         71.47        128.59        48.05 o                         
   8   4   3        647.32        704.51        84.13 o                         
   9   4   3       6096.27       5795.87       166.34 o                         
  10   4   3          1.29         49.38        70.75 o                         
  11   4   3       1304.63       1184.77       211.07 o                         
 -12   5   3       4606.44       4725.75       222.96 o                         
 -11   5   3       2016.81       2637.78       204.12 o                         
 -10   5   3       1459.35       1680.58       141.42 o                         
  -9   5   3       1420.43       1522.63        88.57 o                         
  -8   5   3      16435.69      16106.57       292.44 o                         
  -7   5   3       2941.56       2914.85       118.10 o                         
  -6   5   3       2777.62       2596.18        81.09 o                         
  -5   5   3       3366.00       3384.26        88.08 o                         
  -4   5   3       7063.71       6136.75       114.56 o                         
  -3   5   3        937.94        902.60        45.67 o                         
  -2   5   3        689.81        754.49        42.85 o                         
  -1   5   3       3020.34       3148.82        85.61 o                         
   0   5   3      69756.40      71219.36      1058.09 o                         
   1   5   3      35973.28      35596.81       587.64 o                         
   2   5   3       1661.06       1641.29        76.30 o                         
   3   5   3         13.30         66.27        38.02 o                         
   4   5   3       2187.31       2384.18        99.75 o                         
   5   5   3        323.63        448.28        76.14 o                         
   6   5   3       3987.76       3920.86       118.88 o                         
   7   5   3       1950.73       2024.41        87.69 o                         
   8   5   3       1525.69       1512.12        89.46 o                         
   9   5   3        540.44        535.87       101.64 o                         
  10   5   3        813.59        929.85        85.52 o                         
  11   5   3        268.21        161.54        96.72 o                         
 -12   6   3       3684.32       3774.89       739.89 o                         
 -11   6   3       1863.23       1967.01       377.87 o                         
 -10   6   3         36.32         52.55       133.15 o                         
  -9   6   3        421.64        334.16       131.63 o                         
  -8   6   3      18278.81      17438.27       540.50 o                         
  -7   6   3       2428.60       2684.53       228.54 o                         
  -6   6   3       2004.17       2360.69       181.58 o                         
  -5   6   3       5543.21       5415.25       140.13 o                         
  -4   6   3      41122.32      41515.51       593.15 o                         
  -3   6   3        306.43        359.09        39.97 o                         
  -2   6   3       3327.87       3302.90        86.66 o                         
  -1   6   3      12884.79      12248.86       209.92 o                         
   0   6   3         11.45        -29.73        29.73 o                         
   1   6   3        390.08        437.21        62.80 o                         
   2   6   3       1818.52       1816.61        82.04 o                         
   3   6   3       8171.40       7662.04       247.85 o                         
   4   6   3      41332.51      37898.04       930.30 o                         
   5   6   3       3978.87       3891.28       157.07 o                         
   6   6   3       1347.06       1188.22       139.71 o                         
   7   6   3        814.88        945.92       142.53 o                         
   8   6   3        266.15        269.57       127.08 o                         
   9   6   3        910.98       1098.27       168.67 o                         
  10   6   3        880.68       1049.11       178.31 o                         
 -11   7   3        580.08        456.67       177.82 o                         
 -10   7   3       1047.18        985.61       252.30 o                         
  -9   7   3       2234.46       2369.07       300.71 o                         
  -8   7   3        768.64        825.44       147.83 o                         
  -7   7   3        712.85        645.85       122.44 o                         
  -6   7   3         37.63         78.11        70.03 o                         
  -5   7   3       3300.58       3509.43       132.41 o                         
  -4   7   3       1150.47       1133.05        62.65 o                         
  -3   7   3         27.08          8.21        32.44 o                         
  -2   7   3        478.83        455.32        46.16 o                         
  -1   7   3        215.50        275.27        45.30 o                         
   0   7   3       1409.87       1319.06        67.46 o                         
   1   7   3      55554.57      53476.68       967.67 o                         
   2   7   3      16008.49      14970.96       303.95 o                         
   3   7   3        906.23        899.71        60.81 o                         
   4   7   3       1754.75       2128.68       186.13 o                         
   5   7   3       1402.99       1801.57       120.30 o                         
   6   7   3         43.05         40.87        92.36 o                         
   7   7   3       1659.59       2183.10       288.99 o                         
   8   7   3       9230.76       8818.22       500.73 o                         
   9   7   3       7663.34       7409.39       342.65 o                         
  10   7   3        832.10        421.47       234.27 o                         
 -11   8   3        401.76        449.15       308.14 o                         
 -10   8   3        921.86        869.61       175.44 o                         
  -9   8   3       7801.88       7937.22       715.51 o                         
  -8   8   3       6588.37       6331.70       283.45 o                         
  -7   8   3        201.13        333.08       113.67 o                         
  -6   8   3      11696.55      10879.55       332.36 o                         
  -5   8   3       1884.94       2022.76       135.24 o                         
  -4   8   3       3576.35       3747.02       122.89 o                         
  -3   8   3      36933.94      36441.87       668.41 o                         
  -2   8   3         36.22         66.76        44.20 o                         
  -1   8   3          2.32        -13.16        34.17 o                         
   0   8   3       3072.44       2848.37        83.00 o                         
   1   8   3         88.25        149.02        45.80 o                         
   2   8   3         72.87         35.56        41.32 o                         
   3   8   3       7511.77       7310.16       221.33 o                         
   4   8   3      11292.88      10251.71       404.47 o                         
   5   8   3      23595.39      22172.01       589.10 o                         
   6   8   3        155.54        146.30       132.02 o                         
   7   8   3        441.85        378.62       121.69 o                         
   8   8   3        933.98        555.02       184.84 o                         
   9   8   3       2596.93       2030.40       204.71 o                         
  10   8   3        149.23       -102.79       194.98 o                         
 -11   9   3        156.02        115.01       165.09 o                         
 -10   9   3        273.12        260.44       171.20 o                         
  -9   9   3       2174.46       2286.11       279.78 o                         
  -8   9   3      12261.89      11509.32       381.94 o                         
  -7   9   3       7083.84       6621.71       253.34 o                         
  -6   9   3          0.54       -120.19       120.19 o                         
  -5   9   3       2355.55       2412.80       206.01 o                         
  -4   9   3       8229.36       7988.57       231.76 o                         
  -3   9   3       6405.54       6168.91       172.60 o                         
  -2   9   3       7453.39       7473.35       189.10 o                         
  -1   9   3      11337.19      10303.55       191.03 o                         
   0   9   3      21626.23      20700.87       368.00 o                         
   1   9   3        906.84        940.38        76.19 o                         
   2   9   3        826.22        922.91        79.12 o                         
   3   9   3        950.98        815.12       138.83 o                         
   4   9   3       2328.51       2734.08       169.87 o                         
   5   9   3       2446.05       2454.60       164.40 o                         
   6   9   3       2897.25       2925.00       189.32 o                         
   7   9   3         42.41       -103.70       103.70 o                         
   8   9   3       8434.10       8744.80       348.29 o                         
   9   9   3        489.80        759.20       327.49 o                         
 -10  10   3       1171.58       1007.30       177.34 o                         
  -9  10   3        322.52        348.02       129.37 o                         
  -8  10   3       6001.48       5841.89       374.01 o                         
  -7  10   3        695.84        795.60       233.28 o                         
  -6  10   3       3083.24       3344.89       276.58 o                         
  -5  10   3          1.13        -91.34       122.73 o                         
  -4  10   3      28813.04      28269.32       542.73 o                         
  -3  10   3      10819.18      10591.24       285.06 o                         
  -2  10   3        352.34        274.29        68.32 o                         
  -1  10   3        260.48        247.42        54.71 o                         
   0  10   3      13730.35      13066.58       233.41 o                         
   1  10   3        732.95        730.38        86.87 o                         
   2  10   3         57.05        144.50        93.25 o                         
   3  10   3        411.22        339.78       104.83 o                         
   4  10   3       3166.97       2972.11       266.36 o                         
   5  10   3       2468.08       2683.18       177.28 o                         
   6  10   3        689.10        700.72       150.41 o                         
   7  10   3       3822.71       3896.59       259.78 o                         
   8  10   3        542.22        372.70       143.56 o                         
   9  10   3       1000.01        615.21       309.30 o                         
 -10  11   3        390.27       -207.17       459.60 o                         
  -9  11   3       2000.99       1699.12       307.27 o                         
  -8  11   3        142.77          5.84       172.61 o                         
  -7  11   3      10950.17       9450.59      1202.97 o                         
  -6  11   3       1475.17       1823.74       238.86 o                         
  -5  11   3       1702.16       1648.49       217.69 o                         
  -4  11   3       1337.58       1428.94       100.11 o                         
  -3  11   3       6061.70       5509.25       213.04 o                         
  -2  11   3       1058.55       1256.66       138.45 o                         
  -1  11   3       2052.27       2169.90        93.47 o                         
   0  11   3       1892.64       1885.77       112.66 o                         
   1  11   3      10881.84      10485.65       239.52 o                         
   2  11   3       4948.48       4733.96       176.98 o                         
   3  11   3       7230.12       6787.58       249.42 o                         
   4  11   3       1106.43       1502.61       182.43 o                         
   5  11   3       1671.07       1963.90       193.64 o                         
   6  11   3        117.63        189.40        93.53 o                         
   7  11   3        643.63        639.69       124.96 o                         
   8  11   3        425.24        286.66       150.63 o                         
  -9  12   3       2837.69       2297.20       295.79 o                         
  -8  12   3       1659.25       1268.19       244.12 o                         
  -7  12   3       1164.94       1377.37       245.08 o                         
  -6  12   3        422.17        299.44       215.87 o                         
  -5  12   3        834.26        586.52       181.07 o                         
  -4  12   3      18960.46      17875.13       491.17 o                         
  -3  12   3       7342.63       7738.40       338.74 o                         
  -2  12   3       4670.39       4412.72       237.06 o                         
  -1  12   3        229.88        246.37        67.45 o                         
   0  12   3       2414.84       2639.18       134.70 o                         
   1  12   3       3074.45       3313.88       186.95 o                         
   2  12   3       1356.75       2142.07       222.10 o                         
   3  12   3       2913.29       3096.81       247.91 o                         
   4  12   3        265.16        370.52        78.96 o                         
   5  12   3      10463.77      10392.23       277.42 o                         
   6  12   3        993.18        776.55       129.37 o                         
   7  12   3        322.02        349.77       130.45 o                         
   8  12   3        288.06        110.17       194.84 o                         
  -8  13   3        350.95        396.06       223.28 o                         
  -7  13   3         19.19        214.34       252.95 o                         
  -6  13   3         28.44        113.00       351.66 o                         
  -5  13   3          2.79         79.44       162.65 o                         
  -4  13   3         19.75         65.82        69.10 o                         
  -3  13   3       1646.98       1488.32       272.45 o                         
  -2  13   3       2041.59       2182.03       144.16 o                         
  -1  13   3       2139.73       2312.89       269.36 o                         
   0  13   3      27041.73      25676.29       637.60 o                         
   1  13   3       1292.95       1763.54       179.66 o                         
   2  13   3       2972.58       3267.10       204.07 o                         
   3  13   3       2908.81       3322.07       272.71 o                         
   4  13   3        226.38        199.22       162.31 o                         
   5  13   3        131.46        703.21       241.58 o                         
   6  13   3        182.00        137.52       195.33 o                         
   7  13   3       2509.83       2202.97       281.81 o                         
  -8  14   3       1367.26       1820.99       504.86 o                         
  -7  14   3         38.38         30.76       209.28 o                         
  -6  14   3        167.31        197.79       192.98 o                         
  -5  14   3        844.66        597.26       215.59 o                         
  -4  14   3       2816.17       2628.25       417.82 o                         
  -3  14   3        367.23        496.17       174.59 o                         
  -2  14   3       2196.94       2680.61       195.62 o                         
  -1  14   3         16.11        153.78        98.26 o                         
   0  14   3         58.45         69.18       107.55 o                         
   1  14   3       3613.51       3548.83       206.57 o                         
   2  14   3          9.20        -62.51        62.51 o                         
   3  14   3        353.08        411.08       182.30 o                         
   4  14   3       7423.59       7996.28       420.49 o                         
   5  14   3       9049.69       8877.64       510.96 o                         
   6  14   3        702.19        452.90       215.99 o                         
  -7  15   3       2132.28       1333.96       274.28 o                         
  -6  15   3        401.84          0.47       207.98 o                         
  -5  15   3       1480.93       1153.88       468.30 o                         
  -4  15   3       1409.18       1394.04       236.65 o                         
  -3  15   3         11.82        -20.29       227.19 o                         
  -2  15   3       5252.26       5331.97       325.50 o                         
  -1  15   3        227.96        290.90       107.68 o                         
   0  15   3        969.80        720.44       111.48 o                         
   1  15   3       7824.03       8759.37       452.80 o                         
   2  15   3          5.54         -6.77        96.30 o                         
   3  15   3        436.09        497.47       191.12 o                         
   4  15   3         82.81        120.12       309.88 o                         
   5  15   3        301.29        239.62       201.49 o                         
  -6  16   3       1090.63       1424.92       275.98 o                         
  -5  16   3       2514.34       2158.69       381.26 o                         
  -4  16   3       3355.48       3546.31       328.60 o                         
  -3  16   3       5874.23       6979.96       383.21 o                         
  -2  16   3        184.46        171.00       114.73 o                         
  -1  16   3       1369.88       2593.64       381.26 o                         
   0  16   3         20.27        -56.54       107.34 o                         
   1  16   3        473.40        568.54       214.32 o                         
   2  16   3        492.78        254.12       124.55 o                         
   3  16   3       1584.08       1128.79       227.09 o                         
   4  16   3       1427.88       1868.74       275.37 o                         
  -4  17   3       5169.39       6522.46       902.66 o                         
  -3  17   3        404.17        245.41       204.35 o                         
  -2  17   3        101.29        135.16       186.44 o                         
  -1  17   3        863.11        471.79       252.43 o                         
   0  17   3        752.77       1201.23       273.32 o                         
   1  17   3         56.29         97.49       254.17 o                         
   2  17   3          1.29         65.28       192.40 o                         
   3  17   3       1182.92       1394.90       258.63 o                         
 -12   0   4        811.15        919.85       183.06 o                         
 -10   0   4       1262.09       1536.73       175.46 o                         
  -8   0   4       5374.37       5218.51       317.77 o                         
  -6   0   4       2664.99       2547.03       152.78 o                         
  -4   0   4       2335.78       2430.24       100.19 o                         
  -2   0   4      39178.81      41089.54       826.41 o                         
   0   0   4      66180.55      67841.84      1873.59 o                         
   2   0   4        593.75        625.91       105.32 o                         
   4   0   4       5988.61       6543.54       218.01 o                         
   6   0   4        791.37        987.94       119.80 o                         
   8   0   4       4259.58       4927.39       216.81 o                         
  10   0   4        117.40        175.43       113.94 o                         
 -12   1   4       1635.26       1573.34       152.40 o                         
 -11   1   4       3089.07       3751.31       220.59 o                         
 -10   1   4       1146.32       1438.80       125.94 o                         
  -9   1   4       1877.39       2069.71       139.79 o                         
  -8   1   4        299.77        360.03        78.48 o                         
  -7   1   4      12289.99      11861.70       219.15 o                         
  -6   1   4      20319.83      20429.72       322.88 o                         
  -5   1   4      27372.46      27452.02       411.76 o                         
  -4   1   4      19551.70      20312.94       310.74 o                         
  -3   1   4       1583.67       1499.66       103.01 o                         
  -2   1   4        700.18        890.06        50.34 o                         
  -1   1   4      35854.70      38115.62       578.45 o                         
   0   1   4       1021.77       1035.02        55.91 o                         
   1   1   4        209.13        193.73        35.24 o                         
   2   1   4       7130.06       7410.01       177.43 o                         
   3   1   4      74972.62      77095.09      1515.00 o                         
   4   1   4      48211.08      49247.78      1128.53 o                         
   5   1   4         65.38         85.94        41.96 o                         
   6   1   4        235.48        285.53        56.45 o                         
   7   1   4       1595.66       2133.74       132.09 o                         
   8   1   4       5837.64       5732.92       209.12 o                         
   9   1   4       1082.07       1227.97        95.15 o                         
  10   1   4        758.49        751.07        93.09 o                         
  11   1   4         59.57          7.94       115.86 o                         
 -12   2   4        463.89        261.60       141.97 o                         
 -11   2   4        120.70        168.41        80.93 o                         
 -10   2   4          3.82        -42.49        64.51 o                         
  -9   2   4      43067.31      41969.54       906.53 o                         
  -8   2   4         22.41         71.81        53.44 o                         
  -7   2   4         22.35         98.34        40.56 o                         
  -6   2   4        508.56        497.01        48.25 o                         
  -5   2   4          3.76         50.77        34.59 o                         
  -4   2   4       1882.84       2043.27       127.25 o                         
  -3   2   4        209.83        203.75        32.94 o                         
  -2   2   4       5534.87       5497.56       112.04 o                         
  -1   2   4     157114.11     168986.73      2669.54 o                         
   0   2   4        812.43        882.76        51.72 o                         
   1   2   4       3592.53       3742.35       105.77 o                         
   2   2   4       5664.01       5576.27       159.60 o                         
   3   2   4      23730.19      24666.64       461.94 o                         
   4   2   4       1801.88       2020.67        88.49 o                         
   5   2   4         39.00         33.42        39.49 o                         
   6   2   4       1085.15       1360.14        96.99 o                         
   7   2   4      12053.63      11362.89       271.90 o                         
   8   2   4         25.29         -4.30        56.75 o                         
   9   2   4          4.54         14.06        62.20 o                         
  10   2   4        301.50        289.81        81.28 o                         
  11   2   4       1401.15       1619.17       175.84 o                         
 -12   3   4       2855.87       2735.44       179.42 o                         
 -11   3   4       2092.70       2296.40       155.50 o                         
 -10   3   4          6.02         73.24        83.95 o                         
  -9   3   4         23.49         -4.36        66.47 o                         
  -8   3   4          8.55          0.62        53.09 o                         
  -7   3   4       3530.25       3428.09        98.18 o                         
  -6   3   4      23771.21      23193.40       365.15 o                         
  -5   3   4      51788.87      54107.11       772.73 o                         
  -4   3   4      11320.90      11063.22       185.73 o                         
  -3   3   4       3715.57       3303.10        79.22 o                         
  -2   3   4        767.37        760.00        78.02 o                         
  -1   3   4          3.23         10.79        35.11 o                         
   0   3   4         37.02         77.10        30.69 o                         
   1   3   4       3257.75       2858.37        90.69 o                         
   2   3   4       4322.58       4345.36       121.10 o                         
   3   3   4       6292.01       6433.72       152.32 o                         
   4   3   4      16458.86      15674.91       315.25 o                         
   5   3   4       1830.64       1907.01        83.07 o                         
   6   3   4        778.82       1047.45        82.69 o                         
   7   3   4      10246.79       9717.65       243.50 o                         
   8   3   4       9458.95       8905.64       221.60 o                         
   9   3   4         62.51        166.90        78.37 o                         
  10   3   4       1434.57       1355.40       115.67 o                         
  11   3   4       2858.59       2937.13       187.25 o                         
 -12   4   4          1.43         79.88       151.52 o                         
 -11   4   4         43.33         -8.41        86.33 o                         
 -10   4   4      19426.90      18661.88       377.23 o                         
  -9   4   4       4286.16       4380.94       174.86 o                         
  -8   4   4       3817.51       3947.50       146.51 o                         
  -7   4   4         96.49         69.52        45.89 o                         
  -6   4   4       9309.08       9211.96       186.42 o                         
  -5   4   4       5402.58       5250.77       131.98 o                         
  -4   4   4       2770.31       2997.82        77.67 o                         
  -3   4   4         19.40        -26.67        26.67 o                         
  -2   4   4       6996.76       7237.25       139.73 o                         
  -1   4   4       4004.90       4258.80       104.85 o                         
   0   4   4      35615.05      36971.40       740.06 o                         
   1   4   4       6264.36       6210.17       145.07 o                         
   2   4   4       2933.46       2981.29       103.61 o                         
   3   4   4       1928.32       1800.36        78.44 o                         
   4   4   4      29578.26      28310.39       536.11 o                         
   5   4   4         19.39         67.91        41.78 o                         
   6   4   4       8203.04       7773.17       222.98 o                         
   7   4   4        346.60        463.96        64.29 o                         
   8   4   4      12281.19      11708.15       254.85 o                         
   9   4   4        172.84        120.91        66.85 o                         
  10   4   4         71.67        -72.55        72.55 o                         
 -12   5   4         27.21         47.24       109.12 o                         
 -11   5   4          5.39         21.16        69.22 o                         
 -10   5   4        467.00        528.19        83.95 o                         
  -9   5   4       1348.41       1533.48       142.61 o                         
  -8   5   4       1061.53       1296.19       104.31 o                         
  -7   5   4         19.19         36.43        42.87 o                         
  -6   5   4       1688.01       1926.83        85.21 o                         
  -5   5   4      59648.91      59084.21       839.90 o                         
  -4   5   4      13678.38      12658.39       217.41 o                         
  -3   5   4      14487.93      14338.48       243.41 o                         
  -2   5   4       5371.91       5308.92       123.26 o                         
  -1   5   4          2.88         13.97        32.22 o                         
   0   5   4        363.67        437.17        45.66 o                         
   1   5   4       6898.71       6473.51       137.54 o                         
   2   5   4      11307.46      10448.39       223.30 o                         
   3   5   4      19303.57      19069.75       423.59 o                         
   4   5   4       6834.75       6639.94       188.59 o                         
   5   5   4        297.74        328.66        55.06 o                         
   6   5   4         12.04         22.04        54.81 o                         
   7   5   4      18372.45      17226.87       384.83 o                         
   8   5   4       2936.66       2935.86       153.90 o                         
   9   5   4       1583.68       1758.38       115.17 o                         
  10   5   4         56.90         59.72        70.20 o                         
 -12   6   4          2.64         21.65       155.27 o                         
 -11   6   4        194.44        156.17       154.07 o                         
 -10   6   4       1401.30       1662.25       137.95 o                         
  -9   6   4       9843.21       9392.14       228.74 o                         
  -8   6   4       1902.16       2105.07       125.33 o                         
  -7   6   4          0.25         10.35        41.57 o                         
  -6   6   4       2257.19       2267.87        92.73 o                         
  -5   6   4       1399.34       1407.32        60.56 o                         
  -4   6   4       3560.73       3677.50        93.03 o                         
  -3   6   4       2059.36       1950.12        67.39 o                         
  -2   6   4       4455.36       4129.49        99.45 o                         
  -1   6   4     100457.91     101243.05      1620.58 o                         
   0   6   4       2596.22       2825.95        83.48 o                         
   1   6   4         94.82         28.90        34.41 o                         
   2   6   4        496.94        581.33        48.83 o                         
   3   6   4       8129.34       8294.08       306.92 o                         
   4   6   4       3460.93       3306.44       137.44 o                         
   5   6   4        216.32        228.20        44.26 o                         
   6   6   4        276.20        213.38        68.49 o                         
   7   6   4       4175.67       4105.24       178.81 o                         
   8   6   4       1268.40       1280.15        84.60 o                         
   9   6   4        104.05        146.95        71.08 o                         
  10   6   4        411.35        468.30       320.33 o                         
 -11   7   4         10.01        -20.23       138.41 o                         
 -10   7   4       2541.86       2711.68       269.03 o                         
  -9   7   4        118.26        149.11       126.24 o                         
  -8   7   4       3261.36       3396.02       227.64 o                         
  -7   7   4         23.19        -21.25        99.59 o                         
  -6   7   4       3837.86       3626.31       105.37 o                         
  -5   7   4      11245.12      10894.24       214.35 o                         
  -4   7   4      16697.64      15944.02       328.60 o                         
  -3   7   4       8086.68       7820.63       159.12 o                         
  -2   7   4        751.26        814.27        69.62 o                         
  -1   7   4       1900.66       1919.70        69.97 o                         
   0   7   4       1928.37       1995.94        74.79 o                         
   1   7   4       3804.03       3713.54       100.97 o                         
   2   7   4      10474.39       9996.32       225.23 o                         
   3   7   4      27040.19      25187.91       547.48 o                         
   4   7   4      14549.87      13703.20       285.88 o                         
   5   7   4        360.17        248.73       126.74 o                         
   6   7   4       4028.50       3896.84       207.37 o                         
   7   7   4        231.26        164.43       113.25 o                         
   8   7   4       9113.19       8340.89       338.19 o                         
   9   7   4          4.41        222.92       131.98 o                         
  10   7   4          3.16         -2.85       145.14 o                         
 -11   8   4        678.97        466.51       238.58 o                         
 -10   8   4       4518.94       4810.08       519.47 o                         
  -9   8   4       1133.96       1173.61       183.66 o                         
  -8   8   4      14725.34      13659.07       522.34 o                         
  -7   8   4        720.20        896.91       143.70 o                         
  -6   8   4        287.81        457.50       194.11 o                         
  -5   8   4       1655.25       1737.09        84.96 o                         
  -4   8   4         49.24        116.27        52.48 o                         
  -3   8   4       1546.12       1646.48        79.89 o                         
  -2   8   4      27917.79      27731.18       463.34 o                         
  -1   8   4      38272.47      36697.62       570.67 o                         
   0   8   4      24916.74      24378.82       575.87 o                         
   1   8   4       2386.61       2473.77        87.52 o                         
   2   8   4       1591.21       1768.54       147.25 o                         
   3   8   4         90.62        163.88        46.19 o                         
   4   8   4       3976.13       3650.68       349.92 o                         
   5   8   4        330.49        441.78       143.82 o                         
   6   8   4        916.88       1059.77       137.88 o                         
   7   8   4          4.18        -60.47       104.51 o                         
   8   8   4       2052.54       2228.73       200.55 o                         
   9   8   4        682.79        414.52       152.76 o                         
 -11   9   4         70.55        180.70       163.24 o                         
 -10   9   4          2.19        -54.98       169.98 o                         
  -9   9   4       2000.28       2299.66       202.94 o                         
  -8   9   4       1811.01       1985.07       173.17 o                         
  -7   9   4        866.81        983.03       244.60 o                         
  -6   9   4        942.65       1257.86       346.44 o                         
  -5   9   4      16593.68      15670.63       461.86 o                         
  -4   9   4       1089.63       1249.31       107.73 o                         
  -3   9   4        902.54        955.37        66.68 o                         
  -2   9   4        440.66        447.55        49.08 o                         
  -1   9   4       5420.29       5292.40       126.06 o                         
   0   9   4       6056.29       5779.97       139.66 o                         
   1   9   4         75.23         70.90        44.11 o                         
   2   9   4         20.52        -35.07        55.13 o                         
   3   9   4      26245.61      24485.03       519.92 o                         
   4   9   4       1733.44       2193.38       167.85 o                         
   5   9   4        241.75        135.57       101.68 o                         
   6   9   4       7398.10       7066.35       430.00 o                         
   7   9   4       1664.43       1828.27       180.50 o                         
   8   9   4        281.25        401.05       146.23 o                         
   9   9   4        219.75        -22.64       170.45 o                         
 -10  10   4       2484.26       2013.10       290.86 o                         
  -9  10   4      12366.38      11760.85       560.92 o                         
  -8  10   4        272.05        400.28       193.80 o                         
  -7  10   4        908.04       1082.03       239.23 o                         
  -6  10   4       1057.08        775.27       182.89 o                         
  -5  10   4        973.00       1222.23       187.40 o                         
  -4  10   4        368.23        402.11       132.13 o                         
  -3  10   4        296.05        380.55        66.81 o                         
  -2  10   4       2124.39       2315.03       101.98 o                         
  -1  10   4      16487.69      16256.34       307.31 o                         
   0  10   4         69.48         53.01        49.64 o                         
   1  10   4         18.64         80.58        54.11 o                         
   2  10   4       3929.81       3759.29       161.78 o                         
   3  10   4      13456.72      12576.14       310.36 o                         
   4  10   4       5549.96       5832.50       260.26 o                         
   5  10   4       2425.48       2387.89       165.35 o                         
   6  10   4        111.04         57.23       100.22 o                         
   7  10   4       9057.48       8588.31       336.70 o                         
   8  10   4       1036.95        275.37       184.52 o                         
   9  10   4       2490.35       2073.47       284.61 o                         
 -10  11   4       2237.63       2468.61       778.19 o                         
  -9  11   4        555.12        388.90       219.06 o                         
  -8  11   4          0.31        160.42       186.76 o                         
  -7  11   4       1366.51       1797.08       408.24 o                         
  -6  11   4       6413.48       6310.28       370.91 o                         
  -5  11   4       1304.26       1680.59       348.18 o                         
  -4  11   4        133.23        139.92        67.09 o                         
  -3  11   4       4203.02       4261.94       185.84 o                         
  -2  11   4       3421.98       3434.20       162.62 o                         
  -1  11   4        385.99        363.41        77.05 o                         
   0  11   4       6667.84       6366.99       190.52 o                         
   1  11   4       1658.30       1812.29       101.15 o                         
   2  11   4         27.78         45.88        97.79 o                         
   3  11   4         58.28         27.65        64.52 o                         
   4  11   4       8661.57       9136.55       322.59 o                         
   5  11   4        104.45        182.19        94.99 o                         
   6  11   4        580.67        850.76       144.23 o                         
   7  11   4       1021.29        892.60       185.95 o                         
   8  11   4      10646.29      10613.97       399.28 o                         
  -9  12   4       2392.35       3228.66       547.52 o                         
  -8  12   4       1914.34       1782.78       279.67 o                         
  -7  12   4       2015.04       1418.46       241.15 o                         
  -6  12   4        229.09        268.10       228.06 o                         
  -5  12   4       1752.68       1663.00       229.95 o                         
  -4  12   4       3046.72       2980.19       162.96 o                         
  -3  12   4       3454.31       3340.74       208.16 o                         
  -2  12   4       7784.11       8065.53       251.18 o                         
  -1  12   4         84.60          9.38        68.73 o                         
   0  12   4      13173.94      12948.44       321.29 o                         
   1  12   4       3908.08       4159.27       178.74 o                         
   2  12   4        557.07        443.27       124.63 o                         
   3  12   4       6502.10       6898.50       177.56 o                         
   4  12   4        323.36        101.43       120.26 o                         
   5  12   4       2033.80       2516.79       266.44 o                         
   6  12   4       3211.98       3414.39       208.46 o                         
   7  12   4        595.17        397.28       619.76 o                         
  -8  13   4         12.86       -104.95       194.38 o                         
  -7  13   4        224.48        121.32       204.81 o                         
  -6  13   4         57.29        114.58       209.98 o                         
  -5  13   4      22902.17      23339.54       829.87 o                         
  -4  13   4       4737.74       5154.16       217.90 o                         
  -3  13   4         87.20        -37.80       121.15 o                         
  -2  13   4       1052.00        991.64       149.61 o                         
  -1  13   4        273.22        193.11        75.77 o                         
   0  13   4        116.96        122.22        85.43 o                         
   1  13   4        120.57        116.65        96.59 o                         
   2  13   4       4393.63       4936.28       226.90 o                         
   3  13   4       7399.80       7564.99       379.66 o                         
   4  13   4         51.08         75.37        97.35 o                         
   5  13   4        675.61        852.48       130.70 o                         
   6  13   4        221.25        268.37       193.20 o                         
   7  13   4        765.49        744.05       356.02 o                         
  -8  14   4        116.96       -198.74       221.10 o                         
  -7  14   4        392.88         77.76       210.01 o                         
  -6  14   4        225.54        129.88       202.25 o                         
  -5  14   4        271.96        254.17       229.80 o                         
  -4  14   4       2443.08       2866.38       374.02 o                         
  -3  14   4        149.92        250.32       163.39 o                         
  -2  14   4       1960.34       2462.64       240.22 o                         
  -1  14   4       4980.74       5508.94       275.54 o                         
   0  14   4       5842.50       6678.59       346.40 o                         
   1  14   4       2069.65       2820.26       225.90 o                         
   2  14   4        945.23        518.44       173.15 o                         
   3  14   4         50.05        139.72       105.95 o                         
   4  14   4         27.81        102.85       617.15 o                         
   5  14   4        129.52        176.04       182.59 o                         
   6  14   4        972.66        896.91       306.40 o                         
  -7  15   4       1035.50        489.69       326.42 o                         
  -6  15   4       1090.55        725.05       240.16 o                         
  -5  15   4       1075.92       1413.34       241.63 o                         
  -4  15   4       1829.91       2806.91       235.02 o                         
  -3  15   4        631.80        447.07       186.29 o                         
  -2  15   4         49.16         42.20       105.13 o                         
  -1  15   4        578.26        345.09       134.30 o                         
   0  15   4       1220.57       1093.45       137.53 o                         
   1  15   4        656.91        742.38       128.87 o                         
   2  15   4       2290.95       2262.63       191.50 o                         
   3  15   4         22.63       -123.38       167.87 o                         
   4  15   4       2418.21       2651.33       320.00 o                         
   5  15   4       2692.52       2851.04       452.64 o                         
  -5  16   4         10.69       -110.53       260.01 o                         
  -4  16   4        148.83         12.78       222.42 o                         
  -3  16   4       1127.91       1196.79       298.57 o                         
  -2  16   4       1612.34       1884.61       173.84 o                         
  -1  16   4       4053.70       4579.92       474.40 o                         
   0  16   4          3.53         48.50       128.82 o                         
   1  16   4       1297.39        955.76       266.36 o                         
   2  16   4        227.74          9.14       177.08 o                         
   3  16   4        860.89        582.20       220.39 o                         
   4  16   4       3778.97       2949.10       405.63 o                         
  -4  17   4        648.06       1038.30       724.22 o                         
  -3  17   4        458.25        304.11       204.06 o                         
  -2  17   4        283.69        141.01       254.17 o                         
  -1  17   4        561.48        273.32       224.58 o                         
   0  17   4        265.31        -27.85       271.58 o                         
   1  17   4       1762.64       1479.77       292.47 o                         
   2  17   4        543.18        682.63       552.74 o                         
 -11   0   5        986.25       1126.47       179.70 o                         
  -9   0   5       5845.05       5857.40       372.55 o                         
  -7   0   5      66684.67      67347.54      1572.79 o                         
  -5   0   5      10713.83       9395.44       289.54 o                         
  -3   0   5       6116.24       6701.36       181.99 o                         
  -1   0   5       4168.05       4248.24       163.67 o                         
   1   0   5      15736.44      16512.97       610.19 o                         
   3   0   5       1028.36       1308.67       109.55 o                         
   5   0   5       2254.39       2620.76       141.70 o                         
   7   0   5      17942.65      17549.78       606.78 o                         
   9   0   5       3101.39       3135.46       252.92 o                         
 -12   1   5        521.30        411.01       119.84 o                         
 -11   1   5      12258.92      12270.14       375.78 o                         
 -10   1   5       3373.56       3371.23       276.80 o                         
  -9   1   5        220.62        261.56        81.29 o                         
  -8   1   5       4381.10       4272.68       175.14 o                         
  -7   1   5        347.45        444.94        67.14 o                         
  -6   1   5      21284.89      20308.96       344.15 o                         
  -5   1   5       5952.96       5817.54       128.89 o                         
  -4   1   5       4367.12       3992.55        95.64 o                         
  -3   1   5      13021.42      13403.27       219.22 o                         
  -2   1   5     146318.33     157310.11      2163.92 o                         
  -1   1   5       4799.02       4838.61       153.28 o                         
   0   1   5       3110.13       2697.17        90.57 o                         
   1   1   5       3951.86       3763.58       128.83 o                         
   2   1   5       7015.63       7450.05       188.38 o                         
   3   1   5      39176.78      41487.72       839.29 o                         
   4   1   5        599.14        753.88        63.80 o                         
   5   1   5       2221.79       2173.10        94.52 o                         
   6   1   5         70.00         40.27        54.06 o                         
   7   1   5        200.98        371.33        92.44 o                         
   8   1   5        524.32        616.74        85.18 o                         
   9   1   5        444.16        287.19        95.04 o                         
  10   1   5       6823.50       6268.09       247.10 o                         
 -12   2   5        644.69        726.90       154.54 o                         
 -11   2   5        429.23        614.77       140.51 o                         
 -10   2   5        282.81        341.01        96.01 o                         
  -9   2   5        864.97        847.74       105.04 o                         
  -8   2   5       1525.02       1798.91       110.03 o                         
  -7   2   5       2888.82       3058.43        96.54 o                         
  -6   2   5      41732.34      41958.89       619.32 o                         
  -5   2   5       1742.47       1833.31        71.88 o                         
  -4   2   5       6390.03       6030.61       122.06 o                         
  -3   2   5        384.61        781.51        74.03 o                         
  -2   2   5      36764.98      36351.57       608.23 o                         
  -1   2   5         17.00         40.60        32.32 o                         
   0   2   5       1519.09       1384.99        73.39 o                         
   1   2   5          4.96         22.78        33.26 o                         
   2   2   5      16124.34      16093.28       621.16 o                         
   3   2   5       2482.55       2785.75       121.12 o                         
   4   2   5         75.92         37.07        40.10 o                         
   5   2   5        148.01        137.72        50.19 o                         
   6   2   5      28319.60      27003.60       489.38 o                         
   7   2   5        642.89        671.87        93.45 o                         
   8   2   5        237.01        176.56        67.74 o                         
   9   2   5        107.70         85.84        72.91 o                         
  10   2   5        105.83        111.99       100.79 o                         
 -12   3   5       3436.06       3650.60       201.06 o                         
 -11   3   5      11986.82      11740.84       598.89 o                         
 -10   3   5       7374.89       7424.94       254.72 o                         
  -9   3   5        271.41        233.80        79.26 o                         
  -8   3   5       1748.56       1752.93       101.37 o                         
  -7   3   5        321.04        345.54        55.34 o                         
  -6   3   5        498.24        622.58        57.55 o                         
  -5   3   5       1549.58       1560.58       115.40 o                         
  -4   3   5       1460.12       1561.97        67.93 o                         
  -3   3   5       6374.23       6313.35       123.71 o                         
  -2   3   5       1601.66       1781.11        79.39 o                         
  -1   3   5        517.41        772.04        69.65 o                         
   0   3   5        368.85        290.17        41.09 o                         
   1   3   5       4984.49       5064.18       137.46 o                         
   2   3   5      57920.16      58572.68      1162.38 o                         
   3   3   5      23816.15      23110.13       441.38 o                         
   4   3   5        206.49        257.73        47.68 o                         
   5   3   5       2505.01       2506.32       103.37 o                         
   6   3   5       9298.39       9074.88       209.01 o                         
   7   3   5        325.78        354.15        95.95 o                         
   8   3   5        906.76       1078.20       101.30 o                         
   9   3   5        170.66         91.59        65.63 o                         
  10   3   5        558.60        705.43       128.91 o                         
 -12   4   5        115.85        128.47       108.76 o                         
 -11   4   5       2069.11       2360.63       251.73 o                         
 -10   4   5        955.32       1251.48       147.77 o                         
  -9   4   5       3700.19       3711.84       209.33 o                         
  -8   4   5         98.66        114.77        55.17 o                         
  -7   4   5      21324.59      20190.64       416.07 o                         
  -6   4   5          1.20         39.74        38.22 o                         
  -5   4   5       3393.10       3390.55        92.56 o                         
  -4   4   5      11362.87      10840.81       196.40 o                         
  -3   4   5      19761.53      20196.77       332.43 o                         
  -2   4   5      16568.30      17142.03       286.84 o                         
  -1   4   5      33946.20      33743.05       567.36 o                         
   0   4   5       2220.72       2131.10        79.85 o                         
   1   4   5      19567.51      19251.08       370.56 o                         
   2   4   5         36.85         79.52        40.06 o                         
   3   4   5      13404.61      12799.40       272.06 o                         
   4   4   5         90.71        145.20        46.09 o                         
   5   4   5        967.53       1169.73        75.96 o                         
   6   4   5       1967.46       2108.15       116.75 o                         
   7   4   5       9787.92       9879.50       389.03 o                         
   8   4   5        120.28        135.33        70.98 o                         
   9   4   5       1196.55       1297.32       117.72 o                         
  10   4   5          4.74        -22.20       105.26 o                         
 -12   5   5       1364.86       1166.99       140.89 o                         
 -11   5   5        682.71        804.31       157.73 o                         
 -10   5   5      16446.27      15070.51       355.20 o                         
  -9   5   5       3675.58       3540.84       165.60 o                         
  -8   5   5       1790.84       2163.99       116.79 o                         
  -7   5   5       5608.79       5548.09       146.42 o                         
  -6   5   5        897.27       1064.75        96.40 o                         
  -5   5   5       2274.04       2399.43       104.52 o                         
  -4   5   5       1791.96       1784.26        67.08 o                         
  -3   5   5      25798.03      25019.76       403.64 o                         
  -2   5   5      26791.79      27067.28       431.91 o                         
  -1   5   5       5953.82       5777.07       134.07 o                         
   0   5   5        659.66        803.39        72.85 o                         
   1   5   5        179.79        206.40        42.53 o                         
   2   5   5      67297.77      68521.73      1356.38 o                         
   3   5   5       3032.43       2874.34       114.92 o                         
   4   5   5          3.66          0.05        39.73 o                         
   5   5   5        792.58        823.32        80.96 o                         
   6   5   5       9589.66       9161.50       312.05 o                         
   7   5   5        106.38        163.60        82.17 o                         
   8   5   5        167.41         51.91        61.38 o                         
   9   5   5       1227.23       1137.64       202.08 o                         
  10   5   5        854.32        845.60       119.65 o                         
 -12   6   5          1.57        328.35       326.47 o                         
 -11   6   5         27.20        138.84        67.33 o                         
 -10   6   5       2812.10       3191.46       198.79 o                         
  -9   6   5       1860.57       1969.29       127.44 o                         
  -8   6   5        136.92        167.68        57.20 o                         
  -7   6   5       2258.63       2331.28        94.07 o                         
  -6   6   5      44343.48      44092.88       652.00 o                         
  -5   6   5         37.67         10.90        35.53 o                         
  -4   6   5        848.15        918.39        71.27 o                         
  -3   6   5       8497.31       8479.27       177.16 o                         
  -2   6   5      23706.19      23603.92       386.47 o                         
  -1   6   5          0.66          0.98        40.09 o                         
   0   6   5       4850.71       4769.66       151.59 o                         
   1   6   5       5656.27       5590.49       131.60 o                         
   2   6   5       8661.96       7650.78       169.61 o                         
   3   6   5       1223.15       1128.61        79.74 o                         
   4   6   5       1675.56       1724.13       120.36 o                         
   5   6   5       1979.11       2002.15       216.82 o                         
   6   6   5      14444.25      12637.44       503.85 o                         
   7   6   5        662.99        893.67       124.13 o                         
   8   6   5        696.09        624.29        71.42 o                         
   9   6   5        485.70        253.85       129.91 o                         
  10   6   5        172.01         34.56       144.10 o                         
 -11   7   5       6512.52       6836.10       337.31 o                         
 -10   7   5       1145.65        891.06       172.58 o                         
  -9   7   5        397.72        331.03       137.34 o                         
  -8   7   5        592.12        642.61        76.96 o                         
  -7   7   5       2540.84       2632.89        96.11 o                         
  -6   7   5       3009.01       2947.38        92.03 o                         
  -5   7   5       1586.16       1725.94       106.06 o                         
  -4   7   5       1205.40       1358.15        68.14 o                         
  -3   7   5      34131.18      33510.93       529.60 o                         
  -2   7   5       9626.39       9099.93       177.48 o                         
  -1   7   5       4849.81       4547.40       143.28 o                         
   0   7   5        478.36        530.96        50.55 o                         
   1   7   5         74.02         55.17        40.07 o                         
   2   7   5        127.67         89.71        46.41 o                         
   3   7   5       8844.75       8347.13       206.13 o                         
   4   7   5       3008.81       2906.65       174.19 o                         
   5   7   5        521.72        454.56        63.43 o                         
   6   7   5        367.26        352.17        78.07 o                         
   7   7   5         70.49         13.43       109.71 o                         
   8   7   5         14.35         -3.84       124.82 o                         
   9   7   5        337.14        362.01       148.62 o                         
 -11   8   5        171.06        188.74       241.34 o                         
 -10   8   5        664.38        455.87       165.21 o                         
  -9   8   5         60.16         13.63       132.36 o                         
  -8   8   5        352.25        220.21       140.86 o                         
  -7   8   5      25698.48      23837.10       644.11 o                         
  -6   8   5      17277.84      17038.34       342.15 o                         
  -5   8   5          3.34         12.75        36.82 o                         
  -4   8   5       1755.84       1939.62        72.60 o                         
  -3   8   5        195.60        254.63        46.07 o                         
  -2   8   5       1321.37       1461.84        74.18 o                         
  -1   8   5      12664.55      11889.09       238.03 o                         
   0   8   5       1302.98       1165.30        71.16 o                         
   1   8   5       2461.40       2446.11        91.17 o                         
   2   8   5        773.36        881.47        65.43 o                         
   3   8   5        318.71        382.39        72.69 o                         
   4   8   5       8125.59       7640.01       205.74 o                         
   5   8   5       5019.30       5035.46       218.33 o                         
   6   8   5       3804.06       3692.48       215.64 o                         
   7   8   5      13712.13      13025.62       437.79 o                         
   8   8   5       1075.53        901.27       181.66 o                         
   9   8   5       1116.94       1545.93       330.77 o                         
 -11   9   5       1070.77       1235.58       198.18 o                         
 -10   9   5       2914.47       3329.60       351.99 o                         
  -9   9   5       1364.94       1529.62       174.54 o                         
  -8   9   5        619.55        397.30       182.81 o                         
  -7   9   5        871.98       1090.93       205.77 o                         
  -6   9   5       3413.71       3410.46       169.87 o                         
  -5   9   5       2240.93       2609.83       227.03 o                         
  -4   9   5         22.55         82.02        52.06 o                         
  -3   9   5        651.53        738.05        69.09 o                         
  -2   9   5      26392.47      24845.57       379.03 o                         
  -1   9   5       1719.81       1937.12        90.71 o                         
   0   9   5       2476.87       2374.90       103.04 o                         
   1   9   5       9978.27       9101.48       217.44 o                         
   2   9   5      13389.41      12212.12       371.37 o                         
   3   9   5       1944.97       1909.11       136.94 o                         
   4   9   5        182.68        200.54        90.46 o                         
   5   9   5       4525.42       5032.84       489.91 o                         
   6   9   5          2.58         22.16       104.26 o                         
   7   9   5        618.70        725.66       150.33 o                         
   8   9   5        714.74        607.71       160.09 o                         
   9   9   5        424.39        108.60       182.37 o                         
 -10  10   5        152.63        208.81       214.32 o                         
  -9  10   5         11.45        161.06       195.55 o                         
  -8  10   5        573.17        245.42       184.09 o                         
  -7  10   5       3264.97       3395.01       301.74 o                         
  -6  10   5      11340.05      10716.04       482.56 o                         
  -5  10   5       2412.47       2733.57       160.82 o                         
  -4  10   5        345.42        273.69        63.89 o                         
  -3  10   5        164.88        153.41        57.87 o                         
  -2  10   5      20642.10      20002.91       315.47 o                         
  -1  10   5       4254.28       4292.94       131.45 o                         
   0  10   5       1042.22       1122.53       112.95 o                         
   1  10   5        472.56        322.24        74.39 o                         
   2  10   5      14149.98      13323.38       333.89 o                         
   3  10   5       1624.51       2183.17       307.33 o                         
   4  10   5       3009.06       3412.95       293.98 o                         
   5  10   5         18.47        165.63        98.17 o                         
   6  10   5       3918.06       4250.93       222.77 o                         
   7  10   5        824.14        792.95       154.44 o                         
   8  10   5          4.04        -69.93       129.18 o                         
 -10  11   5       1140.41       1239.71       450.73 o                         
  -9  11   5         26.03         69.59       192.33 o                         
  -8  11   5        787.96        426.93       211.52 o                         
  -7  11   5         50.87        -95.11       189.05 o                         
  -6  11   5        187.05        187.99       161.89 o                         
  -5  11   5       3789.16       4297.96       299.05 o                         
  -4  11   5        632.84        615.15        95.40 o                         
  -3  11   5       3881.83       4190.01       171.47 o                         
  -2  11   5       1325.15       1594.28       101.41 o                         
  -1  11   5       5297.75       5319.07       150.39 o                         
   0  11   5       3512.28       3529.28       149.94 o                         
   1  11   5       5054.44       5145.24       211.60 o                         
   2  11   5         86.18         66.42       119.34 o                         
   3  11   5       8461.11       8297.43       205.57 o                         
   4  11   5       1081.27        656.32       268.10 o                         
   5  11   5       6987.50       6852.00       289.47 o                         
   6  11   5        154.31        201.59       120.14 o                         
   7  11   5        398.47        542.18       233.25 o                         
   8  11   5        627.56       1556.37       250.69 o                         
  -9  12   5       1643.40       1628.31       317.72 o                         
  -8  12   5         21.49        149.40       202.46 o                         
  -7  12   5       3535.29       3502.80       320.02 o                         
  -6  12   5       1844.39       2272.61       271.02 o                         
  -5  12   5       5780.46       5766.72       179.84 o                         
  -4  12   5       3837.08       4875.33       470.43 o                         
  -3  12   5       2505.46       2685.14       164.97 o                         
  -2  12   5      10158.75      10037.35       295.17 o                         
  -1  12   5       2020.29       2258.33       121.21 o                         
   0  12   5         14.05        -16.61        76.28 o                         
   1  12   5       7176.87       6977.77       213.34 o                         
   2  12   5       5336.64       5427.84       242.12 o                         
   3  12   5         67.61        -32.01        76.24 o                         
   4  12   5        252.21        113.66       133.12 o                         
   5  12   5        439.04        311.40       214.66 o                         
   6  12   5       1531.61       1653.60       172.78 o                         
   7  12   5       3731.68       2414.72       295.71 o                         
  -8  13   5        232.72        137.97       260.27 o                         
  -7  13   5          2.81         30.99       272.45 o                         
  -6  13   5        182.30        158.41       212.48 o                         
  -5  13   5        119.66        177.19       106.95 o                         
  -4  13   5        434.56        586.93       248.95 o                         
  -3  13   5       1740.25       2032.20       250.99 o                         
  -2  13   5       8502.88       8103.39       423.75 o                         
  -1  13   5        437.09        420.40       141.22 o                         
   0  13   5       3077.77       3025.95       236.00 o                         
   1  13   5         10.39        -63.05        83.86 o                         
   2  13   5      10877.04      11272.64       368.87 o                         
   3  13   5         12.14        -18.02        77.71 o                         
   4  13   5        773.90       1245.34       362.06 o                         
   5  13   5        126.71        264.03       134.32 o                         
   6  13   5        541.26        344.19       162.95 o                         
  -8  14   5        348.69        432.62       237.63 o                         
  -7  14   5       3221.89       2911.97       638.91 o                         
  -6  14   5       2883.60       3043.80       593.65 o                         
  -5  14   5        287.11        252.43       191.24 o                         
  -4  14   5       1275.35       1122.06       214.81 o                         
  -3  14   5        136.74         11.07       111.92 o                         
  -2  14   5       1524.31       1319.49       145.10 o                         
  -1  14   5        184.64         -0.33        89.60 o                         
   0  14   5        362.03        365.93       114.17 o                         
   1  14   5        508.35        423.23       106.41 o                         
   2  14   5       1454.30       1660.55       163.27 o                         
   3  14   5       1313.46       1268.93       226.44 o                         
   4  14   5         67.55        -64.49       111.81 o                         
   5  14   5       1742.86       2406.41       450.25 o                         
   6  14   5       2328.21       2056.25       478.75 o                         
  -7  15   5        641.49        375.95       235.15 o                         
  -6  15   5        440.42         55.48       207.82 o                         
  -5  15   5       1025.77        610.40       219.75 o                         
  -4  15   5          3.55          9.84       111.84 o                         
  -3  15   5       5437.10       6081.60       278.48 o                         
  -2  15   5         90.61        247.48       123.33 o                         
  -1  15   5        920.95       1375.59       193.74 o                         
   0  15   5       7033.59       7155.93       341.72 o                         
   1  15   5        102.92         96.22       110.36 o                         
   2  15   5        317.56        299.33       117.85 o                         
   3  15   5       2885.95       3282.28       430.00 o                         
   4  15   5        129.22        251.92       195.71 o                         
   5  15   5        731.50        481.10       235.40 o                         
  -5  16   5        453.99        601.41       308.06 o                         
  -4  16   5        493.10        282.99       222.02 o                         
  -3  16   5         35.82        195.56       186.58 o                         
  -2  16   5       1409.48       1481.14       193.93 o                         
  -1  16   5       6916.24       8055.97       363.14 o                         
   0  16   5        216.59        295.93       126.57 o                         
   1  16   5        636.75        520.63       320.33 o                         
   2  16   5        722.10        502.08       198.62 o                         
   3  16   5       1466.82       1642.10       266.41 o                         
  -3  17   5         81.93         79.74       199.79 o                         
  -2  17   5       3360.80       4757.90       412.60 o                         
  -1  17   5         41.36        440.80       458.73 o                         
   0  17   5        444.57        243.73       264.62 o                         
   1  17   5        283.48       1175.11       393.45 o                         
 -12   0   6      19669.26      19040.24       722.78 o                         
 -10   0   6         12.29         90.47       118.65 o                         
  -8   0   6       6504.28       6206.94       267.36 o                         
  -6   0   6        157.28        132.83        66.56 o                         
  -4   0   6      21317.25      21270.86       618.15 o                         
  -2   0   6       1469.83       1491.78       151.77 o                         
   0   0   6      18954.74      19823.54       593.95 o                         
   2   0   6      11482.88      10732.54       376.91 o                         
   4   0   6          7.06         19.53        65.67 o                         
   6   0   6        620.90        945.41       147.70 o                         
   8   0   6       3120.30       3759.04       505.73 o                         
  10   0   6       5334.15       5169.09       330.82 o                         
 -12   1   6        867.24       1115.52       141.48 o                         
 -11   1   6       6197.08       5856.52       240.67 o                         
 -10   1   6       1364.64       1427.72       143.89 o                         
  -9   1   6       4793.79       4989.54       200.18 o                         
  -8   1   6       2794.77       2793.03       136.01 o                         
  -7   1   6      33859.44      32940.34       538.72 o                         
  -6   1   6         45.31         83.61        44.38 o                         
  -5   1   6       2779.69       2807.10        87.70 o                         
  -4   1   6      44105.84      46274.95       670.15 o                         
  -3   1   6       5204.33       5425.36       115.66 o                         
  -2   1   6       7312.22       6849.63       140.68 o                         
  -1   1   6       4478.08       4489.95       111.82 o                         
   0   1   6       4067.75       3676.43       128.15 o                         
   1   1   6       6032.50       5890.17       157.89 o                         
   2   1   6       2817.27       2672.33       129.16 o                         
   3   1   6       6801.82       6443.13       228.65 o                         
   4   1   6       9572.02       9517.52       255.46 o                         
   5   1   6      52372.58      51481.88       870.89 o                         
   6   1   6       5225.02       5094.20       152.94 o                         
   7   1   6        956.54       1160.58       109.02 o                         
   8   1   6        492.59        375.96        98.16 o                         
   9   1   6        233.89        270.03        79.15 o                         
  10   1   6        803.58        867.17       131.29 o                         
 -12   2   6       1234.01       1020.63       249.77 o                         
 -11   2   6       3862.33       4004.01       204.34 o                         
 -10   2   6          2.66        -23.04       115.53 o                         
  -9   2   6         25.98         57.16        77.10 o                         
  -8   2   6        666.24        670.67        96.90 o                         
  -7   2   6      39133.77      38664.45       582.61 o                         
  -6   2   6       1997.47       2180.97       103.42 o                         
  -5   2   6          7.48         33.55        34.97 o                         
  -4   2   6        188.93        226.55        47.29 o                         
  -3   2   6      18785.38      18372.97       290.26 o                         
  -2   2   6       5365.71       5389.57       120.89 o                         
  -1   2   6       1532.55       1634.03        88.37 o                         
   0   2   6          0.19         -5.37        33.90 o                         
   1   2   6     111119.91     116669.06      2274.92 o                         
   2   2   6        358.66        389.72        52.15 o                         
   3   2   6       6197.24       6364.82       174.60 o                         
   4   2   6        303.09        402.72        57.84 o                         
   5   2   6        151.90        175.25        54.19 o                         
   6   2   6       1945.23       2015.90       106.92 o                         
   7   2   6        130.95        146.40        66.74 o                         
   8   2   6         11.10        -49.07       141.83 o                         
   9   2   6       7474.39       7656.90       216.19 o                         
  10   2   6        517.09        234.11       145.89 o                         
 -12   3   6        892.13        814.45       202.53 o                         
 -11   3   6         89.49        221.14       251.55 o                         
 -10   3   6       2468.85       2459.86       161.41 o                         
  -9   3   6        572.96        514.97       100.98 o                         
  -8   3   6       7839.81       7830.21       251.25 o                         
  -7   3   6          3.07        145.38        53.37 o                         
  -6   3   6       1092.60       1261.40        70.70 o                         
  -5   3   6       1386.53       1549.99        71.45 o                         
  -4   3   6      35210.64      34634.86       532.16 o                         
  -3   3   6      97926.21     103240.55      1537.79 o                         
  -2   3   6      12934.94      12587.80       239.37 o                         
  -1   3   6         42.08         16.47        40.57 o                         
   0   3   6       8753.58       8427.86       188.93 o                         
   1   3   6      19478.40      18928.81       408.58 o                         
   2   3   6       3253.92       3188.74       148.00 o                         
   3   3   6       2630.19       2528.90       104.91 o                         
   4   3   6       7438.86       7172.99       209.82 o                         
   5   3   6       4771.40       4736.37       148.14 o                         
   6   3   6       5490.56       5429.87       160.34 o                         
   7   3   6       1464.18       1961.40       115.75 o                         
   8   3   6       1479.60       1489.61       114.14 o                         
   9   3   6       1451.56       1131.82       129.85 o                         
  10   3   6        990.15       1041.99       139.45 o                         
 -12   4   6       8918.09       9165.37       325.72 o                         
 -11   4   6        795.86        723.13       155.40 o                         
 -10   4   6         78.38        138.59        90.10 o                         
  -9   4   6        678.76        736.84       114.35 o                         
  -8   4   6      22813.19      22394.89       432.85 o                         
  -7   4   6       2338.98       2710.18       201.78 o                         
  -6   4   6       4537.23       4553.52       115.42 o                         
  -5   4   6       2717.20       2516.67        87.60 o                         
  -4   4   6      19654.63      19195.25       329.59 o                         
  -3   4   6       1862.00       1787.14       119.55 o                         
  -2   4   6        318.30        361.87        44.66 o                         
  -1   4   6        593.50        590.94        60.94 o                         
   0   4   6      34282.89      34261.42       632.12 o                         
   1   4   6       7215.48       6713.38       222.10 o                         
   2   4   6       6189.74       6270.83       172.14 o                         
   3   4   6       5844.40       5654.38       151.08 o                         
   4   4   6       1013.36       1211.95        80.89 o                         
   5   4   6        799.06        842.15        86.63 o                         
   6   4   6        957.69        865.91        85.87 o                         
   7   4   6         93.81        136.28        66.75 o                         
   8   4   6       2458.66       2898.72       164.43 o                         
   9   4   6         13.49        -20.34        74.46 o                         
  10   4   6       5251.24       5012.33       224.68 o                         
 -12   5   6       1928.27       2593.87       331.64 o                         
 -11   5   6        142.00         91.74       109.56 o                         
 -10   5   6        129.53         44.72       124.13 o                         
  -9   5   6        921.98        889.46       107.73 o                         
  -8   5   6      11022.29      10846.40       240.24 o                         
  -7   5   6       1939.50       2290.89       110.04 o                         
  -6   5   6       1070.57       1135.74        78.80 o                         
  -5   5   6        513.32        544.17        51.18 o                         
  -4   5   6        377.79        493.25        53.58 o                         
  -3   5   6      55931.62      55198.76      1264.64 o                         
  -2   5   6         39.12         33.06        38.78 o                         
  -1   5   6       1407.39       1680.30        85.32 o                         
   0   5   6          7.41         32.94        39.33 o                         
   1   5   6      14979.62      14235.65       294.19 o                         
   2   5   6       2989.59       2881.93       115.29 o                         
   3   5   6        283.08        539.36        64.61 o                         
   4   5   6       5415.30       5324.75       168.28 o                         
   5   5   6      15358.55      13554.52       340.96 o                         
   6   5   6       8939.49       8239.91       229.00 o                         
   7   5   6       2452.14       2708.84       167.65 o                         
   8   5   6         61.38         25.09        67.18 o                         
   9   5   6       4503.47       4250.48       173.47 o                         
 -12   6   6       1901.58       2337.32       323.14 o                         
 -11   6   6       7180.30       7456.14       323.83 o                         
 -10   6   6        441.60        409.71        88.65 o                         
  -9   6   6        879.33        679.27       130.88 o                         
  -8   6   6        913.80        602.32       117.16 o                         
  -7   6   6       9100.26       9219.59       204.69 o                         
  -6   6   6        941.44       1035.25       108.78 o                         
  -5   6   6       6610.52       6345.19       182.75 o                         
  -4   6   6       1646.67       1669.40        90.17 o                         
  -3   6   6       9985.57       9453.13       201.74 o                         
  -2   6   6       4023.97       4087.28       129.21 o                         
  -1   6   6       4670.88       4264.21       132.98 o                         
   0   6   6        308.85        394.34        56.15 o                         
   1   6   6      41656.21      40297.66       763.82 o                         
   2   6   6        390.15        363.00        53.09 o                         
   3   6   6          7.86        -46.93        46.93 o                         
   4   6   6        302.39        301.80        67.78 o                         
   5   6   6        671.03        796.87        98.87 o                         
   6   6   6        904.65        792.90       128.91 o                         
   7   6   6        963.76       1077.05       204.09 o                         
   8   6   6          7.51         30.07        73.94 o                         
   9   6   6       9380.90       8827.93       269.47 o                         
 -11   7   6       4365.92       4919.20       537.68 o                         
 -10   7   6        792.25        842.48       101.36 o                         
  -9   7   6         52.73         31.35        72.42 o                         
  -8   7   6      18603.82      18818.49       530.18 o                         
  -7   7   6       4738.28       5174.13       153.51 o                         
  -6   7   6         37.48         70.79        63.69 o                         
  -5   7   6       3420.51       3480.79       104.66 o                         
  -4   7   6       7893.94       8131.51       170.37 o                         
  -3   7   6       3999.78       3850.81       108.56 o                         
  -2   7   6        951.70       1210.08        75.50 o                         
  -1   7   6         60.71         42.35        50.24 o                         
   0   7   6        389.42        404.44        57.48 o                         
   1   7   6        168.86        281.23        60.50 o                         
   2   7   6       1013.73       1026.36        70.61 o                         
   3   7   6       1553.79       1570.50        89.19 o                         
   4   7   6       6321.69       6013.49       221.34 o                         
   5   7   6      12816.13      12358.86       793.55 o                         
   6   7   6      10306.52       9919.05       262.10 o                         
   7   7   6        330.80        294.51        82.48 o                         
   8   7   6        363.30        435.04        70.40 o                         
   9   7   6        333.61        373.21       177.35 o                         
 -11   8   6        414.36        -72.49       345.57 o                         
 -10   8   6        145.22        127.04       166.18 o                         
  -9   8   6        330.95        534.85       189.07 o                         
  -8   8   6       6496.24       6777.98       212.16 o                         
  -7   8   6        450.77        456.02        70.31 o                         
  -6   8   6       8347.78       7964.44       194.44 o                         
  -5   8   6       3313.24       3187.89       133.65 o                         
  -4   8   6       1291.53       1327.28       117.15 o                         
  -3   8   6         26.06         43.42        45.66 o                         
  -2   8   6       1291.61       1594.23        81.45 o                         
  -1   8   6      11501.33      10977.72       233.83 o                         
   0   8   6      31919.54      31452.79       641.37 o                         
   1   8   6      10744.01      10490.17       220.62 o                         
   2   8   6      10607.79       9921.05       232.69 o                         
   3   8   6          1.98        -61.18        61.18 o                         
   4   8   6       3315.61       3458.67       209.97 o                         
   5   8   6       1085.55       1166.77       127.15 o                         
   6   8   6         26.29         81.74       104.62 o                         
   7   8   6         47.75        152.78       121.84 o                         
   8   8   6       1413.39       1127.92       219.81 o                         
   9   8   6       1991.47       2058.00       215.18 o                         
 -11   9   6       3346.06       3133.00       482.23 o                         
 -10   9   6         16.13        -35.45       285.51 o                         
  -9   9   6        578.88        645.89       156.69 o                         
  -8   9   6        137.38         74.43       163.46 o                         
  -7   9   6       9456.11       9087.42       265.01 o                         
  -6   9   6       1635.06       1861.19       146.20 o                         
  -5   9   6        368.52        207.35       101.99 o                         
  -4   9   6       4888.24       4898.80       122.67 o                         
  -3   9   6      15899.67      15650.68       289.55 o                         
  -2   9   6       6910.07       6633.77       140.05 o                         
  -1   9   6       2166.67       2290.49        94.62 o                         
   0   9   6       2220.70       2204.03       109.13 o                         
   1   9   6       1399.74       1434.42        93.16 o                         
   2   9   6       1987.42       1967.53       116.43 o                         
   3   9   6        445.00        359.18        84.57 o                         
   4   9   6        886.83        929.20       101.10 o                         
   5   9   6      20649.37      22043.56      1809.67 o                         
   6   9   6        160.02         63.57       115.23 o                         
   7   9   6        407.71        188.76       135.63 o                         
   8   9   6        546.74        306.21       151.87 o                         
 -10  10   6       3445.65       3235.18       902.66 o                         
  -9  10   6          0.65        -42.63       180.85 o                         
  -8  10   6        614.53        546.26       213.50 o                         
  -7  10   6       8445.69       8524.59       725.96 o                         
  -6  10   6        882.53        890.91        84.12 o                         
  -5  10   6        238.30        120.85        68.14 o                         
  -4  10   6        767.52        784.48        81.37 o                         
  -3  10   6       1525.05       1538.69        75.49 o                         
  -2  10   6        419.82        358.36        61.17 o                         
  -1  10   6       1820.03       1927.23       107.57 o                         
   0  10   6       5088.20       5264.53       168.87 o                         
   1  10   6      19633.13      19024.27       393.11 o                         
   2  10   6         48.27          4.97        65.17 o                         
   3  10   6       1349.99       1318.63       138.93 o                         
   4  10   6       2123.71       2241.11       169.51 o                         
   5  10   6        151.67        131.11       136.48 o                         
   6  10   6        201.18        109.27       116.93 o                         
   7  10   6        508.33        211.86       139.09 o                         
   8  10   6        376.61        109.10       201.63 o                         
 -10  11   6         89.77        645.88       445.67 o                         
  -9  11   6         73.46        158.28       202.82 o                         
  -8  11   6       6830.44       6828.60       420.86 o                         
  -7  11   6         49.57         94.95       175.36 o                         
  -6  11   6       1165.90        716.33       240.25 o                         
  -5  11   6       1155.29       1043.87       189.00 o                         
  -4  11   6       7151.50       7263.12       236.31 o                         
  -3  11   6       1961.95       2128.52       128.63 o                         
  -2  11   6       2035.22       2318.86        96.62 o                         
  -1  11   6        364.36        350.65        79.56 o                         
   0  11   6       5726.09       5824.22       175.74 o                         
   1  11   6       1926.51       2083.70       116.60 o                         
   2  11   6        120.15        101.38        73.02 o                         
   3  11   6       3049.91       3404.85       266.36 o                         
   4  11   6        834.81       1049.64       103.53 o                         
   5  11   6         71.24         34.22       141.50 o                         
   6  11   6       2207.00       2283.52       176.11 o                         
   7  11   6          7.07        -89.84       150.34 o                         
  -9  12   6       1060.91        287.50       222.09 o                         
  -8  12   6       3709.74       3959.98       350.07 o                         
  -7  12   6        919.79        591.46       221.86 o                         
  -6  12   6        421.23         64.74       216.74 o                         
  -5  12   6          1.33         27.69       155.50 o                         
  -4  12   6       6657.66       7166.44       307.06 o                         
  -3  12   6       1690.70       1877.32       138.88 o                         
  -2  12   6        281.56        257.65        63.55 o                         
  -1  12   6       1353.30       1484.20       106.20 o                         
   0  12   6       2393.74       2963.80       280.18 o                         
   1  12   6       2449.63       2334.09       132.64 o                         
   2  12   6       5392.38       5159.98       253.22 o                         
   3  12   6       2850.70       3300.29       212.20 o                         
   4  12   6        180.68        276.54       192.74 o                         
   5  12   6        264.22        242.00       130.58 o                         
   6  12   6         10.46        -15.17       132.52 o                         
   7  12   6       1201.71        982.72       275.80 o                         
  -8  13   6        267.65        313.75       229.93 o                         
  -7  13   6       1374.36       1141.66       244.81 o                         
  -6  13   6       3252.35       3763.07       575.37 o                         
  -5  13   6         11.46        214.13       109.68 o                         
  -4  13   6         25.79         22.04       135.86 o                         
  -3  13   6      12123.54      12122.59       505.15 o                         
  -2  13   6        752.47        594.35       178.66 o                         
  -1  13   6         46.35         21.73        95.48 o                         
   0  13   6         27.90         -0.80        98.91 o                         
   1  13   6        151.00         63.51        87.01 o                         
   2  13   6          8.70        -99.69       136.36 o                         
   3  13   6        103.84        113.65        90.16 o                         
   4  13   6       2232.63       2251.71       354.27 o                         
   5  13   6       7488.36       7617.62       308.88 o                         
   6  13   6        320.13        289.19       146.94 o                         
  -7  14   6       2338.68       2349.73       292.30 o                         
  -6  14   6        141.64        193.06       219.35 o                         
  -5  14   6        696.06        511.02       215.13 o                         
  -4  14   6       3691.20       4445.44       328.43 o                         
  -3  14   6        466.28        317.11       165.84 o                         
  -2  14   6       2981.06       2927.08       226.65 o                         
  -1  14   6        383.76        372.12       106.85 o                         
   0  14   6         48.34        209.19       178.99 o                         
   1  14   6       2522.81       2726.96       200.08 o                         
   2  14   6       1238.35       1021.25       199.99 o                         
   3  14   6        910.90       1135.82       226.40 o                         
   4  14   6         81.41        215.67       189.07 o                         
   5  14   6         12.59        171.51       196.57 o                         
  -6  15   6         21.56        165.02       283.77 o                         
  -5  15   6       1615.42       1513.77       257.21 o                         
  -4  15   6        526.09        176.71       207.10 o                         
  -3  15   6        127.01        202.06       123.28 o                         
  -2  15   6        539.78        298.23       144.49 o                         
  -1  15   6         60.65        -79.30       123.45 o                         
   0  15   6       1195.64       1116.88       146.00 o                         
   1  15   6        246.16        154.67       125.94 o                         
   2  15   6        763.77        219.33       201.88 o                         
   3  15   6        603.12        559.25       219.43 o                         
   4  15   6       1697.01       1226.25       279.42 o                         
  -5  16   6       1141.12        636.75       276.32 o                         
  -4  16   6        117.88        213.72       200.48 o                         
  -3  16   6         59.34        145.01       179.50 o                         
  -2  16   6        959.35        551.75       168.30 o                         
  -1  16   6       2290.68       2307.81       344.70 o                         
   0  16   6       4708.23       5622.79       296.69 o                         
   1  16   6       1803.53       2137.85       240.86 o                         
   2  16   6        177.31       -115.02       187.34 o                         
  -2  17   6        667.61        370.81       261.14 o                         
   0  17   6         22.99        113.16       259.40 o                         
 -11   0   7        129.54        184.15       155.87 o                         
  -9   0   7       9279.88       9236.17       411.24 o                         
  -7   0   7       4985.60       4935.43       185.32 o                         
  -5   0   7      63054.89      64463.71      1308.75 o                         
  -3   0   7       6621.75       6123.14       183.93 o                         
  -1   0   7       4320.26       3952.98       154.70 o                         
   1   0   7        620.62        797.34        96.11 o                         
   3   0   7      32989.05      33087.21       979.82 o                         
   5   0   7      11909.65      11889.24       361.15 o                         
   7   0   7        179.66        152.05       101.66 o                         
   9   0   7        667.00        770.09       268.97 o                         
 -12   1   7       1252.03       1327.24       233.94 o                         
 -11   1   7         69.94        102.07       104.49 o                         
 -10   1   7        424.73        544.81       111.14 o                         
  -9   1   7      17616.06      16421.14       428.68 o                         
  -8   1   7         34.54         80.50        68.54 o                         
  -7   1   7        147.86         93.14        52.04 o                         
  -6   1   7        642.74        776.17        64.63 o                         
  -5   1   7       3978.64       3995.86       113.34 o                         
  -4   1   7      10605.66      10421.77       201.42 o                         
  -3   1   7       1233.67       1493.68        84.72 o                         
  -2   1   7        505.59        572.34        51.47 o                         
  -1   1   7      23136.18      23131.78       408.31 o                         
   0   1   7     103250.53     106303.05      2081.47 o                         
   1   1   7        135.74        147.56        43.13 o                         
   2   1   7       2710.26       2435.45       102.67 o                         
   3   1   7        820.87        991.44        80.07 o                         
   4   1   7       1772.34       1959.76       110.40 o                         
   5   1   7      14260.79      13547.05       343.76 o                         
   6   1   7       7582.45       7479.66       195.22 o                         
   7   1   7       2017.76       2437.22       140.00 o                         
   8   1   7       2972.36       3677.37       247.93 o                         
   9   1   7        645.70        666.80       116.67 o                         
 -12   2   7       5154.89       5155.72       240.03 o                         
 -11   2   7         49.52          6.65        96.86 o                         
 -10   2   7       3788.22       3837.55       194.27 o                         
  -9   2   7         93.50         60.37        87.63 o                         
  -8   2   7       1175.62       1251.92       167.91 o                         
  -7   2   7       1662.53       1832.32       103.41 o                         
  -6   2   7      10682.08      10769.21       203.81 o                         
  -5   2   7        495.03        812.12        75.92 o                         
  -4   2   7      39901.00      38856.96       574.85 o                         
  -3   2   7        123.81        153.91        43.06 o                         
  -2   2   7       8699.64       8505.00       238.54 o                         
  -1   2   7       3478.40       3497.30       134.94 o                         
   0   2   7        597.11        733.02        76.24 o                         
   1   2   7        525.43        652.37        67.18 o                         
   2   2   7          0.42         52.94        52.81 o                         
   3   2   7       1876.67       2247.53       162.83 o                         
   4   2   7      19750.68      18986.69       509.19 o                         
   5   2   7        363.23        376.00       101.14 o                         
   6   2   7        321.94        403.85        71.62 o                         
   7   2   7        125.18         65.66        67.09 o                         
   8   2   7      10096.19      10153.14       310.24 o                         
   9   2   7         47.62        109.32       106.39 o                         
 -12   3   7        537.57        625.93       129.12 o                         
 -11   3   7        255.23        222.14       131.67 o                         
 -10   3   7       1681.58       1900.48       171.06 o                         
  -9   3   7      13580.21      13334.63       696.58 o                         
  -8   3   7      14847.69      14444.84       339.06 o                         
  -7   3   7        203.10        154.10        57.86 o                         
  -6   3   7         98.14        276.99        77.56 o                         
  -5   3   7       7494.78       7118.63       161.94 o                         
  -4   3   7      11086.44      10536.98       192.93 o                         
  -3   3   7        213.42        204.30        44.46 o                         
  -2   3   7       8064.67       7865.69       179.95 o                         
  -1   3   7      29442.56      28879.72       644.46 o                         
   0   3   7        828.32        933.58        68.30 o                         
   1   3   7          9.36         21.69        44.27 o                         
   2   3   7       4711.45       4771.49       180.42 o                         
   3   3   7        559.79        673.67        87.18 o                         
   4   3   7      11739.88      11199.62       257.46 o                         
   5   3   7       2872.24       2868.51       160.64 o                         
   6   3   7       1299.10       1261.69       109.01 o                         
   7   3   7        570.22        513.74        83.12 o                         
   8   3   7       3297.31       3564.29       218.83 o                         
   9   3   7        942.41        868.09       124.38 o                         
 -12   4   7         95.42        -78.89       125.05 o                         
 -11   4   7        231.67        211.96       118.10 o                         
 -10   4   7         57.61        145.45       133.88 o                         
  -9   4   7       5743.88       5848.58       267.49 o                         
  -8   4   7       1004.72       1050.46       158.18 o                         
  -7   4   7       1908.28       2062.36       147.93 o                         
  -6   4   7       1300.76       1491.74        85.36 o                         
  -5   4   7      57749.94      57153.45       830.29 o                         
  -4   4   7       1548.57       1699.34        80.62 o                         
  -3   4   7       1498.66       1578.98        75.63 o                         
  -2   4   7       7952.02       7684.34       163.15 o                         
  -1   4   7        362.09        530.35        55.02 o                         
   0   4   7        107.02         33.46        46.80 o                         
   1   4   7       2078.26       2079.80       123.49 o                         
   2   4   7       2797.91       2629.23       134.57 o                         
   3   4   7      17822.36      16923.46       386.89 o                         
   4   4   7        248.09        304.47        64.39 o                         
   5   4   7       3441.40       3624.32       139.07 o                         
   6   4   7        313.63        348.06        68.54 o                         
   7   4   7        483.41        364.57       165.84 o                         
   8   4   7       2513.58       3017.94       289.92 o                         
   9   4   7       3122.87       3263.25       196.65 o                         
 -12   5   7       1385.41       1615.10       364.27 o                         
 -11   5   7         73.35         -4.17        94.64 o                         
 -10   5   7       1749.62       1736.48       278.92 o                         
  -9   5   7        247.80        276.83        94.93 o                         
  -8   5   7      22376.94      21597.99       458.29 o                         
  -7   5   7        431.38        764.94       121.78 o                         
  -6   5   7        191.14        176.08        52.61 o                         
  -5   5   7        784.01        947.43        77.93 o                         
  -4   5   7       3617.27       3879.52       117.48 o                         
  -3   5   7       3011.99       2798.56        95.13 o                         
  -2   5   7       2860.12       2937.29       115.07 o                         
  -1   5   7      15363.58      14670.96       305.42 o                         
   0   5   7      38141.13      36837.61       923.55 o                         
   1   5   7      17987.59      16590.23       341.09 o                         
   2   5   7       7918.43       7473.79       232.19 o                         
   3   5   7       1397.65       1541.02        91.27 o                         
   4   5   7      16920.76      16256.16       346.12 o                         
   5   5   7        273.72        213.22        71.70 o                         
   6   5   7        311.05        368.90        87.38 o                         
   7   5   7       4872.22       4368.73       191.51 o                         
   8   5   7       5792.42       5762.92       222.89 o                         
   9   5   7          3.93       -112.16       112.16 o                         
 -12   6   7       1915.73       2377.29       288.69 o                         
 -11   6   7        165.27        239.42        96.18 o                         
 -10   6   7       3898.09       4052.67       253.79 o                         
  -9   6   7        239.03        275.19        85.15 o                         
  -8   6   7        354.72        495.34       134.69 o                         
  -7   6   7       4288.74       4632.78       140.34 o                         
  -6   6   7        450.82        477.52        77.29 o                         
  -5   6   7       4415.40       4218.71       120.72 o                         
  -4   6   7      25886.47      25292.86       460.26 o                         
  -3   6   7        157.68         98.82        51.21 o                         
  -2   6   7        850.48        782.52        63.26 o                         
  -1   6   7       2707.12       2703.03       127.82 o                         
   0   6   7       7818.13       7497.73       190.40 o                         
   1   6   7         93.51         82.21        49.05 o                         
   2   6   7       5547.36       5581.68       146.14 o                         
   3   6   7       2885.22       2748.87       141.19 o                         
   4   6   7      27255.19      26026.26       574.30 o                         
   5   6   7        163.45        119.34        83.99 o                         
   6   6   7          9.02         -1.01        67.20 o                         
   7   6   7        301.46        114.69        97.31 o                         
   8   6   7       1433.43       1502.07       185.40 o                         
   9   6   7         65.87         88.92        93.19 o                         
 -11   7   7        284.02         76.91       103.59 o                         
 -10   7   7       1767.59       1817.45       208.56 o                         
  -9   7   7       9658.98       9672.66       292.53 o                         
  -8   7   7        385.04        521.67        98.61 o                         
  -7   7   7        704.50        885.00       125.74 o                         
  -6   7   7       1887.69       2257.40       144.90 o                         
  -5   7   7       2315.20       2405.13       124.58 o                         
  -4   7   7       3393.44       3270.45       113.92 o                         
  -3   7   7       8643.97       8426.54       186.78 o                         
  -2   7   7        589.28        715.82        62.57 o                         
  -1   7   7      34307.64      33255.64       652.92 o                         
   0   7   7       8793.78       8656.68       234.93 o                         
   1   7   7       4932.59       4786.43       134.24 o                         
   2   7   7       1299.84       1381.48       125.61 o                         
   3   7   7        811.78       1002.31        85.85 o                         
   4   7   7        474.01        804.68       105.31 o                         
   5   7   7        308.85        369.34       128.50 o                         
   6   7   7        287.30        190.32        95.29 o                         
   7   7   7       3625.02       3623.71       203.70 o                         
   8   7   7         48.28        105.70        87.91 o                         
 -11   8   7        747.25        264.73       312.49 o                         
 -10   8   7       2051.06       2640.88       400.06 o                         
  -9   8   7       3747.70       3789.86       255.62 o                         
  -8   8   7          1.82         -4.70        77.58 o                         
  -7   8   7        135.08        118.89        75.33 o                         
  -6   8   7       1599.38       1495.35       104.14 o                         
  -5   8   7      26698.16      25796.93       522.13 o                         
  -4   8   7       1892.34       2025.73        93.75 o                         
  -3   8   7          2.57         43.29        48.88 o                         
  -2   8   7         11.55        -39.72        45.65 o                         
  -1   8   7       1662.88       1710.02       170.48 o                         
   0   8   7       3601.65       3485.84       146.68 o                         
   1   8   7       2155.95       2159.74       110.85 o                         
   2   8   7          0.22        -27.02        57.01 o                         
   3   8   7       4632.60       4779.94       244.57 o                         
   4   8   7       7602.81       6891.05       253.92 o                         
   5   8   7        968.69        741.05       191.42 o                         
   6   8   7       3686.08       3970.64       192.73 o                         
   7   8   7       1459.33       1660.76       129.41 o                         
   8   8   7        429.18        274.65       186.71 o                         
 -11   9   7          0.80        121.99       168.82 o                         
 -10   9   7       1407.86       2036.35       425.65 o                         
  -9   9   7       1558.25       1718.78       608.45 o                         
  -8   9   7       2568.15       3041.03       166.50 o                         
  -7   9   7       5957.66       6428.90       325.83 o                         
  -6   9   7       2461.16       2614.94       241.98 o                         
  -5   9   7       1789.76       1824.23       106.71 o                         
  -4   9   7        559.15        733.39        87.13 o                         
  -3   9   7       1332.89       1489.60       115.12 o                         
  -2   9   7          9.20         51.82        59.74 o                         
  -1   9   7       2745.91       2956.82       129.60 o                         
   0   9   7      28138.79      26126.75       909.36 o                         
   1   9   7        129.78        113.48        63.51 o                         
   2   9   7        821.01        883.38       108.38 o                         
   3   9   7          1.02         11.95        67.58 o                         
   4   9   7       2426.47       2068.11       178.21 o                         
   5   9   7       1663.11       1975.22       210.37 o                         
   6   9   7        413.86        302.48        90.93 o                         
   7   9   7       1008.84        634.48       163.09 o                         
   8   9   7        915.05        870.51       182.44 o                         
 -10  10   7         12.55        -31.31       238.50 o                         
  -9  10   7        262.60        295.35       214.32 o                         
  -8  10   7        287.20        -16.97       164.74 o                         
  -7  10   7        394.74        251.35       110.00 o                         
  -6  10   7       6005.15       6341.44       262.41 o                         
  -5  10   7      13366.87      12891.86       403.04 o                         
  -4  10   7      19670.47      18621.72       390.57 o                         
  -3  10   7       2695.15       2725.94       108.92 o                         
  -2  10   7        255.35        273.78        63.83 o                         
  -1  10   7        186.78        244.84        72.27 o                         
   0  10   7       1710.84       1690.11       116.68 o                         
   1  10   7        183.58        187.78        84.28 o                         
   2  10   7        779.85        978.30       214.82 o                         
   3  10   7        187.49        229.52        89.78 o                         
   4  10   7       5038.63       4976.31       190.74 o                         
   5  10   7          9.65         -7.15        88.77 o                         
   6  10   7        367.28        248.78       130.83 o                         
   7  10   7        207.37        193.78       162.21 o                         
 -10  11   7        443.32       1194.26       492.68 o                         
  -9  11   7       7890.29       7664.40       466.91 o                         
  -8  11   7       2074.08       2351.39       301.74 o                         
  -7  11   7       1396.67       1195.75       225.74 o                         
  -6  11   7          1.46        -18.04       235.38 o                         
  -5  11   7        384.65        268.13       105.31 o                         
  -4  11   7        620.06        488.62       172.07 o                         
  -3  11   7          2.48        -54.03        54.42 o                         
  -2  11   7       3100.87       3204.41       121.98 o                         
  -1  11   7      19145.82      19263.27       507.14 o                         
   0  11   7        271.34        284.86        88.98 o                         
   1  11   7        758.12        687.46        93.68 o                         
   2  11   7       2174.82       2359.83       216.59 o                         
   3  11   7        224.13        199.31       101.42 o                         
   4  11   7         24.18         89.57        70.61 o                         
   5  11   7       2013.44       2070.73       247.53 o                         
   6  11   7         87.58         42.30       123.64 o                         
   7  11   7       2010.30       1860.36       341.04 o                         
  -9  12   7       2798.37       2856.99       365.05 o                         
  -8  12   7         92.51       -164.69       247.21 o                         
  -7  12   7         64.05       -112.02       184.52 o                         
  -6  12   7        197.46        150.44       110.55 o                         
  -5  12   7       1626.74       1682.03       201.07 o                         
  -4  12   7       5163.53       4975.13       373.40 o                         
  -3  12   7       2897.86       2844.45       176.82 o                         
  -2  12   7       2384.76       2745.07       218.86 o                         
  -1  12   7       1231.97       1230.47       110.53 o                         
   0  12   7        198.56         57.70        90.42 o                         
   1  12   7        304.17        196.89        82.48 o                         
   2  12   7        540.45        408.95       109.49 o                         
   3  12   7       9500.73       7695.27       704.20 o                         
   4  12   7       2814.74       3139.14       185.78 o                         
   5  12   7        889.19        481.29       201.60 o                         
   6  12   7        755.59        440.65       151.08 o                         
  -8  13   7       3066.87       2647.73       320.11 o                         
  -7  13   7        341.66        207.87       212.07 o                         
  -6  13   7       1904.08       1770.81       569.28 o                         
  -5  13   7          5.68          3.23       171.88 o                         
  -4  13   7          8.35        185.85       125.89 o                         
  -3  13   7         23.10         60.43        98.86 o                         
  -2  13   7        230.69        150.67        72.43 o                         
  -1  13   7        231.48         21.49       106.21 o                         
   0  13   7       9906.37       9933.20       423.52 o                         
   1  13   7       3223.64       3439.59       224.27 o                         
   2  13   7       1599.41       1545.48       231.54 o                         
   3  13   7          4.16        201.18       107.17 o                         
   4  13   7       3173.48       2844.51       288.78 o                         
   5  13   7        167.39        201.40       139.69 o                         
  -7  14   7       2237.71       2743.89       324.54 o                         
  -6  14   7        552.76        421.89       221.70 o                         
  -5  14   7       1688.86       1818.55       261.49 o                         
  -4  14   7       2211.81       3191.08       363.85 o                         
  -3  14   7        434.35        443.89       149.33 o                         
  -2  14   7        171.81         -1.56       141.55 o                         
  -1  14   7       1418.37       2009.45       176.34 o                         
   0  14   7        447.87        460.50       126.13 o                         
   1  14   7        246.08        333.02       109.97 o                         
   2  14   7       1498.98       1857.93       418.22 o                         
   3  14   7       2038.84       2292.78       348.18 o                         
   4  14   7       2739.17       2848.00       690.27 o                         
  -6  15   7        273.02         10.11       207.34 o                         
  -5  15   7        217.10        199.24       234.75 o                         
  -4  15   7        703.77        796.24       263.59 o                         
  -3  15   7        391.20        154.49       134.62 o                         
  -2  15   7       1814.57       2259.70       290.73 o                         
  -1  15   7       5452.60       6515.72       267.83 o                         
   0  15   7         84.90        -45.19       124.75 o                         
   1  15   7       1617.00       1768.80       312.49 o                         
   2  15   7       1637.38       1783.50       301.18 o                         
   3  15   7        150.26        188.25       190.72 o                         
  -4  16   7       2484.54       2288.56       350.79 o                         
  -3  16   7       1315.27       1199.33       498.77 o                         
  -2  16   7        130.17        192.16       155.36 o                         
  -1  16   7       1468.73       1796.62       275.06 o                         
   0  16   7        488.24        250.69       248.95 o                         
   1  16   7        440.90        487.79       308.14 o                         
 -12   0   8         34.44         65.66       155.17 o                         
 -10   0   8      27815.35      26388.13       980.84 o                         
  -8   0   8        281.39        130.42       123.93 o                         
  -6   0   8       7566.76       8606.63       253.14 o                         
  -4   0   8        685.03        806.37        89.36 o                         
  -2   0   8      86493.65      88618.20      2033.67 o                         
   0   0   8        195.08        212.11        71.11 o                         
   2   0   8      10838.01      11096.12       388.79 o                         
   4   0   8       1451.07       1573.19       153.82 o                         
   6   0   8       3106.16       3353.32       214.70 o                         
   8   0   8         27.57        111.99       115.22 o                         
 -12   1   8          1.45         35.15       109.10 o                         
 -11   1   8        300.93        329.37       121.27 o                         
 -10   1   8          3.02        160.84       127.45 o                         
  -9   1   8       3911.05       4003.50       235.85 o                         
  -8   1   8        546.89        477.55        97.94 o                         
  -7   1   8       2439.35       2856.42       182.49 o                         
  -6   1   8      12179.20      12106.40       228.87 o                         
  -5   1   8      38889.62      38711.10       593.52 o                         
  -4   1   8        221.13        211.19        50.42 o                         
  -3   1   8       3402.99       3301.58       116.91 o                         
  -2   1   8      15346.52      14888.38       346.94 o                         
  -1   1   8       1118.18       1331.50        77.51 o                         
   0   1   8       1168.10       1240.88        94.23 o                         
   1   1   8      19286.59      19180.29       423.85 o                         
   2   1   8       7334.00       7237.26       202.29 o                         
   3   1   8       3772.21       3913.07       164.87 o                         
   4   1   8        403.22        448.03        99.76 o                         
   5   1   8       8913.14       8946.96       232.49 o                         
   6   1   8       5663.88       5642.51       184.63 o                         
   7   1   8       7879.87       7914.68       325.77 o                         
   8   1   8         17.86         10.65        82.49 o                         
   9   1   8        332.71        288.04       115.27 o                         
 -12   2   8          9.40        -51.02       109.81 o                         
 -11   2   8       8629.51       8465.52       299.20 o                         
 -10   2   8        642.38        634.73       132.68 o                         
  -9   2   8       7380.93       7999.96       280.39 o                         
  -8   2   8        440.57        468.43        91.43 o                         
  -7   2   8        208.66        273.61        74.69 o                         
  -6   2   8         36.26         87.15        46.14 o                         
  -5   2   8       7451.00       7672.89       165.40 o                         
  -4   2   8        308.81        381.53        52.30 o                         
  -3   2   8       2788.33       2874.08        99.22 o                         
  -2   2   8         81.01         51.60        41.04 o                         
  -1   2   8      35056.74      35493.02       663.12 o                         
   0   2   8         36.78         32.43        41.37 o                         
   1   2   8        331.82        512.33        61.74 o                         
   2   2   8          2.16          0.69        45.26 o                         
   3   2   8      32122.65      31709.78       674.23 o                         
   4   2   8        127.89        182.29        65.18 o                         
   5   2   8       2536.53       2805.41       168.95 o                         
   6   2   8          9.33         78.07        68.82 o                         
   7   2   8       6265.28       6443.67       191.49 o                         
   8   2   8       1150.25       1073.98       119.33 o                         
   9   2   8        166.60        483.97       299.44 o                         
 -12   3   8         71.96         50.76       119.55 o                         
 -11   3   8          5.45        287.57       110.55 o                         
 -10   3   8         55.72        138.07        97.16 o                         
  -9   3   8       1348.05       1367.27       137.23 o                         
  -8   3   8        847.39       1000.48       113.53 o                         
  -7   3   8       6641.69       6589.98       245.58 o                         
  -6   3   8      39574.68      39734.39       602.96 o                         
  -5   3   8       1996.28       1946.56        90.36 o                         
  -4   3   8       3000.15       3052.03       108.14 o                         
  -3   3   8       1939.15       1947.33       156.75 o                         
  -2   3   8      13573.26      13126.11       279.39 o                         
  -1   3   8      22670.22      21733.60       428.70 o                         
   0   3   8       4456.88       4438.42       132.89 o                         
   1   3   8        648.97        676.26        70.42 o                         
   2   3   8      11204.17      10796.14       270.82 o                         
   3   3   8       8366.06       8374.63       233.24 o                         
   4   3   8       1254.57       1416.84       102.64 o                         
   5   3   8       4406.78       4392.54       158.50 o                         
   6   3   8       8012.35       7652.75       212.85 o                         
   7   3   8       5082.00       5312.36       201.27 o                         
   8   3   8       1033.38        786.46       216.14 o                         
   9   3   8       1906.87       1682.34       179.51 o                         
 -12   4   8        183.52        231.04       134.25 o                         
 -11   4   8        291.44        336.46       149.66 o                         
 -10   4   8      25833.45      24931.82       606.95 o                         
  -9   4   8        192.90        233.99       118.35 o                         
  -8   4   8         85.20        134.74        86.98 o                         
  -7   4   8        845.24       1026.96       101.75 o                         
  -6   4   8       3150.94       3300.11       121.60 o                         
  -5   4   8          1.52         72.59        45.50 o                         
  -4   4   8         28.40         24.58        43.25 o                         
  -3   4   8       1620.90       1753.94        93.13 o                         
  -2   4   8      38056.83      36719.57       630.06 o                         
  -1   4   8       1004.74       1396.21        86.52 o                         
   0   4   8       1095.51       1284.61        81.89 o                         
   1   4   8          8.63         -7.01        46.66 o                         
   2   4   8      13518.26      12780.10       373.83 o                         
   3   4   8       5354.54       4969.64       168.50 o                         
   4   4   8       2443.20       2753.47       123.41 o                         
   5   4   8        123.00        143.82        76.64 o                         
   6   4   8       2036.26       2061.95       125.69 o                         
   7   4   8       1644.42       1823.37       126.93 o                         
   8   4   8        737.38        592.07       210.46 o                         
   9   4   8         16.67        -32.14        97.10 o                         
 -12   5   8          0.35        157.54       108.10 o                         
 -11   5   8          1.18        -84.75       100.68 o                         
 -10   5   8        125.30        237.76       115.84 o                         
  -9   5   8        261.19        287.11        85.03 o                         
  -8   5   8        180.55         70.16        81.45 o                         
  -7   5   8      13232.79      12981.67       311.91 o                         
  -6   5   8      14506.52      14613.34       325.61 o                         
  -5   5   8       3904.96       3976.93       121.47 o                         
  -4   5   8       4300.08       4018.49       119.12 o                         
  -3   5   8       4570.65       4480.82       125.92 o                         
  -2   5   8       1789.77       2089.36        90.80 o                         
  -1   5   8      11787.70      11424.21       351.18 o                         
   0   5   8       2266.57       2212.75       110.21 o                         
   1   5   8        177.90        175.72        65.29 o                         
   2   5   8       9335.82       8922.71       239.43 o                         
   3   5   8      10513.05      10073.36       241.49 o                         
   4   5   8        722.37        778.37        90.84 o                         
   5   5   8          2.41         32.54        71.34 o                         
   6   5   8        201.65        233.38        77.72 o                         
   7   5   8       8887.96       8124.58       237.55 o                         
   8   5   8        966.70       1150.38       240.05 o                         
 -12   6   8        174.84        440.08       111.21 o                         
 -11   6   8       3372.29       3196.06       225.15 o                         
 -10   6   8       2502.51       2521.12       212.16 o                         
  -9   6   8       4401.99       4321.34       197.43 o                         
  -8   6   8        215.99        267.49        95.60 o                         
  -7   6   8        591.08        573.15        91.59 o                         
  -6   6   8        197.25        465.82       142.47 o                         
  -5   6   8       6562.29       6346.11       165.35 o                         
  -4   6   8        829.51       1042.11       106.45 o                         
  -3   6   8      11158.06      11116.86       221.80 o                         
  -2   6   8       4330.59       4246.82       123.65 o                         
  -1   6   8      28599.82      27112.57       581.00 o                         
   0   6   8       5263.37       5161.86       164.71 o                         
   1   6   8         55.14        -21.49        49.77 o                         
   2   6   8          3.41          8.41        60.71 o                         
   3   6   8       4578.95       4527.21       170.12 o                         
   4   6   8         26.00        102.10        67.46 o                         
   5   6   8       2128.79       1957.35       127.78 o                         
   6   6   8        429.04        453.17        88.14 o                         
   7   6   8        454.38        368.54       104.05 o                         
   8   6   8        314.85        227.95       169.09 o                         
 -11   7   8         22.14         30.19       104.43 o                         
 -10   7   8         32.70         45.14       123.42 o                         
  -9   7   8       2980.36       3455.64       181.22 o                         
  -8   7   8       3335.19       3578.52       175.40 o                         
  -7   7   8         26.29         63.29        82.96 o                         
  -6   7   8      26455.06      26233.05       594.61 o                         
  -5   7   8       9083.07       9259.69       240.40 o                         
  -4   7   8        114.60          6.52        54.13 o                         
  -3   7   8       6723.61       6693.69       224.89 o                         
  -2   7   8      15603.26      15501.42       287.94 o                         
  -1   7   8       1110.21       1461.27       126.55 o                         
   0   7   8         19.81        -48.32        58.42 o                         
   1   7   8       4088.26       4006.70       159.49 o                         
   2   7   8      14851.36      13822.99       339.75 o                         
   3   7   8       1143.50       1209.97        95.93 o                         
   4   7   8         50.73          4.62        65.75 o                         
   5   7   8        110.98         87.85        90.88 o                         
   6   7   8       1062.24       1197.47       172.27 o                         
   7   7   8       1450.30       1564.91       238.35 o                         
   8   7   8       1034.16       1157.21       201.17 o                         
 -11   8   8         33.76          2.70       163.29 o                         
 -10   8   8       9912.40      10383.01       328.42 o                         
  -9   8   8        719.11        945.42       115.95 o                         
  -8   8   8        128.92         -7.00        86.16 o                         
  -7   8   8        424.42        459.93        97.14 o                         
  -6   8   8       2512.00       2367.68       149.01 o                         
  -5   8   8       3325.27       3082.59       267.86 o                         
  -4   8   8       1633.35       1841.10       150.86 o                         
  -3   8   8        105.57         22.76        72.54 o                         
  -2   8   8      10715.10      10556.95       238.82 o                         
  -1   8   8       4754.41       4985.86       180.11 o                         
   0   8   8       2080.02       2041.04       136.36 o                         
   1   8   8       1997.09       2117.52       122.29 o                         
   2   8   8      17578.30      17288.44       556.86 o                         
   3   8   8        502.74        412.80        91.94 o                         
   4   8   8        724.78        861.14       138.14 o                         
   5   8   8        313.84        210.41       100.75 o                         
   6   8   8       5160.87       4829.60       199.25 o                         
   7   8   8        203.90        153.51       102.59 o                         
   8   8   8        301.57        268.93       148.00 o                         
 -10   9   8          0.90        188.15       528.37 o                         
  -9   9   8       2167.94       2547.47       341.52 o                         
  -8   9   8       3212.25       3436.94       199.50 o                         
  -7   9   8       2807.60       3492.98       295.96 o                         
  -6   9   8       2605.55       2660.64       177.39 o                         
  -5   9   8      11002.19      10799.88       356.63 o                         
  -4   9   8        293.50        146.63        76.31 o                         
  -3   9   8          0.30         48.44        67.99 o                         
  -2   9   8         19.62         -6.86        63.34 o                         
  -1   9   8       6941.92       7196.35       313.18 o                         
   0   9   8       1160.43       1186.04       101.43 o                         
   1   9   8       2610.25       2690.13       138.08 o                         
   2   9   8        109.40        111.50        72.79 o                         
   3   9   8       6429.82       5855.83       245.00 o                         
   4   9   8       1844.31       2336.63       171.19 o                         
   5   9   8        393.83        167.59       109.67 o                         
   6   9   8       1899.99       2274.99       212.64 o                         
   7   9   8       7935.58       8166.43       355.88 o                         
 -10  10   8       4107.48       3979.72       443.93 o                         
  -9  10   8       7167.70       5892.12       779.93 o                         
  -8  10   8       2742.22       2805.96       424.20 o                         
  -7  10   8        331.74        316.15        80.47 o                         
  -6  10   8        597.24        520.72        85.52 o                         
  -5  10   8         40.54        -30.82        75.92 o                         
  -4  10   8       1722.90       2015.45       147.45 o                         
  -3  10   8       2879.71       3240.12       146.15 o                         
  -2  10   8        401.32        328.16        76.84 o                         
  -1  10   8        918.92       1032.76       100.32 o                         
   0  10   8       3388.62       3209.87       151.05 o                         
   1  10   8          3.61         87.26        79.97 o                         
   2  10   8       4218.15       4273.23       158.93 o                         
   3  10   8       7616.63       7607.18       248.71 o                         
   4  10   8        403.86        107.23       105.44 o                         
   5  10   8        247.04        161.66        79.25 o                         
   6  10   8        795.40        502.47       190.91 o                         
   7  10   8        782.21        899.85       219.92 o                         
  -9  11   8          0.25        -93.40       188.33 o                         
  -8  11   8        405.82        193.95       117.52 o                         
  -7  11   8        534.38        355.63       115.25 o                         
  -6  11   8      19794.39      19237.34       557.37 o                         
  -5  11   8        759.24        542.35       156.56 o                         
  -4  11   8       3014.19       3296.50       143.92 o                         
  -3  11   8        345.66        250.58        84.50 o                         
  -2  11   8        208.60        212.20        83.60 o                         
  -1  11   8       1761.76       1913.15       146.21 o                         
   0  11   8       1628.60       1813.47       120.93 o                         
   1  11   8        422.93        419.45       124.31 o                         
   2  11   8       2489.54       2519.59       143.50 o                         
   3  11   8       2375.24       2539.84       200.69 o                         
   4  11   8        115.96          6.38        75.94 o                         
   5  11   8       2057.88       2695.27       369.94 o                         
   6  11   8       2784.15       2986.58       229.69 o                         
  -9  12   8        348.51        464.82       288.99 o                         
  -8  12   8        655.60        637.48       238.50 o                         
  -7  12   8        858.45        698.07       129.98 o                         
  -6  12   8       2614.01       2989.09       308.17 o                         
  -5  12   8        287.65        315.01       180.51 o                         
  -4  12   8        178.25        133.59       112.85 o                         
  -3  12   8        131.38        113.83        68.89 o                         
  -2  12   8      11253.46      11159.78       267.34 o                         
  -1  12   8          9.19        -93.91        93.91 o                         
   0  12   8       1048.71       1004.53       122.88 o                         
   1  12   8       1888.41       2072.62       215.35 o                         
   2  12   8        514.34        415.90       108.49 o                         
   3  12   8       4192.64       4514.79       342.96 o                         
   4  12   8        226.27        363.54       141.90 o                         
   5  12   8         21.23       -124.03       168.01 o                         
  -8  13   8          0.45         21.38       210.89 o                         
  -7  13   8        692.91        343.52       215.37 o                         
  -6  13   8          8.16         99.86       137.61 o                         
  -5  13   8       2136.52       1908.56       293.10 o                         
  -4  13   8       5604.70       5590.85       307.16 o                         
  -3  13   8        131.65        391.31       121.25 o                         
  -2  13   8        233.07        180.42        84.80 o                         
  -1  13   8       7190.60       7518.67       537.47 o                         
   0  13   8         22.32         77.59        94.18 o                         
   1  13   8        922.62       1127.89       129.10 o                         
   2  13   8        997.62       1031.02       180.86 o                         
   3  13   8       1924.47       2423.25       215.82 o                         
   4  13   8        381.70        225.97       190.04 o                         
   5  13   8         62.80        106.82       194.38 o                         
  -7  14   8         19.86         80.29       250.69 o                         
  -6  14   8       3084.39       2669.10       301.69 o                         
  -5  14   8       1618.67       1426.01       673.73 o                         
  -4  14   8       1331.77       1516.09       219.06 o                         
  -3  14   8       2193.05       2194.70       252.03 o                         
  -2  14   8       6966.67       7630.85       372.77 o                         
  -1  14   8       2403.24       2392.26       191.48 o                         
   0  14   8        237.63        245.66       108.57 o                         
   1  14   8        834.22        595.21       130.94 o                         
   2  14   8         10.37        248.95       257.65 o                         
   3  14   8       1049.03       1041.47       348.18 o                         
   4  14   8         42.40        400.41       427.39 o                         
  -6  15   8       3721.37       3728.67       386.22 o                         
  -5  15   8       1287.74        705.07       417.82 o                         
  -4  15   8         38.23        -42.86       188.45 o                         
  -3  15   8        103.66         55.71       238.50 o                         
  -2  15   8        545.73        440.45       243.73 o                         
  -1  15   8        506.85        508.14       215.00 o                         
   0  15   8         97.54        172.21       122.05 o                         
   1  15   8        122.38         -0.95       169.67 o                         
   2  15   8       3178.22       4296.09       353.40 o                         
  -3  16   8        479.05        309.88       259.40 o                         
  -2  16   8          0.26        -59.19       221.10 o                         
  -1  16   8        568.10        257.65       247.21 o                         
   0  16   8         51.84        652.97       694.62 o                         
 -11   0   9       2023.41       2419.59       256.54 o                         
  -9   0   9        835.10        713.80       196.72 o                         
  -7   0   9      31818.61      31521.45      1003.01 o                         
  -5   0   9        178.27        253.55        74.21 o                         
  -3   0   9      45778.03      44659.85      1073.57 o                         
  -1   0   9         16.61        -26.11        54.55 o                         
   1   0   9       6679.86       7078.53       398.67 o                         
   3   0   9        816.80        907.78       132.58 o                         
   5   0   9      14513.65      13736.55       501.60 o                         
   7   0   9       9851.65      10015.34       899.89 o                         
 -12   1   9       2124.08       2168.47       352.79 o                         
 -11   1   9       5712.44       5687.49       307.06 o                         
 -10   1   9        872.49        717.81       129.92 o                         
  -9   1   9          4.48         12.48        94.13 o                         
  -8   1   9       4451.42       4489.56       197.72 o                         
  -7   1   9       4529.10       4661.47       173.94 o                         
  -6   1   9        937.97        963.00       137.55 o                         
  -5   1   9         18.42        121.25        51.44 o                         
  -4   1   9      16799.68      16307.36       326.58 o                         
  -3   1   9      10387.83      10375.00       225.42 o                         
  -2   1   9        280.56        311.01        53.91 o                         
  -1   1   9          8.21         20.65        47.28 o                         
   0   1   9        819.98        923.78        81.58 o                         
   1   1   9      17546.84      16889.11       388.55 o                         
   2   1   9      17367.56      17486.84       569.98 o                         
   3   1   9         55.57         47.11        57.42 o                         
   4   1   9        899.38       1067.27       110.84 o                         
   5   1   9         31.32        115.99        78.38 o                         
   6   1   9        821.52       1042.89       140.02 o                         
   7   1   9        508.89        595.19       133.26 o                         
   8   1   9       2736.61       3491.56       272.89 o                         
 -12   2   9       1161.66       2013.27       323.47 o                         
 -11   2   9          8.38        153.60       110.73 o                         
 -10   2   9       2532.92       2713.98       225.17 o                         
  -9   2   9        847.65        484.82       167.02 o                         
  -8   2   9      16767.83      15745.55       416.98 o                         
  -7   2   9        882.11       1313.05       159.68 o                         
  -6   2   9        689.39        812.57        93.09 o                         
  -5   2   9        117.21        171.29        50.85 o                         
  -4   2   9       9144.55       8909.81       231.86 o                         
  -3   2   9       1973.66       2093.08       111.29 o                         
  -2   2   9      14314.52      13225.35       287.50 o                         
  -1   2   9       2974.87       3043.22       113.42 o                         
   0   2   9       6182.23       6498.70       174.86 o                         
   1   2   9         61.27         62.48        51.86 o                         
   2   2   9       2747.14       3030.42       132.02 o                         
   3   2   9        936.62       1066.48       111.83 o                         
   4   2   9       1023.29       1181.55       101.97 o                         
   5   2   9          4.87         18.40        64.35 o                         
   6   2   9      11741.95      11690.12       272.43 o                         
   7   2   9        105.53         17.13        82.85 o                         
   8   2   9        994.39       1361.41       161.57 o                         
 -12   3   9       5047.84       5740.70       311.26 o                         
 -11   3   9       9474.82       9042.14       317.84 o                         
 -10   3   9          2.58         99.60       102.37 o                         
  -9   3   9        301.73        377.66       141.87 o                         
  -8   3   9        500.51        449.10       100.06 o                         
  -7   3   9       5820.07       6297.03       274.56 o                         
  -6   3   9       6188.04       6190.51       201.95 o                         
  -5   3   9         31.50         58.58        51.98 o                         
  -4   3   9         29.04         14.26        49.66 o                         
  -3   3   9      20442.90      20427.24       358.95 o                         
  -2   3   9       2206.45       2381.63       116.53 o                         
  -1   3   9        455.26        608.30        80.62 o                         
   0   3   9      12489.01      12189.91       310.39 o                         
   1   3   9      31163.58      30707.54       674.48 o                         
   2   3   9       6277.47       6023.05       214.99 o                         
   3   3   9        127.35        125.98        65.32 o                         
   4   3   9       4791.75       5167.25       348.77 o                         
   5   3   9        680.42        821.96       107.12 o                         
   6   3   9         18.09        -47.76        77.74 o                         
   7   3   9         67.25         77.33        87.65 o                         
   8   3   9         50.31         41.11       116.68 o                         
 -12   4   9          0.41         64.99       118.94 o                         
 -11   4   9       1352.82       1130.59       145.99 o                         
 -10   4   9         39.31         32.24        99.36 o                         
  -9   4   9        707.24        885.39       172.67 o                         
  -8   4   9        715.83        783.14       107.11 o                         
  -7   4   9      13118.89      13077.56       327.07 o                         
  -6   4   9         39.17        164.26       113.22 o                         
  -5   4   9       3076.70       3159.06       184.13 o                         
  -4   4   9         45.07         69.93        50.73 o                         
  -3   4   9      31793.69      30298.44       502.23 o                         
  -2   4   9       1215.26       1176.86        88.19 o                         
  -1   4   9       1219.18       1208.61       111.20 o                         
   0   4   9        343.64        351.78        62.32 o                         
   1   4   9       1209.73       1593.33       134.79 o                         
   2   4   9       2637.58       2771.79       164.59 o                         
   3   4   9        953.55        942.39        90.63 o                         
   4   4   9        220.46        210.47        78.18 o                         
   5   4   9      20351.88      19292.57       481.70 o                         
   6   4   9          2.15         11.68        84.96 o                         
   7   4   9        141.62         92.35       106.40 o                         
   8   4   9        624.55        440.45       288.99 o                         
 -12   5   9       7658.45       8000.57       457.64 o                         
 -11   5   9       1553.96       1777.76       166.43 o                         
 -10   5   9       1148.71        977.91       131.88 o                         
  -9   5   9        457.48        347.81       149.79 o                         
  -8   5   9        135.51         66.12       133.17 o                         
  -7   5   9       2388.15       2731.52       148.67 o                         
  -6   5   9       6723.02       6727.51       239.72 o                         
  -5   5   9         16.62         62.02        63.88 o                         
  -4   5   9        207.71        139.87        49.93 o                         
  -3   5   9       5690.97       5867.50       149.90 o                         
  -2   5   9       2766.16       3132.63       201.84 o                         
  -1   5   9          0.05        -18.22        47.33 o                         
   0   5   9       8348.69       8099.74       208.14 o                         
   1   5   9       3266.24       3309.44       128.02 o                         
   2   5   9      24866.94      23898.02       611.32 o                         
   3   5   9       2643.39       2723.85       169.40 o                         
   4   5   9       5047.32       4683.69       186.67 o                         
   5   5   9        429.18        402.11        89.10 o                         
   6   5   9         99.51         49.58        79.51 o                         
   7   5   9         46.88         48.99        87.18 o                         
   8   5   9          8.00        284.67       217.61 o                         
 -11   6   9         47.73        135.36       107.55 o                         
 -10   6   9       4199.02       4346.31       310.33 o                         
  -9   6   9         60.96        133.18       104.37 o                         
  -8   6   9      10188.11       9766.83       317.36 o                         
  -7   6   9       3053.82       2610.05       217.38 o                         
  -6   6   9       5182.05       5260.92       203.57 o                         
  -5   6   9       7977.49       8154.23       226.65 o                         
  -4   6   9       4331.25       4417.72       158.89 o                         
  -3   6   9        632.31        668.44        78.06 o                         
  -2   6   9       8395.60       8265.82       246.47 o                         
  -1   6   9        193.56        218.22        72.94 o                         
   0   6   9       3787.68       3706.85       154.78 o                         
   1   6   9        555.51        449.50        82.01 o                         
   2   6   9         54.27        105.88        83.09 o                         
   3   6   9        153.44        124.80        75.72 o                         
   4   6   9        640.05        727.32       107.01 o                         
   5   6   9       3610.46       3823.53       177.58 o                         
   6   6   9      14883.92      14319.37       381.11 o                         
   7   6   9         34.17        140.84       119.86 o                         
   8   6   9         69.46         98.36       191.28 o                         
 -11   7   9       3676.37       4174.78       369.94 o                         
 -10   7   9       3925.77       4400.08       374.15 o                         
  -9   7   9          0.12         17.68        92.08 o                         
  -8   7   9       2963.94       3216.46       214.78 o                         
  -7   7   9      10920.84      11116.55       401.79 o                         
  -6   7   9         67.85        161.33       142.47 o                         
  -5   7   9        489.07        587.57       190.98 o                         
  -4   7   9       9775.95       9598.03       250.15 o                         
  -3   7   9      24189.28      22867.45       473.88 o                         
  -2   7   9         33.56         38.12        70.83 o                         
  -1   7   9       3976.58       4180.72       166.10 o                         
   0   7   9         54.87          3.57        65.93 o                         
   1   7   9      13538.34      12708.36       369.11 o                         
   2   7   9       1165.45       1163.23       161.32 o                         
   3   7   9          1.66         79.89        72.50 o                         
   4   7   9         33.58        -37.91        74.64 o                         
   5   7   9        345.72        279.20        90.94 o                         
   6   7   9        529.39        501.32       124.22 o                         
   7   7   9        198.90        144.78       140.73 o                         
 -11   8   9       1212.68       1114.68       197.90 o                         
 -10   8   9        874.57        542.65       158.92 o                         
  -9   8   9         28.06        193.58       106.19 o                         
  -8   8   9       1400.86       1302.99       155.70 o                         
  -7   8   9      10093.66      10427.66       768.91 o                         
  -6   8   9        673.68       1020.14       233.68 o                         
  -5   8   9        628.81        626.17       107.49 o                         
  -4   8   9        566.06        671.79        91.89 o                         
  -3   8   9      13059.67      12719.52       305.11 o                         
  -2   8   9       2001.39       2038.42       133.46 o                         
  -1   8   9        200.29        293.59        86.57 o                         
   0   8   9       1453.80       1310.87       121.93 o                         
   1   8   9       8316.00       7952.15       240.22 o                         
   2   8   9        560.77        507.92        94.11 o                         
   3   8   9         63.77        146.56        88.43 o                         
   4   8   9       2240.62       2390.48       139.87 o                         
   5   8   9       2504.47       2535.76       271.47 o                         
   6   8   9       2012.40       2444.31       202.80 o                         
   7   8   9        208.04         78.34       238.50 o                         
 -10   9   9       1048.14        308.14       248.95 o                         
  -9   9   9         13.42        -40.44       112.53 o                         
  -8   9   9       2281.42       2217.74       200.38 o                         
  -7   9   9         45.60         72.37        93.33 o                         
  -6   9   9       1527.23       1239.04       144.46 o                         
  -5   9   9       2007.67       2199.96       214.09 o                         
  -4   9   9       9418.98       9836.04       311.27 o                         
  -3   9   9        382.32        496.00       104.26 o                         
  -2   9   9       2336.63       2486.66       203.10 o                         
  -1   9   9       1730.44       1964.02       216.31 o                         
   0   9   9         89.98         17.95        74.90 o                         
   1   9   9       4733.47       4942.57       283.16 o                         
   2   9   9      13823.36      13472.65       348.48 o                         
   3   9   9       1682.69       1606.96       129.79 o                         
   4   9   9        539.13        514.64       134.63 o                         
   5   9   9       1484.67       1639.85       237.15 o                         
   6   9   9         17.48        -34.11       138.51 o                         
   7   9   9        278.34        321.62       456.12 o                         
 -10  10   9         28.13        438.71       442.19 o                         
  -9  10   9         74.17         91.16       133.14 o                         
  -8  10   9       2212.08       2423.10       310.68 o                         
  -7  10   9        819.49        515.19       143.05 o                         
  -6  10   9        294.59        315.77       121.77 o                         
  -5  10   9       2473.09       2530.64       231.54 o                         
  -4  10   9       1744.76       1810.61       200.00 o                         
  -3  10   9      13220.45      13146.18       377.84 o                         
  -2  10   9      10291.24      10328.96       304.39 o                         
  -1  10   9        661.98        560.02       110.51 o                         
   0  10   9         60.95         20.81        78.95 o                         
   1  10   9       1917.30       2126.84       172.61 o                         
   2  10   9        180.48        296.15        90.93 o                         
   3  10   9          1.73        -80.22        80.22 o                         
   4  10   9       5516.12       5785.19       254.71 o                         
   5  10   9        197.08        310.92        97.66 o                         
   6  10   9       2962.01       3765.70       621.50 o                         
  -9  11   9       2173.35       1740.45       431.75 o                         
  -8  11   9        222.39        159.44       158.63 o                         
  -7  11   9       1960.07       2115.66       183.52 o                         
  -6  11   9       3000.91       3205.25       220.69 o                         
  -5  11   9        673.64        692.06       111.74 o                         
  -4  11   9        728.77        717.89       136.63 o                         
  -3  11   9       1358.27       1484.00       158.02 o                         
  -2  11   9       1706.75       1828.92       156.55 o                         
  -1  11   9        105.64         66.22        83.43 o                         
   0  11   9       2899.86       2686.56       156.27 o                         
   1  11   9      24135.79      22713.16       560.85 o                         
   2  11   9         91.80         11.48        89.79 o                         
   3  11   9        295.47        220.46       116.61 o                         
   4  11   9         21.02        -77.79        77.79 o                         
   5  11   9        574.33        599.98       224.66 o                         
  -8  12   9        593.30        573.57       296.86 o                         
  -7  12   9       7272.06       7333.83       307.92 o                         
  -6  12   9       1732.87       1629.37       183.04 o                         
  -5  12   9       1222.23       1307.07       162.57 o                         
  -4  12   9         11.78        -65.99        70.92 o                         
  -3  12   9        957.66        593.08       123.40 o                         
  -2  12   9       4585.11       4640.07       260.48 o                         
  -1  12   9         76.20          0.67        88.17 o                         
   0  12   9         35.65         24.28        92.16 o                         
   1  12   9        326.32        232.80        97.72 o                         
   2  12   9       2153.03       2521.48       155.73 o                         
   3  12   9         13.38          0.70       114.65 o                         
   4  12   9         23.99        122.80       188.81 o                         
   5  12   9       3095.21       2700.15       440.45 o                         
  -8  13   9        700.32        120.12       254.17 o                         
  -7  13   9        462.69        267.04       129.05 o                         
  -6  13   9       2721.95       2258.49       197.75 o                         
  -5  13   9        124.42        203.10       130.57 o                         
  -4  13   9       4801.79       4848.26       263.12 o                         
  -3  13   9        299.51        367.99        96.28 o                         
  -2  13   9       1888.48       2143.50       141.60 o                         
  -1  13   9       1484.70       1687.03       159.29 o                         
   0  13   9        334.85        239.10       105.57 o                         
   1  13   9        482.46        538.51       132.42 o                         
   2  13   9       1099.68       1344.53       387.90 o                         
   3  13   9        484.86        542.64       220.96 o                         
   4  13   9       1451.79       1464.10       353.40 o                         
  -6  14   9       1539.82       1573.76       358.63 o                         
  -5  14   9        480.58         96.29       152.80 o                         
  -4  14   9        758.84        573.36       161.20 o                         
  -3  14   9        663.69        364.90       163.67 o                         
  -2  14   9       1643.02       2112.42       253.83 o                         
  -1  14   9       2916.87       3896.20       266.03 o                         
   0  14   9       1335.95        827.00       192.65 o                         
   1  14   9          1.16        -56.91       114.71 o                         
   2  14   9         43.30       -175.83       280.29 o                         
   3  14   9       1865.98       1995.82       251.84 o                         
  -5  15   9         14.88       -123.98       210.62 o                         
  -4  15   9         74.52        123.95       208.59 o                         
  -3  15   9       3677.67       4803.17       445.67 o                         
  -2  15   9       1029.02        626.73       189.58 o                         
  -1  15   9         36.17        182.80       245.47 o                         
   0  15   9       1234.29       2919.50       381.26 o                         
   1  15   9       3037.33       4338.34       447.41 o                         
 -12   0  10       1357.80       1741.55       274.07 o                         
 -10   0  10       3271.40       3238.58       323.81 o                         
  -8   0  10      34648.04      33622.82      1089.28 o                         
  -6   0  10       2790.03       2676.29       222.82 o                         
  -4   0  10       4208.56       4460.94       194.80 o                         
  -2   0  10        872.51       1098.44       185.41 o                         
   0   0  10      43978.25      42787.39      1255.60 o                         
   2   0  10        153.96         25.10        83.18 o                         
   4   0  10       5208.07       5885.18       297.63 o                         
   6   0  10        334.95        211.86       111.21 o                         
   8   0  10       7132.60       8732.40       623.25 o                         
 -12   1  10       1384.82       1763.57       330.72 o                         
 -11   1  10        671.63        470.87       131.23 o                         
 -10   1  10        258.58        228.43       112.34 o                         
  -9   1  10       9759.91       9763.68       322.39 o                         
  -8   1  10       1310.45       1623.95       175.64 o                         
  -7   1  10        188.68        324.40       126.81 o                         
  -6   1  10        126.94         83.77        74.08 o                         
  -5   1  10       6146.78       6245.93       185.70 o                         
  -4   1  10      23296.37      22639.65       397.15 o                         
  -3   1  10       4873.42       5189.96       148.00 o                         
  -2   1  10        414.57        534.11        95.24 o                         
  -1   1  10        586.31        658.48        77.50 o                         
   0   1  10         22.83         23.00        56.75 o                         
   1   1  10        385.61        423.10        75.93 o                         
   2   1  10         15.99        -41.42        63.25 o                         
   3   1  10       7071.48       7197.08       229.19 o                         
   4   1  10       7663.17       7947.15       262.84 o                         
   5   1  10       6691.16       7190.26       272.60 o                         
   6   1  10        668.27        311.66       105.63 o                         
   7   1  10       1504.77       1911.59       171.29 o                         
   8   1  10       1171.94       1601.33       313.01 o                         
 -12   2  10          1.94         53.30       121.97 o                         
 -11   2  10        481.60        440.70       127.99 o                         
 -10   2  10        827.61       1168.18       226.15 o                         
  -9   2  10      11215.05      10741.59       335.69 o                         
  -8   2  10       1921.48       2093.92       195.40 o                         
  -7   2  10       3028.56       3029.26       283.42 o                         
  -6   2  10       2176.87       2278.96       149.24 o                         
  -5   2  10        233.75        297.45       116.59 o                         
  -4   2  10       5892.45       6114.54       174.25 o                         
  -3   2  10         10.64         71.20        55.64 o                         
  -2   2  10       1364.25       1475.80        95.40 o                         
  -1   2  10      13578.22      13030.38       272.21 o                         
   0   2  10       1361.88       1491.18        97.97 o                         
   1   2  10      19213.34      18114.77       486.34 o                         
   2   2  10         70.93         38.64        62.05 o                         
   3   2  10        116.45        185.71        76.34 o                         
   4   2  10       1064.94       1232.94       116.25 o                         
   5   2  10       2334.30       2700.73       250.52 o                         
   6   2  10          0.69        -22.15        84.93 o                         
   7   2  10       1047.75       1019.00       206.96 o                         
   8   2  10        393.27        598.47       206.72 o                         
 -12   3  10        853.14       1119.23       342.67 o                         
 -11   3  10       1314.73       1300.93       155.89 o                         
 -10   3  10        459.71        273.48       114.60 o                         
  -9   3  10        143.54         40.21        99.03 o                         
  -8   3  10       3105.44       3051.53       221.66 o                         
  -7   3  10        599.56        569.44       107.43 o                         
  -6   3  10       1299.46       1367.90       123.05 o                         
  -5   3  10      17785.38      18186.79       453.40 o                         
  -4   3  10      39517.30      38875.60       831.19 o                         
  -3   3  10       7997.75       7721.13       228.13 o                         
  -2   3  10        302.53        400.34        70.46 o                         
  -1   3  10       2853.08       2999.22       139.57 o                         
   0   3  10        846.99       1039.88       176.99 o                         
   1   3  10        460.49        620.12        77.26 o                         
   2   3  10        355.51        484.55        76.61 o                         
   3   3  10        319.21        309.49        92.40 o                         
   4   3  10      10842.04      10725.78       344.41 o                         
   5   3  10       1058.29       1393.61       158.05 o                         
   6   3  10         29.49        132.45        84.99 o                         
   7   3  10        242.00        163.01       118.58 o                         
   8   3  10       2175.66       1654.14       255.73 o                         
 -12   4  10       2572.90       2975.55       222.32 o                         
 -11   4  10       1059.44       1047.10       242.48 o                         
 -10   4  10        176.65        303.44       118.19 o                         
  -9   4  10          5.82         15.95        92.42 o                         
  -8   4  10      17293.16      17156.56       463.46 o                         
  -7   4  10          1.67         75.36        78.96 o                         
  -6   4  10        249.11        204.59       177.89 o                         
  -5   4  10         71.48        337.71       196.15 o                         
  -4   4  10        514.10        738.61       130.44 o                         
  -3   4  10        158.65        183.00        80.76 o                         
  -2   4  10        813.04        988.96       105.10 o                         
  -1   4  10        128.54         69.46        56.61 o                         
   0   4  10      54346.45      53623.63      1108.74 o                         
   1   4  10         72.05         60.48        73.44 o                         
   2   4  10       1856.21       1902.86       143.65 o                         
   3   4  10         79.21         78.87        78.89 o                         
   4   4  10         10.59         82.10        78.08 o                         
   5   4  10        309.83        293.55        95.24 o                         
   6   4  10         18.87         64.87        83.85 o                         
   7   4  10        193.86        172.83       126.39 o                         
 -11   5  10       1785.95       1594.33       165.09 o                         
 -10   5  10         32.64         57.17       104.28 o                         
  -9   5  10        853.38        662.71       119.62 o                         
  -8   5  10       4524.12       4913.57       386.47 o                         
  -7   5  10         44.14        137.00       103.12 o                         
  -6   5  10       1021.87       1134.64       233.31 o                         
  -5   5  10      25892.05      25272.41       592.63 o                         
  -4   5  10       6153.19       6158.04       217.31 o                         
  -3   5  10       4786.17       4763.32       209.92 o                         
  -2   5  10          2.72         12.02        67.30 o                         
  -1   5  10       4335.10       3996.67       191.66 o                         
   0   5  10        161.46        215.24        79.85 o                         
   1   5  10         36.10         -5.86        70.85 o                         
   2   5  10        122.15         98.23        79.25 o                         
   3   5  10        375.98        178.55        86.83 o                         
   4   5  10       6086.49       6186.64       220.37 o                         
   5   5  10       2012.24       2562.00       162.40 o                         
   6   5  10         95.87        120.59       102.16 o                         
   7   5  10        258.38        277.30       165.41 o                         
 -11   6  10        405.10        153.40       144.80 o                         
 -10   6  10        323.98        458.58       164.34 o                         
  -9   6  10      12148.62      12546.61       371.45 o                         
  -8   6  10        360.35        407.93       130.83 o                         
  -7   6  10       1861.75       1850.54       167.88 o                         
  -6   6  10         27.13         42.15        90.58 o                         
  -5   6  10       3690.43       3638.75       178.84 o                         
  -4   6  10         51.37         79.71        71.07 o                         
  -3   6  10         51.86         57.37        70.05 o                         
  -2   6  10          9.56        -26.83        68.57 o                         
  -1   6  10       6009.14       6069.59       278.08 o                         
   0   6  10       9337.08       8893.86       419.67 o                         
   1   6  10       9569.45       9090.32       296.21 o                         
   2   6  10       1756.63       2036.99       145.55 o                         
   3   6  10        207.66         70.38        81.69 o                         
   4   6  10        383.42        408.32       112.55 o                         
   5   6  10        448.57        603.55       121.12 o                         
   6   6  10         66.86        134.82       120.36 o                         
   7   6  10       2001.07       2480.34       422.17 o                         
 -11   7  10          7.83        282.52       121.02 o                         
 -10   7  10        801.67        776.51       138.97 o                         
  -9   7  10       1639.09       1799.17       176.25 o                         
  -8   7  10       6612.35       6628.55       387.16 o                         
  -7   7  10         66.82        145.06       143.23 o                         
  -6   7  10        520.29        555.40       277.81 o                         
  -5   7  10         10.03         -0.09        86.67 o                         
  -4   7  10      19635.59      18344.11       407.26 o                         
  -3   7  10       2761.24       3106.69       152.12 o                         
  -2   7  10       2073.93       2199.52       200.42 o                         
  -1   7  10       1576.64       1687.61       153.73 o                         
   0   7  10       3879.50       3863.03       240.86 o                         
   1   7  10        569.45        556.53       107.38 o                         
   2   7  10        656.43        816.24       108.15 o                         
   3   7  10       4400.61       4475.24       305.64 o                         
   4   7  10      15017.64      14287.00       462.79 o                         
   5   7  10       1621.90       1732.57       132.13 o                         
   6   7  10         33.83        243.57       124.83 o                         
   7   7  10         14.98        -25.60       147.16 o                         
 -10   8  10        195.47         54.57       124.58 o                         
  -9   8  10       1065.51       1016.57       154.77 o                         
  -8   8  10      10304.52      11123.51       636.73 o                         
  -7   8  10       2214.83       2385.52       220.19 o                         
  -6   8  10        530.48        484.89       114.49 o                         
  -5   8  10       1504.06       1600.79       176.91 o                         
  -4   8  10       1064.59       1369.94       114.07 o                         
  -3   8  10       2474.15       2484.00       157.35 o                         
  -2   8  10          4.30        -51.70        78.91 o                         
  -1   8  10       1279.39       1471.80       149.23 o                         
   0   8  10      12716.55      12370.26       373.27 o                         
   1   8  10       1091.39       1309.57       149.38 o                         
   2   8  10        189.25        183.44        88.05 o                         
   3   8  10        267.20        163.13        89.27 o                         
   4   8  10       4064.57       3997.98       231.18 o                         
   5   8  10        366.24        393.96        97.55 o                         
   6   8  10          3.55       -105.82       170.61 o                         
 -10   9  10        269.80        179.83       148.25 o                         
  -9   9  10       4765.78       5329.57       378.59 o                         
  -8   9  10        188.53         37.53       117.89 o                         
  -7   9  10       1348.50       1611.13       192.67 o                         
  -6   9  10       2960.83       3020.87       212.94 o                         
  -5   9  10       4277.73       3744.89       651.10 o                         
  -4   9  10      10643.86      10524.07       501.05 o                         
  -3   9  10       6030.58       6402.47       342.24 o                         
  -2   9  10        486.70        264.79       120.22 o                         
  -1   9  10        107.72        181.37       112.81 o                         
   0   9  10       1792.37       1808.28       148.61 o                         
   1   9  10       1165.87       1139.64       134.18 o                         
   2   9  10       2757.45       3396.42       331.53 o                         
   3   9  10       2469.04       2773.41       162.75 o                         
   4   9  10        125.57        105.02        93.20 o                         
   5   9  10       4518.63       3985.80       346.53 o                         
   6   9  10         52.62        232.32       236.78 o                         
  -9  10  10       2191.03       2174.20       272.92 o                         
  -8  10  10       2615.38       2941.75       212.90 o                         
  -7  10  10       6310.54       6658.45       432.37 o                         
  -6  10  10        362.22        444.84       138.96 o                         
  -5  10  10        407.28        613.16       126.25 o                         
  -4  10  10       1935.90       2001.47       439.58 o                         
  -3  10  10       1108.76       1311.93       172.58 o                         
  -2  10  10       1563.37       1663.07       273.03 o                         
  -1  10  10       9786.93      10290.88       336.48 o                         
   0  10  10        856.51       1085.36       112.52 o                         
   1  10  10       2104.76       1867.97       166.23 o                         
   2  10  10       2304.39       2756.60       206.16 o                         
   3  10  10       1844.37       1854.66       169.29 o                         
   4  10  10       1136.81        970.77       174.24 o                         
   5  10  10         25.56          0.12       188.61 o                         
  -9  11  10         22.60         17.49       172.32 o                         
  -8  11  10        535.61        347.04       135.15 o                         
  -7  11  10       1720.37       1499.67       241.51 o                         
  -6  11  10         63.31         -1.41       118.94 o                         
  -5  11  10        870.81       1106.65       268.96 o                         
  -4  11  10      21134.45      21210.43       519.56 o                         
  -3  11  10        692.91        733.41       113.83 o                         
  -2  11  10        346.54        294.43        95.37 o                         
  -1  11  10        200.20          2.52       121.84 o                         
   0  11  10        716.59        632.93       112.67 o                         
   1  11  10        369.49        392.67       107.00 o                         
   2  11  10          2.09        116.33        99.22 o                         
   3  11  10        226.13        180.54       100.70 o                         
   4  11  10       2529.08       2620.75       291.80 o                         
   5  11  10        801.03       1089.81       344.70 o                         
  -8  12  10       1251.27       1414.65       162.40 o                         
  -7  12  10        226.75        209.74       130.38 o                         
  -6  12  10        290.68        335.18       140.36 o                         
  -5  12  10         10.52         55.80        80.90 o                         
  -4  12  10          7.02        127.02        97.62 o                         
  -3  12  10        192.99        194.87       153.01 o                         
  -2  12  10         55.03        104.50        92.67 o                         
  -1  12  10       2287.75       2330.19       267.34 o                         
   0  12  10       5904.60       5829.90       260.84 o                         
   1  12  10        163.10        146.31       110.95 o                         
   2  12  10       1400.80       1726.86       164.92 o                         
   3  12  10       1930.33       1957.56       303.79 o                         
   4  12  10        168.41        217.12       206.72 o                         
  -7  13  10         30.36       -120.56       120.56 o                         
  -6  13  10        787.91        492.12       152.38 o                         
  -5  13  10       1829.33       1609.79       201.70 o                         
  -4  13  10        281.86        342.42       134.17 o                         
  -3  13  10        176.58        150.13       121.24 o                         
  -2  13  10        617.91        554.17       119.75 o                         
  -1  13  10        240.15        258.22       123.37 o                         
   0  13  10        470.00        193.70       146.60 o                         
   1  13  10       4055.46       4825.50       482.48 o                         
   2  13  10         29.21        -83.56       248.95 o                         
   3  13  10        483.46        214.06       204.25 o                         
  -6  14  10       1393.89       1217.43       227.61 o                         
  -5  14  10        967.98        450.33       156.95 o                         
  -4  14  10        742.09        423.88       154.89 o                         
  -3  14  10          2.06        231.83       157.55 o                         
  -2  14  10       4196.05       4674.38       366.46 o                         
  -1  14  10       1239.40       1431.35       223.79 o                         
   0  14  10       3217.24       4623.16       525.39 o                         
   1  14  10       1573.02       1416.30       339.48 o                         
  -3  15  10       2397.84       2021.19       341.22 o                         
  -2  15  10         27.18        184.54       236.76 o                         
  -1  15  10          2.18         -9.88       205.43 o                         
 -11   0  11       2725.01       2801.27       310.75 o                         
  -9   0  11       1513.43       1410.57       207.02 o                         
  -7   0  11         17.87         81.82       128.58 o                         
  -5   0  11      10140.42       9993.68       426.24 o                         
  -3   0  11        536.09        408.18       160.16 o                         
  -1   0  11      28298.84      26726.33       832.76 o                         
   1   0  11         13.64         22.83        85.39 o                         
   3   0  11      22672.72      22739.32       748.90 o                         
   5   0  11        209.37        160.61       190.63 o                         
   7   0  11       4747.96       4868.88       380.22 o                         
 -12   1  11        107.55        -42.94       162.47 o                         
 -11   1  11        641.97        815.27       142.94 o                         
 -10   1  11       4547.81       4548.62       232.43 o                         
  -9   1  11       7876.86       7477.38       309.93 o                         
  -8   1  11        326.78        203.73       104.05 o                         
  -7   1  11          0.76         45.18        86.20 o                         
  -6   1  11        267.91        401.65       100.12 o                         
  -5   1  11        396.59        459.01       109.01 o                         
  -4   1  11       5018.87       4728.55       215.86 o                         
  -3   1  11        781.88        942.75        89.23 o                         
  -2   1  11      13267.58      12939.33       321.46 o                         
  -1   1  11      12581.30      12721.47       418.06 o                         
   0   1  11       2469.02       2703.45       160.83 o                         
   1   1  11         40.26         41.83        66.44 o                         
   2   1  11        785.89        670.17       173.96 o                         
   3   1  11       3678.74       4131.01       189.08 o                         
   4   1  11       1326.96       1447.32       226.58 o                         
   5   1  11        232.19        238.22       139.04 o                         
   6   1  11        516.47        451.92       105.06 o                         
   7   1  11        480.19        687.67       167.42 o                         
 -12   2  11        702.56        621.10       216.77 o                         
 -11   2  11       1582.50       1562.68       161.84 o                         
 -10   2  11          3.42        253.63       144.23 o                         
  -9   2  11       1796.31       1870.84       161.67 o                         
  -8   2  11       1451.27       1384.35       201.37 o                         
  -7   2  11       1386.33       1526.86       140.45 o                         
  -6   2  11      30983.83      30899.59       707.21 o                         
  -5   2  11       3926.74       3622.68       185.18 o                         
  -4   2  11       1281.54       1500.14       136.47 o                         
  -3   2  11          3.19        -59.49        59.49 o                         
  -2   2  11       1331.04       1323.49        99.61 o                         
  -1   2  11       3890.92       3924.31       182.03 o                         
   0   2  11        896.54        796.41        86.06 o                         
   1   2  11         68.53         38.42        60.02 o                         
   2   2  11       7375.26       7241.47       265.04 o                         
   3   2  11       2598.50       2708.13       240.63 o                         
   4   2  11       2290.11       2704.26       183.20 o                         
   5   2  11         36.88        -13.37        82.80 o                         
   6   2  11        437.39        266.65       104.00 o                         
   7   2  11        160.92         17.96       135.15 o                         
 -12   3  11         68.71         60.54       177.16 o                         
 -11   3  11        485.25        397.76       156.30 o                         
 -10   3  11      10368.13      10081.47       339.32 o                         
  -9   3  11      11387.02      11308.62       355.31 o                         
  -8   3  11       1537.16       1812.50       156.86 o                         
  -7   3  11         35.78         26.93       100.75 o                         
  -6   3  11       1566.95       1971.69       256.69 o                         
  -5   3  11       1612.74       1668.66       139.12 o                         
  -4   3  11        187.70        254.17        84.50 o                         
  -3   3  11       1737.49       1591.95       127.72 o                         
  -2   3  11       5089.73       5019.74       184.49 o                         
  -1   3  11      26569.72      25433.13       676.69 o                         
   0   3  11         16.30         95.25        77.14 o                         
   1   3  11       2616.51       2695.34       161.26 o                         
   2   3  11       1565.87       1766.22       144.90 o                         
   3   3  11       7811.25       7940.12       312.30 o                         
   4   3  11       2641.30       3052.50       195.19 o                         
   5   3  11        340.11        218.77        98.33 o                         
   6   3  11       1134.95       1155.44       149.84 o                         
   7   3  11       1090.96       1813.36       223.20 o                         
 -11   4  11          7.29         27.09       119.28 o                         
 -10   4  11        281.65        438.15       324.71 o                         
  -9   4  11        548.32        637.79       156.98 o                         
  -8   4  11        140.21         72.85        96.12 o                         
  -7   4  11       2766.26       2512.70       265.15 o                         
  -6   4  11       6644.22       6407.61       444.57 o                         
  -5   4  11      28509.06      28237.66       746.30 o                         
  -4   4  11         83.28        107.16        84.81 o                         
  -3   4  11       1044.03       1239.62       128.40 o                         
  -2   4  11        222.71        333.86        96.99 o                         
  -1   4  11        764.72        851.26       105.92 o                         
   0   4  11        676.83        777.64       104.99 o                         
   1   4  11        286.95        291.60        90.69 o                         
   2   4  11         22.80        -96.57        96.57 o                         
   3   4  11       3121.17       3422.52       195.94 o                         
   4   4  11        215.35        370.89        95.39 o                         
   5   4  11          4.03         -2.58        88.92 o                         
   6   4  11         78.86         17.45       125.18 o                         
   7   4  11       9475.86       9525.74       341.51 o                         
 -11   5  11       1113.96       1074.14       221.10 o                         
 -10   5  11      11986.96      11807.96       375.09 o                         
  -9   5  11        564.01        382.55       119.48 o                         
  -8   5  11         85.45        129.74       109.13 o                         
  -7   5  11        653.57        379.09       173.26 o                         
  -6   5  11        560.10        584.69       121.91 o                         
  -5   5  11       2583.07       2682.53       213.02 o                         
  -4   5  11        238.96        189.01        88.11 o                         
  -3   5  11         59.41         13.99        70.90 o                         
  -2   5  11       4714.33       4746.73       198.31 o                         
  -1   5  11       7098.52       6752.39       273.96 o                         
   0   5  11        320.57        221.19       101.33 o                         
   1   5  11       1677.79       1994.08       186.88 o                         
   2   5  11       2468.73       2625.20       172.36 o                         
   3   5  11       2197.60       2119.06       160.99 o                         
   4   5  11       5165.18       5430.02       226.33 o                         
   5   5  11        277.84        195.01        97.33 o                         
   6   5  11       1187.17       1238.71       167.24 o                         
   7   5  11        408.82        599.45       175.00 o                         
 -11   6  11         76.33        159.31       132.36 o                         
 -10   6  11       2578.73       3294.53       238.00 o                         
  -9   6  11        339.10        281.16       128.68 o                         
  -8   6  11       1368.58       1506.87       229.61 o                         
  -7   6  11          7.04       -101.66       101.66 o                         
  -6   6  11      10726.57      10179.10       391.70 o                         
  -5   6  11       5341.09       5022.38       267.51 o                         
  -4   6  11        722.17        879.15       159.56 o                         
  -3   6  11       2825.40       3321.86       174.19 o                         
  -2   6  11       3625.35       3858.80       187.99 o                         
  -1   6  11        428.80        295.57        97.10 o                         
   0   6  11       3911.61       3937.68       242.86 o                         
   1   6  11        216.07        296.30        97.08 o                         
   2   6  11       8034.08       8405.42       296.04 o                         
   3   6  11         25.35         -5.45        85.87 o                         
   4   6  11       4063.33       4466.22       290.98 o                         
   5   6  11       1134.66       1350.49       140.33 o                         
   6   6  11        222.09        293.91       204.56 o                         
 -11   7  11        402.82        438.06       215.87 o                         
 -10   7  11        272.72        189.12       131.99 o                         
  -9   7  11       2808.35       2819.97       215.34 o                         
  -8   7  11       3348.31       3568.81       338.52 o                         
  -7   7  11        988.41        931.58       146.73 o                         
  -6   7  11        703.73       1820.99       433.49 o                         
  -5   7  11       1921.02       1820.82       222.06 o                         
  -4   7  11          0.71        -18.86        92.85 o                         
  -3   7  11        397.19        372.57       100.69 o                         
  -2   7  11       8396.63       8193.95       270.86 o                         
  -1   7  11      17803.23      17549.65       580.73 o                         
   0   7  11       3325.79       3347.32       222.84 o                         
   1   7  11        178.66        146.82       100.44 o                         
   2   7  11          4.78        -87.29        87.29 o                         
   3   7  11       5878.43       6091.63       225.30 o                         
   4   7  11         27.88         82.17        94.99 o                         
   5   7  11        725.38        561.51       137.77 o                         
   6   7  11        571.68        367.33       276.80 o                         
 -10   8  11        359.04        243.31       143.90 o                         
  -9   8  11          2.42         23.27       114.27 o                         
  -7   8  11       1010.95       1159.63       154.03 o                         
  -6   8  11        437.22        246.46       122.51 o                         
  -5   8  11       9122.16       9860.58       541.25 o                         
  -4   8  11         84.34        110.50       109.90 o                         
  -3   8  11        120.18        194.74        92.95 o                         
  -2   8  11       2439.91       2243.85       164.29 o                         
  -1   8  11       3483.50       3784.97       201.28 o                         
   0   8  11        318.94        233.60       110.91 o                         
   1   8  11        325.07        473.98       123.40 o                         
   2   8  11       1846.15       2009.54       142.51 o                         
   3   8  11       9789.81       9605.12       295.59 o                         
   4   8  11        738.06        673.27       115.04 o                         
   5   8  11        137.87         52.09       117.45 o                         
   6   8  11        837.60       1011.47       332.51 o                         
 -10   9  11       6678.39       7105.45       425.33 o                         
  -9   9  11       2308.45       2491.65       243.64 o                         
  -8   9  11        556.94        350.78       130.34 o                         
  -7   9  11        162.44        162.06       114.06 o                         
  -6   9  11        994.07        962.44       351.66 o                         
  -5   9  11        487.30        386.30       126.91 o                         
  -4   9  11        483.89        294.21       124.70 o                         
  -3   9  11       1294.21       1100.34       134.33 o                         
  -2   9  11      17177.28      16581.93       423.93 o                         
  -1   9  11        606.87        882.91       125.63 o                         
   0   9  11        407.02        287.60       113.42 o                         
   1   9  11         42.56          6.58        85.85 o                         
   2   9  11         17.15         16.81        92.73 o                         
   3   9  11        704.48        551.15       201.02 o                         
   4   9  11       2399.48       2736.31       246.11 o                         
   5   9  11       1556.67       1631.60       244.82 o                         
  -9  10  11        177.69        214.07       134.95 o                         
  -8  10  11         19.12          7.38       118.83 o                         
  -7  10  11          6.41        125.57       179.92 o                         
  -6  10  11       8843.67       9634.02       372.64 o                         
  -5  10  11       1725.41       1552.97       178.36 o                         
  -4  10  11        569.54        549.19       136.44 o                         
  -3  10  11       2716.59       2743.50       306.56 o                         
  -2  10  11        288.39        232.40       103.36 o                         
  -1  10  11       2446.79       2876.71       269.35 o                         
   0  10  11        342.58        273.54        97.26 o                         
   1  10  11          1.08        -32.79        90.37 o                         
   2  10  11        536.49        440.83       114.60 o                         
   3  10  11       2724.69       2841.03       213.71 o                         
   4  10  11        271.10        215.03       194.11 o                         
  -8  11  11        244.24        128.05       165.59 o                         
  -7  11  11        444.22        458.84       150.36 o                         
  -6  11  11        115.18         16.63       127.97 o                         
  -5  11  11         23.13        -83.82       117.60 o                         
  -4  11  11        905.56        976.24       157.26 o                         
  -3  11  11        315.35         44.68       130.50 o                         
  -2  11  11        293.30        367.02       111.57 o                         
  -1  11  11       4802.08       4799.99       237.00 o                         
   0  11  11       1210.36       1241.64       167.92 o                         
   1  11  11       1920.45       2461.30       281.00 o                         
   2  11  11       1400.74       1455.26       205.96 o                         
   3  11  11       6595.51       6107.75       298.47 o                         
   4  11  11        521.14        233.05       237.21 o                         
  -7  12  11        321.99        114.30       151.15 o                         
  -6  12  11       3143.31       3188.89       328.98 o                         
  -5  12  11       6937.67       7515.22       410.29 o                         
  -4  12  11       1337.29       1402.31       190.35 o                         
  -3  12  11       1011.72        853.22       136.81 o                         
  -2  12  11        197.02        352.95       116.70 o                         
  -1  12  11        464.81        562.24       120.96 o                         
   0  12  11        352.85        373.78       184.36 o                         
   1  12  11       1625.37       1595.39       176.71 o                         
   2  12  11        246.12        287.55       139.61 o                         
   3  12  11       2303.09       1954.49       268.80 o                         
  -6  13  11         31.50         51.32       135.75 o                         
  -5  13  11        782.48        585.28       234.79 o                         
  -4  13  11       1963.72       2603.49       317.80 o                         
  -3  13  11        317.04        310.42       126.32 o                         
  -2  13  11       3059.72       3913.43       323.72 o                         
  -1  13  11        105.79        155.60       125.58 o                         
   0  13  11       2403.24       2100.12       230.88 o                         
   1  13  11       3327.99       4006.09       538.81 o                         
   2  13  11        919.36        899.76       219.58 o                         
  -4  14  11       1302.23       1235.54       416.95 o                         
  -3  14  11         49.88        -53.19       156.66 o                         
  -2  14  11        212.59        500.81       362.98 o                         
  -1  14  11        234.53        123.48       134.33 o                         
   0  14  11       1011.51        402.70       243.73 o                         
 -10   0  12        380.70        226.62       169.64 o                         
  -8   0  12       2004.89       1967.89       280.29 o                         
  -6   0  12      28838.86      28001.20       938.29 o                         
  -4   0  12        920.69        863.49       182.80 o                         
  -2   0  12      33830.03      33442.85      1453.66 o                         
   0   0  12        869.54        935.94       174.09 o                         
   2   0  12      10478.75      10513.78       437.00 o                         
   4   0  12       4951.18       5367.22       447.41 o                         
   6   0  12         14.84         66.15       259.40 o                         
 -11   1  12       1475.39        938.96       211.52 o                         
 -10   1  12        366.75        337.66       122.04 o                         
  -9   1  12       2198.50       2508.74       232.41 o                         
  -8   1  12       2695.20       2868.68       200.89 o                         
  -7   1  12      15532.26      15182.51       764.14 o                         
  -6   1  12       4414.77       4449.23       289.00 o                         
  -5   1  12       1122.59       1203.33       152.68 o                         
  -4   1  12         15.35        -36.15        94.68 o                         
  -3   1  12      14162.38      13330.91       698.97 o                         
  -2   1  12      10109.04      10347.23       408.67 o                         
  -1   1  12         12.89         26.77        74.81 o                         
   0   1  12        335.34        406.76       139.25 o                         
   1   1  12       3651.65       4044.52       305.79 o                         
   2   1  12       1882.13       1938.52       211.52 o                         
   3   1  12        373.05        448.95       110.67 o                         
   4   1  12         85.33        -28.72        94.17 o                         
   5   1  12       1147.32        778.78       196.69 o                         
   6   1  12       3960.13       4656.48       390.49 o                         
 -11   2  12      14162.31      14272.24       452.52 o                         
 -10   2  12       1381.80       1554.18       237.21 o                         
  -9   2  12         83.06        -72.67        97.75 o                         
  -8   2  12        235.27        189.86       129.16 o                         
  -7   2  12       3668.70       3523.65       212.82 o                         
  -6   2  12       3220.68       3536.72       307.94 o                         
  -5   2  12         86.58         25.74       119.25 o                         
  -4   2  12         25.57         22.51       103.21 o                         
  -3   2  12       8138.68       7790.33       337.27 o                         
  -2   2  12       8608.33       8625.74       587.30 o                         
  -1   2  12          0.50         84.11        86.71 o                         
   0   2  12        706.52        773.77       143.02 o                         
   1   2  12       9814.11       9947.25       330.17 o                         
   2   2  12        828.79       1032.28       124.77 o                         
   3   2  12       3613.62       4409.07       472.14 o                         
   4   2  12       1423.86       1475.82       203.66 o                         
   5   2  12        220.46        320.85       108.47 o                         
   6   2  12        201.39        394.11       136.50 o                         
 -11   3  12          1.58        353.49       213.40 o                         
 -10   3  12         24.63       -111.79       111.79 o                         
  -9   3  12          0.81        -43.40       110.50 o                         
  -8   3  12       4217.42       4241.80       216.34 o                         
  -7   3  12       6472.22       5969.00       270.16 o                         
  -6   3  12       7818.40       7017.93       333.94 o                         
  -5   3  12          1.34        -11.96        91.75 o                         
  -4   3  12       1939.96       2142.27       189.53 o                         
  -3   3  12       6213.28       6363.50       302.76 o                         
  -2   3  12       8046.28       7948.85       276.23 o                         
  -1   3  12       1782.35       2428.96       159.60 o                         
   0   3  12         11.92         40.41        79.48 o                         
   1   3  12       1256.86       1471.21       149.50 o                         
   2   3  12         94.79        101.59       125.96 o                         
   3   3  12       1551.32       1460.54       205.19 o                         
   4   3  12        178.58        155.71       113.22 o                         
   5   3  12       1441.09       1621.75       187.49 o                         
   6   3  12       7144.37       7010.34       328.54 o                         
 -11   4  12       2759.87       2701.50       216.92 o                         
 -10   4  12       8658.03       8453.11       406.32 o                         
  -9   4  12        526.73        560.57       130.60 o                         
  -8   4  12        138.45         69.07       108.50 o                         
  -7   4  12        454.43        654.20       133.71 o                         
  -6   4  12        386.09        369.31       144.01 o                         
  -5   4  12        143.34         60.07        96.55 o                         
  -4   4  12       1782.88       1959.16       440.45 o                         
  -3   4  12          8.32        -74.25        94.68 o                         
  -2   4  12       3297.64       3525.17       231.47 o                         
  -1   4  12       3188.14       3430.55       278.02 o                         
   0   4  12         68.89         40.28        88.84 o                         
   1   4  12        148.75         57.01        95.70 o                         
   2   4  12      25845.50      24649.22       661.62 o                         
   3   4  12        879.38       1087.02       131.40 o                         
   4   4  12         30.73        134.05        99.91 o                         
   5   4  12         87.73        111.13       128.15 o                         
   6   4  12       1004.98       1386.94       190.63 o                         
 -11   5  12         88.61        163.90       125.57 o                         
 -10   5  12       2891.62       3119.59       264.85 o                         
  -9   5  12        423.60        323.09       134.23 o                         
  -8   5  12          0.05          8.69       114.10 o                         
  -7   5  12       9064.58       8350.77       331.65 o                         
  -6   5  12       7445.44       6985.35       295.70 o                         
  -5   5  12        395.81        513.57       196.72 o                         
  -4   5  12       4172.16       4053.54       247.39 o                         
  -3   5  12      14269.71      13782.07       507.66 o                         
  -2   5  12       4120.38       4728.69       398.53 o                         
  -1   5  12        847.52       1023.62       121.36 o                         
   0   5  12       2238.77       2350.06       254.45 o                         
   1   5  12       2815.95       3181.14       193.33 o                         
   2   5  12       2325.00       2411.52       548.39 o                         
   3   5  12        120.46         41.81        99.81 o                         
   4   5  12          0.10        -97.10        97.57 o                         
   5   5  12       1618.73       1514.95       235.62 o                         
   6   5  12        557.33        499.82       144.26 o                         
 -10   6  12        495.92        453.34       255.06 o                         
  -9   6  12          1.57       -113.81       113.81 o                         
  -8   6  12          2.65        -28.01       112.13 o                         
  -7   6  12       9967.29       9264.93       355.94 o                         
  -6   6  12         51.33         98.62       149.63 o                         
  -5   6  12       2383.16       2417.03       197.29 o                         
  -4   6  12         63.94         -5.69       123.03 o                         
  -3   6  12      13521.40      12541.50       696.36 o                         
  -2   6  12        162.17        240.05       110.59 o                         
  -1   6  12       2145.19       2283.39       197.57 o                         
   0   6  12       1036.25       1324.20       150.33 o                         
   1   6  12       5475.18       5600.35       242.74 o                         
   2   6  12       5518.65       5994.96       566.50 o                         
   3   6  12        363.07        260.24       121.37 o                         
   4   6  12         30.08         73.83        99.59 o                         
   5   6  12        567.76        688.01       148.56 o                         
 -10   7  12        858.25        724.99       177.09 o                         
  -9   7  12        325.49         86.15       124.53 o                         
  -8   7  12        388.79        276.05       130.60 o                         
  -7   7  12       3690.27       3776.32       243.56 o                         
  -6   7  12       6125.29       6075.68       294.75 o                         
  -5   7  12        673.88        787.46       139.19 o                         
  -4   7  12        507.87        362.09       206.40 o                         
  -3   7  12         12.42          6.48       111.70 o                         
  -2   7  12      11664.30      12027.84       484.58 o                         
  -1   7  12         34.80         34.33        96.99 o                         
   0   7  12       3887.63       4123.24       322.75 o                         
   1   7  12         36.07         32.38        95.94 o                         
   2   7  12       1370.63       1707.40       191.93 o                         
   3   7  12         34.88         26.88        95.86 o                         
   4   7  12        558.59        472.49       209.44 o                         
   5   7  12       1490.52       1602.24       281.51 o                         
 -10   8  12       1284.15       1360.69       243.08 o                         
  -9   8  12       1333.41       1450.44       178.68 o                         
  -8   8  12          1.41        -53.54       123.06 o                         
  -7   8  12       1317.70       1138.42       214.59 o                         
  -6   8  12       4559.64       4825.92       349.17 o                         
  -5   8  12          4.88         69.35       149.18 o                         
  -4   8  12       1040.44        853.88       136.52 o                         
  -3   8  12       3063.72       3172.45       255.91 o                         
  -2   8  12       8805.38       9386.17       324.30 o                         
  -1   8  12          0.01         46.86       102.83 o                         
   0   8  12        151.96        -11.32       119.41 o                         
   1   8  12          6.04        -43.45       116.93 o                         
   2   8  12       5857.94       5430.21       426.41 o                         
   3   8  12        132.83        174.96       103.83 o                         
   4   8  12        453.28        502.69       148.11 o                         
   5   8  12         50.28        644.14       562.31 o                         
  -9   9  12          0.45        -17.43       136.08 o                         
  -8   9  12        854.51        946.67       159.11 o                         
  -7   9  12      11245.42      10867.21       646.80 o                         
  -6   9  12        488.09        568.42       191.01 o                         
  -5   9  12       1395.73       1255.34       187.56 o                         
  -4   9  12        203.85        130.67       114.63 o                         
  -3   9  12       2009.07       2146.06       221.77 o                         
  -2   9  12       2807.66       3035.57       199.16 o                         
  -1   9  12       1184.71       1186.83       149.03 o                         
   0   9  12         31.66        -37.35        99.19 o                         
   1   9  12          2.66        -41.13        96.10 o                         
   2   9  12        551.34        495.38       155.06 o                         
   3   9  12        280.62        185.50       133.75 o                         
   4   9  12       3080.55       2468.25       277.00 o                         
  -8  10  12        269.18        284.71       146.93 o                         
  -7  10  12        724.31        680.63       171.95 o                         
  -6  10  12        403.82        315.19       187.50 o                         
  -5  10  12        179.60        378.44       136.05 o                         
  -4  10  12         18.73         -2.27       125.89 o                         
  -3  10  12       2649.61       2725.38       344.70 o                         
  -2  10  12        894.70        888.61       255.00 o                         
  -1  10  12        625.53        283.35       130.57 o                         
   0  10  12        645.47        796.53       123.17 o                         
   1  10  12       5057.52       5473.49       535.92 o                         
   2  10  12       1093.25       1325.30       161.15 o                         
   3  10  12       1718.30       1544.26       242.36 o                         
  -8  11  12       1828.80       1991.63       422.24 o                         
  -7  11  12        414.21        348.04       149.71 o                         
  -6  11  12       2265.00       2212.85       212.55 o                         
  -5  11  12       2819.15       3074.22       249.10 o                         
  -4  11  12        119.93        136.16       147.01 o                         
  -3  11  12        938.58        825.22       156.23 o                         
  -2  11  12       5522.71       5443.14       362.49 o                         
  -1  11  12        307.16        144.86       107.21 o                         
   0  11  12          1.13       -129.66       129.66 o                         
   1  11  12       1168.55       1158.59       273.08 o                         
   2  11  12        395.67        303.44       220.85 o                         
   3  11  12         35.65        -93.97       183.15 o                         
  -7  12  12        171.81        306.58       296.82 o                         
  -6  12  12        769.82        387.72       156.59 o                         
  -5  12  12          0.86       -114.18       130.96 o                         
  -4  12  12       1592.05       1614.69       208.65 o                         
  -3  12  12        250.62         72.23       118.00 o                         
  -2  12  12        952.38       1052.97       155.37 o                         
  -1  12  12        674.84        773.40       150.73 o                         
   0  12  12         25.07        -86.39       136.23 o                         
   1  12  12       1545.89       1518.93       192.68 o                         
   2  12  12       2225.32       1862.50       290.73 o                         
  -5  13  12         12.20        111.32       155.34 o                         
  -4  13  12       1402.15       1183.34       222.84 o                         
  -3  13  12       3510.87       3829.61       539.09 o                         
  -2  13  12         50.86        284.84       239.37 o                         
  -1  13  12          0.04        -65.75       127.51 o                         
   0  13  12        276.40        414.39       238.42 o                         
 -11   0  13       4344.52       5583.09       680.70 o                         
  -9   0  13       3502.40       3146.71       287.98 o                         
  -7   0  13       9004.16       9353.20       972.30 o                         
  -5   0  13       4807.82       5217.50       396.93 o                         
  -3   0  13        234.37        757.30       198.46 o                         
  -1   0  13       6550.68       6416.99       445.67 o                         
   1   0  13       2888.57       2964.77       342.96 o                         
   3   0  13       1000.85       1028.88       257.65 o                         
   5   0  13       8570.14       8958.71       624.99 o                         
 -11   1  13        119.75        380.34       405.61 o                         
 -10   1  13         32.69       -111.61       111.61 o                         
  -9   1  13       1097.36       1171.77       214.63 o                         
  -8   1  13       7389.58       7062.10       470.39 o                         
  -7   1  13       3917.54       4291.01       241.57 o                         
  -6   1  13        395.13        456.69       136.92 o                         
  -5   1  13        255.87        228.22       166.26 o                         
  -4   1  13       4063.38       3942.98       263.75 o                         
  -3   1  13       1339.72       1679.82       191.46 o                         
  -2   1  13       1190.22       1243.04       165.57 o                         
  -1   1  13       1422.08       1511.31       185.58 o                         
   0   1  13       5593.08       5650.59       311.62 o                         
   1   1  13       9602.30       9513.93       618.89 o                         
   2   1  13          0.31       -108.33       108.33 o                         
   3   1  13        124.54          7.07       145.37 o                         
   4   1  13        493.43        634.05       357.76 o                         
   5   1  13         34.51        371.01       165.52 o                         
   6   1  13        325.94         33.65       136.24 o                         
 -11   2  13       1575.87       1397.94       304.06 o                         
 -10   2  13        104.74         27.33       117.92 o                         
  -9   2  13         85.39        143.44       119.61 o                         
  -8   2  13       4153.52       4306.56       222.81 o                         
  -7   2  13       2924.29       3118.87       213.19 o                         
  -6   2  13       1127.96       1146.68       165.31 o                         
  -5   2  13        339.60        407.37       177.57 o                         
  -4   2  13      21772.22      21297.55       712.74 o                         
  -3   2  13        964.09       1050.09       241.12 o                         
  -2   2  13       1399.94       1915.91       257.65 o                         
  -1   2  13       2616.34       2760.08       315.10 o                         
   0   2  13        158.21        192.24       125.63 o                         
   1   2  13        395.16        604.92       151.40 o                         
   2   2  13         65.67        107.77       128.82 o                         
   3   2  13       2812.66       3129.69       272.02 o                         
   4   2  13       8204.91       8774.90      1083.72 o                         
   5   2  13        558.59        228.24       142.64 o                         
 -11   3  13         49.93        207.54       234.62 o                         
 -10   3  13         17.98         74.18       119.84 o                         
  -9   3  13        578.79        556.68       203.03 o                         
  -8   3  13       5048.41       5027.28       263.36 o                         
  -7   3  13       4122.87       3896.57       303.75 o                         
  -6   3  13        794.46        669.74       156.46 o                         
  -5   3  13          8.09        -59.23       109.37 o                         
  -4   3  13        739.56       1031.40       291.60 o                         
  -3   3  13        216.38        195.85       133.18 o                         
  -2   3  13         35.75         67.00       112.39 o                         
  -1   3  13       2305.59       2458.27       225.69 o                         
   0   3  13       7968.49       8030.66       304.18 o                         
   1   3  13      15309.04      15233.49       456.59 o                         
   2   3  13        456.33        505.78       115.49 o                         
   3   3  13       1094.24       1351.76       311.62 o                         
   4   3  13          0.75         55.60       110.48 o                         
   5   3  13         61.36         65.71       137.36 o                         
 -11   4  13         90.01        369.48       186.07 o                         
 -10   4  13          4.97         33.02       123.02 o                         
  -9   4  13       3697.59       3578.33       243.84 o                         
  -8   4  13         96.69        198.08       124.38 o                         
  -7   4  13        175.46        160.64       117.82 o                         
  -6   4  13       2058.49       1929.53       185.41 o                         
  -5   4  13        650.34        617.53       169.74 o                         
  -4   4  13       4693.04       4451.33       280.29 o                         
  -3   4  13      21298.88      20629.76       995.80 o                         
  -2   4  13        397.40        564.00       164.06 o                         
  -1   4  13          8.59       -115.39       127.96 o                         
   0   4  13         14.40         -8.66        93.44 o                         
   1   4  13       1158.44       1521.96       159.21 o                         
   2   4  13       1417.27       2335.66       315.10 o                         
   3   4  13       2718.97       2506.02       242.47 o                         
   4   4  13        759.04        810.84       172.65 o                         
   5   4  13       5106.53       5246.85       382.13 o                         
 -10   5  13        230.12         67.63       146.39 o                         
  -9   5  13       2685.71       3056.14       237.42 o                         
  -8   5  13       6699.27       6659.37       311.46 o                         
  -7   5  13       1148.68       1138.20       262.12 o                         
  -6   5  13        118.56        163.42       117.94 o                         
  -5   5  13       3584.89       3484.35       245.09 o                         
  -4   5  13       3716.82       3395.93       245.87 o                         
  -3   5  13         85.51        259.00       126.17 o                         
  -2   5  13        326.41        162.75       124.88 o                         
  -1   5  13         20.94         68.04        90.65 o                         
   0   5  13       7461.72       7248.62       355.14 o                         
   1   5  13        966.21       1081.32       185.93 o                         
   2   5  13          0.16        187.55       117.66 o                         
   3   5  13         97.69        134.79       125.97 o                         
   4   5  13        239.32        203.16       136.32 o                         
   5   5  13       1175.19       1664.06       237.13 o                         
 -10   6  13        195.52        174.60       170.20 o                         
  -9   6  13        717.05        603.78       189.24 o                         
  -8   6  13       6787.55       7120.54       322.30 o                         
  -7   6  13        311.04        208.10       129.05 o                         
  -6   6  13        166.13        312.98       126.06 o                         
  -5   6  13        485.56        289.63       137.20 o                         
  -4   6  13      10681.92      10429.88       433.46 o                         
  -3   6  13       1126.68        890.71       161.60 o                         
  -2   6  13        564.99        463.21       144.61 o                         
  -1   6  13          5.08        -50.96        86.39 o                         
   0   6  13        191.63        113.59       105.10 o                         
   1   6  13        223.23        241.09       112.90 o                         
   2   6  13        737.41       1079.00       144.13 o                         
   3   6  13         43.71        -34.26        99.30 o                         
   4   6  13       2901.96       2783.62       238.84 o                         
   5   6  13        219.63        349.50       201.02 o                         
 -10   7  13         45.04        211.05       140.58 o                         
  -9   7  13       2719.18       2835.23       247.60 o                         
  -8   7  13        320.76        369.74       183.99 o                         
  -7   7  13       3667.06       3674.51       241.93 o                         
  -6   7  13       1393.51       1162.04       248.04 o                         
  -5   7  13       2954.35       3373.46       265.59 o                         
  -4   7  13         37.53         73.26       124.08 o                         
  -3   7  13       1098.28        665.03       231.54 o                         
  -2   7  13        380.30        169.35       180.18 o                         
  -1   7  13         27.44        -19.25        93.11 o                         
   0   7  13       4250.44       4163.67       282.48 o                         
   1   7  13       2986.57       2965.10       312.49 o                         
   2   7  13       2265.44       3355.75       244.74 o                         
   3   7  13        221.34        159.28       131.45 o                         
   4   7  13        181.22        150.68       141.71 o                         
  -9   8  13        462.63        433.08       227.42 o                         
  -8   8  13       1880.06       1806.36       245.14 o                         
  -7   8  13        948.03        552.56       158.01 o                         
  -6   8  13        156.02        184.10       134.17 o                         
  -5   8  13       3564.79       3290.32       344.70 o                         
  -4   8  13       2319.18       1881.16       206.72 o                         
  -3   8  13       4573.58       5039.33       301.11 o                         
  -2   8  13       1476.88       1424.96       196.93 o                         
  -1   8  13        459.88        307.26       117.03 o                         
   0   8  13         20.94         30.09       110.33 o                         
   1   8  13        176.89        192.75       137.17 o                         
   2   8  13        389.21        173.34       133.67 o                         
   3   8  13        260.00        181.69       142.43 o                         
   4   8  13        247.77        302.92       268.10 o                         
  -8   9  13       3910.87       4156.36       289.34 o                         
  -7   9  13        530.61        238.00       143.96 o                         
  -6   9  13        141.23         96.18       134.63 o                         
  -5   9  13          1.48         -6.69       133.01 o                         
  -4   9  13         19.07        -75.11       125.35 o                         
  -3   9  13        121.00        -31.44       128.28 o                         
  -2   9  13        236.05        183.71       138.83 o                         
  -1   9  13       2401.55       2407.93       226.97 o                         
   0   9  13      13316.68      12891.49       591.69 o                         
   1   9  13        187.37         74.19       125.35 o                         
   2   9  13          4.53         68.84       169.77 o                         
   3   9  13         29.15        185.35       131.22 o                         
  -8  10  13       2986.02       2918.22       338.83 o                         
  -7  10  13         72.34        130.59       137.72 o                         
  -6  10  13        111.74        127.60       141.42 o                         
  -5  10  13         52.97        119.54       144.17 o                         
  -4  10  13       4988.16       5109.30       315.50 o                         
  -3  10  13        997.11       1203.85       190.12 o                         
  -2  10  13       1269.36       1656.27       207.40 o                         
  -1  10  13        889.23        766.87       165.57 o                         
   0  10  13        645.16        616.69       154.90 o                         
   1  10  13         18.49        -59.76       126.31 o                         
   2  10  13        132.62        125.61       164.06 o                         
  -7  11  13        926.45       1004.72       283.90 o                         
  -6  11  13         82.85        -80.57       136.28 o                         
  -5  11  13        436.59        196.05       158.13 o                         
  -4  11  13        798.38        714.98       188.13 o                         
  -3  11  13          3.12       -130.33       130.33 o                         
  -2  11  13        369.01        500.87       172.27 o                         
  -1  11  13        368.39        267.78       306.45 o                         
   0  11  13         23.48        158.40       138.71 o                         
   1  11  13       5067.03       5608.78       389.19 o                         
  -5  12  13        975.29        537.94       276.80 o                         
  -4  12  13       1759.96       2029.90       459.60 o                         
  -3  12  13       4733.40       5429.51       320.62 o                         
  -2  12  13        168.69        -56.51       159.24 o                         
  -1  12  13         10.44        192.07       138.31 o                         
   0  12  13          1.85        -65.45       131.75 o                         
 -10   0  14       5666.71       6037.67       418.04 o                         
  -8   0  14         88.76         -9.45       156.95 o                         
  -6   0  14        918.02        967.95       229.80 o                         
  -2   0  14        154.31        100.97       177.57 o                         
   0   0  14      16728.08      16362.80       854.79 o                         
   2   0  14       2274.59       2470.35       358.63 o                         
   4   0  14       2589.58       3036.14       403.89 o                         
 -10   1  14        202.21        391.56       146.60 o                         
  -9   1  14        217.51        364.55       129.19 o                         
  -8   1  14          3.47         -1.03       117.33 o                         
  -7   1  14        323.79        263.80       133.57 o                         
  -6   1  14       5162.72       4977.90       288.78 o                         
  -5   1  14      13368.60      13722.09       521.91 o                         
  -4   1  14       5503.96       5671.63       373.82 o                         
  -3   1  14        247.25        382.01       162.37 o                         
  -2   1  14         18.04        113.98       125.40 o                         
  -1   1  14       4385.88       4168.17       276.85 o                         
   0   1  14        442.34        611.93       151.41 o                         
   1   1  14         37.66          6.80       120.46 o                         
   2   1  14        406.17        334.58       158.42 o                         
   3   1  14       4353.96       5144.38       473.53 o                         
   4   1  14       1873.13       2208.88       245.99 o                         
   5   1  14        764.95        397.03       185.24 o                         
 -10   2  14        616.75        773.93       307.16 o                         
  -9   2  14      13212.77      12840.25       422.40 o                         
  -8   2  14       1355.97       1091.89       164.00 o                         
  -7   2  14         25.03         90.34       118.53 o                         
  -6   2  14        699.01        595.74       151.40 o                         
  -5   2  14        154.82        229.05       227.19 o                         
  -4   2  14        455.54        449.81       138.39 o                         
  -3   2  14        811.40        622.27       236.76 o                         
  -2   2  14       2305.83       2489.50       316.85 o                         
  -1   2  14      18237.38      17955.82       712.34 o                         
   0   2  14       1019.00       1180.34       254.17 o                         
   1   2  14        311.21        348.18       203.69 o                         
   2   2  14       2116.34       2362.99       336.87 o                         
   3   2  14       1766.51       1923.47       229.56 o                         
   4   2  14        156.43         88.01       185.41 o                         
   5   2  14         19.77        193.46       149.82 o                         
 -10   3  14        357.57        231.34       190.29 o                         
  -9   3  14         58.24        155.29       137.82 o                         
  -8   3  14          4.81        108.43       164.43 o                         
  -7   3  14         10.03        -85.19       107.86 o                         
  -6   3  14       7360.61       6966.79       348.72 o                         
  -5   3  14      10567.95      11136.85       459.34 o                         
  -4   3  14       3634.90       3560.13       284.64 o                         
  -3   3  14          0.31        -52.91       110.99 o                         
  -2   3  14        495.60        571.64       157.55 o                         
  -1   3  14        857.04        428.90       145.56 o                         
   0   3  14          7.50        -73.43       125.96 o                         
   1   3  14        366.97        140.37       140.19 o                         
   2   3  14        507.10        429.67       158.62 o                         
   3   3  14       2131.22       2291.59       246.05 o                         
   4   3  14        437.75        456.57       178.96 o                         
 -10   4  14       2948.92       2627.03       443.93 o                         
  -9   4  14       1209.93        432.56       200.96 o                         
  -8   4  14       6481.99       6515.52       312.43 o                         
  -7   4  14         26.74        -64.50       117.79 o                         
  -6   4  14        724.01        867.92       167.99 o                         
  -5   4  14         37.93         76.92       130.89 o                         
  -4   4  14       1161.09       1106.23       176.45 o                         
  -3   4  14         84.05         26.77       112.59 o                         
  -2   4  14       8667.81       8926.58       400.66 o                         
  -1   4  14        980.87        662.67       160.76 o                         
   0   4  14       6072.10       6414.82       343.35 o                         
   1   4  14       2142.76       2289.22       231.98 o                         
   2   4  14        944.83       1439.11       243.73 o                         
   3   4  14         21.44        -36.77       142.52 o                         
   4   4  14       2513.02       2278.22       250.33 o                         
 -10   5  14        230.90       -199.33       207.17 o                         
  -9   5  14        577.62        449.96       156.78 o                         
  -8   5  14          4.81         12.32       123.31 o                         
  -7   5  14        622.07        546.42       149.98 o                         
  -6   5  14        543.29        507.62       435.23 o                         
  -5   5  14      13075.83      12508.44       571.89 o                         
  -4   5  14       1308.10       1250.84       183.65 o                         
  -3   5  14          8.26         77.32       124.26 o                         
  -2   5  14        819.22        740.50       158.67 o                         
  -1   5  14       3166.93       3155.36       362.98 o                         
   0   5  14       2222.95       2162.43       224.04 o                         
   1   5  14          8.60        206.15       141.42 o                         
   2   5  14       1086.26        554.55       163.50 o                         
   3   5  14       4052.80       4444.83       316.68 o                         
   4   5  14       2789.65       2905.19       248.94 o                         
  -9   6  14       7816.89       8054.22       397.20 o                         
  -8   6  14          6.28          1.57       127.70 o                         
  -7   6  14        693.56        794.67       159.43 o                         
  -6   6  14        804.15       1145.52       269.84 o                         
  -5   6  14        128.93        197.32       142.20 o                         
  -4   6  14         76.31        -47.24       121.57 o                         
  -3   6  14        664.15        535.99       155.54 o                         
  -2   6  14        787.87        504.67       148.93 o                         
  -1   6  14       9848.78       9883.94       967.07 o                         
   0   6  14       1177.26       1474.06       202.43 o                         
   1   6  14        449.68        410.65       133.30 o                         
   2   6  14        899.38        552.69       180.51 o                         
   3   6  14       3800.71       4112.18       256.49 o                         
   4   6  14        669.18        621.50       295.95 o                         
  -9   7  14          8.88        112.07       158.12 o                         
  -8   7  14         56.38         59.27       138.59 o                         
  -7   7  14       1277.88       1358.14       184.82 o                         
  -6   7  14       2041.19       1925.24       205.36 o                         
  -5   7  14       4054.29       4183.75       329.03 o                         
  -4   7  14        879.47       1003.90       193.96 o                         
  -3   7  14        280.60        175.98       140.27 o                         
  -2   7  14          9.96        -89.48       129.10 o                         
  -1   7  14        195.86        191.29       145.24 o                         
   0   7  14       2201.85       2294.48       231.51 o                         
   1   7  14         63.16         73.85       112.51 o                         
   2   7  14        636.17        518.95       182.28 o                         
   3   7  14        205.01         18.57       133.75 o                         
  -8   8  14        618.68        381.11       172.27 o                         
  -7   8  14       1805.62       1312.75       315.16 o                         
  -6   8  14        993.52        867.24       217.54 o                         
  -5   8  14        161.62         59.33       143.70 o                         
  -4   8  14        197.06        241.99       198.46 o                         
  -3   8  14       1373.56       1347.77       323.81 o                         
  -2   8  14       1154.34       1325.35       194.97 o                         
  -1   8  14        666.38        579.73       170.46 o                         
   0   8  14       6276.97       6883.92       371.37 o                         
   1   8  14         10.34       -120.84       134.03 o                         
   2   8  14         25.93        -45.25       129.76 o                         
  -8   9  14        221.04       1051.51       483.97 o                         
  -7   9  14          2.24        -87.73       138.02 o                         
  -6   9  14        968.37        924.49       290.73 o                         
  -5   9  14      12461.76      11494.66       498.57 o                         
  -4   9  14       3722.42       3881.41       498.77 o                         
  -3   9  14       1060.61       1013.83       279.42 o                         
  -2   9  14         78.84         56.58       142.80 o                         
  -1   9  14         80.95        218.75       159.38 o                         
   0   9  14        116.89         -7.78       150.34 o                         
   1   9  14         27.59          7.42       126.94 o                         
   2   9  14        947.49        926.03       182.22 o                         
  -7  10  14        940.81        456.75       246.48 o                         
  -6  10  14        306.46        104.51       158.08 o                         
  -5  10  14        625.18        934.66       315.10 o                         
  -4  10  14         60.63        -25.86       149.44 o                         
  -3  10  14        286.91        386.06       282.90 o                         
  -2  10  14         15.19        -43.52       145.26 o                         
  -1  10  14       7674.94       8074.45       420.81 o                         
   0  10  14        286.44        474.56       181.05 o                         
   1  10  14        600.55        210.10       143.80 o                         
  -5  11  14        250.19         99.21       174.18 o                         
  -4  11  14       3133.33       4536.81       454.38 o                         
  -3  11  14        476.62        322.42       193.88 o                         
  -2  11  14         10.22        -95.34       142.93 o                         
  -1  11  14        299.17        -26.35       127.97 o                         
   0  11  14        262.62        424.54       192.85 o                         
  -9   0  15        901.41        680.03       207.71 o                         
  -7   0  15       4590.66       4009.31       393.45 o                         
  -5   0  15       2855.34       2656.63       337.74 o                         
  -3   0  15       6112.19       6420.47       480.49 o                         
  -1   0  15        114.29          5.22       182.80 o                         
   1   0  15       6959.73       7153.39       576.24 o                         
   3   0  15       1094.70       1573.78       322.07 o                         
 -10   1  15       5127.87       5096.18       290.48 o                         
  -9   1  15         33.85          2.87       132.94 o                         
  -8   1  15        115.26        107.16       135.09 o                         
  -7   1  15        671.89        396.14       290.73 o                         
  -6   1  15       1478.70       1503.66       277.67 o                         
  -5   1  15        543.89        399.62       152.59 o                         
  -4   1  15          1.42        -29.55       121.80 o                         
  -3   1  15       1616.33       1748.23       251.56 o                         
  -2   1  15       4354.56       4854.28       334.61 o                         
  -1   1  15        189.69        244.38       165.81 o                         
   0   1  15          7.17        -51.22       172.35 o                         
   1   1  15        757.63        506.27       174.32 o                         
   2   1  15       3766.05       3060.93       326.29 o                         
   3   1  15       3220.23       2745.41       400.41 o                         
   4   1  15        322.30        185.60       172.95 o                         
 -10   2  15        179.19        202.78       153.08 o                         
  -9   2  15        411.46        368.98       151.99 o                         
  -8   2  15         68.86        111.76       129.55 o                         
  -7   2  15        290.65        190.42       140.19 o                         
  -6   2  15      11157.74      11211.45       473.12 o                         
  -5   2  15        121.55        -35.37       126.17 o                         
  -4   2  15        188.85        332.36       142.73 o                         
  -3   2  15       1717.78       1865.69       217.13 o                         
  -2   2  15       6393.46       6761.23       406.71 o                         
  -1   2  15        288.69        178.28       137.15 o                         
   0   2  15        167.84         55.23       131.44 o                         
   1   2  15       1588.96       1532.30       237.63 o                         
   2   2  15       1770.05       1967.11       235.02 o                         
   3   2  15        232.68        183.82       169.87 o                         
 -10   3  15       1876.65       1960.12       286.04 o                         
  -9   3  15         21.45        -71.74       138.29 o                         
  -8   3  15        223.13          3.16       167.75 o                         
  -7   3  15        576.36        520.44       161.21 o                         
  -6   3  15       1690.78       1363.53       246.34 o                         
  -5   3  15        825.48        820.78       168.00 o                         
  -4   3  15        153.30        -93.54       118.41 o                         
  -3   3  15       1328.44       1666.45       238.58 o                         
  -2   3  15       2207.06       2998.02       539.68 o                         
  -1   3  15        223.57        182.52       140.32 o                         
   0   3  15         64.12         35.53       131.70 o                         
   1   3  15        669.34       1002.76       264.62 o                         
   2   3  15       1651.05       1595.14       214.37 o                         
   3   3  15       2758.91       3257.32       315.10 o                         
  -9   4  15         43.36        261.14       329.03 o                         
  -8   4  15         16.04         52.81       134.30 o                         
  -7   4  15      14033.47      14107.96       558.55 o                         
  -6   4  15        248.28         90.25       138.96 o                         
  -5   4  15        452.87        219.53       145.56 o                         
  -4   4  15       1398.67       1561.87       195.54 o                         
  -3   4  15          2.24       -142.75       170.61 o                         
  -2   4  15        515.69        142.13       148.68 o                         
  -1   4  15       2931.55       3182.88       263.43 o                         
   0   4  15         49.71         -6.96       131.72 o                         
   1   4  15         78.93         -1.34       140.91 o                         
   2   4  15         65.89        140.97       152.96 o                         
   3   4  15        515.29        475.61       191.80 o                         
  -9   5  15        159.45         71.38       421.30 o                         
  -8   5  15          4.68       -154.02       158.58 o                         
  -7   5  15        306.45        224.79       180.18 o                         
  -6   5  15       2103.87       1850.71       218.61 o                         
  -5   5  15       1213.76       1312.87       196.52 o                         
  -4   5  15        539.74        647.85       309.88 o                         
  -3   5  15       1919.43       2313.67       329.03 o                         
  -2   5  15       8840.02       8200.75       639.78 o                         
  -1   5  15       1459.80        897.37       235.02 o                         
   0   5  15        757.95        686.27       174.60 o                         
   1   5  15        560.78        519.25       175.57 o                         
   2   5  15       2138.32       2173.84       257.51 o                         
   3   5  15         59.41         -4.13       151.69 o                         
  -9   6  15        125.48         47.47       143.12 o                         
  -8   6  15          3.69       -117.25       153.82 o                         
  -7   6  15       2625.92       2148.46       231.85 o                         
  -6   6  15       4948.64       4918.65       436.97 o                         
  -5   6  15          6.90        112.30       142.40 o                         
  -4   6  15         79.65         -4.04       214.13 o                         
  -3   6  15        465.37        409.11       219.35 o                         
  -2   6  15       5995.16       5858.33       342.83 o                         
  -1   6  15        106.92          9.37       136.02 o                         
   0   6  15        337.02         99.23       147.72 o                         
   1   6  15        166.05         63.44       144.70 o                         
   2   6  15       3094.44       3143.30       287.28 o                         
  -8   7  15         11.22        -54.52       315.97 o                         
  -7   7  15        671.37        309.93       163.00 o                         
  -6   7  15        151.03         30.49       147.57 o                         
  -5   7  15       1890.78       1866.59       229.99 o                         
  -4   7  15        149.36         70.88       177.57 o                         
  -3   7  15       1700.15       1418.84       280.29 o                         
  -2   7  15         69.46         71.34       144.55 o                         
  -1   7  15       1414.76       1627.19       212.95 o                         
   0   7  15        725.63        866.31       289.86 o                         
   1   7  15        869.08       1316.13       322.07 o                         
   2   7  15       2145.58       1974.97       247.75 o                         
  -7   8  15       1323.27       1237.29       432.62 o                         
  -6   8  15        563.17        708.71       323.81 o                         
  -5   8  15       1065.33       1002.43       302.05 o                         
  -4   8  15        319.45        237.81       155.05 o                         
  -3   8  15       2836.13       1951.56       308.14 o                         
  -2   8  15       3791.37       2909.84       275.61 o                         
  -1   8  15       2146.41       2161.49       231.42 o                         
   0   8  15         36.58       -132.95       132.95 o                         
   1   8  15       1664.57       2299.74       334.25 o                         
  -6   9  15        292.55        128.68       183.51 o                         
  -5   9  15         89.44        301.18       259.40 o                         
  -4   9  15          1.21        106.78       172.35 o                         
  -3   9  15       1532.78        987.40       215.61 o                         
  -2   9  15       1307.44       1282.31       349.05 o                         
  -1   9  15        130.66         88.79       224.58 o                         
   0   9  15        361.72        166.89       165.16 o                         
  -5  10  15          1.49         25.70       155.11 o                         
  -4  10  15          0.28        -70.45       148.71 o                         
  -3  10  15        267.16        -95.94       154.59 o                         
  -2  10  15        438.10        186.51       168.99 o                         
  -1  10  15         50.71         85.35       342.09 o                         
  -8   0  16       7395.67       7813.20       564.05 o                         
  -6   0  16        529.71        231.54       212.39 o                         
  -4   0  16       4705.81       4799.68       445.67 o                         
  -2   0  16        808.06        851.30       238.50 o                         
   0   0  16       1425.49       1390.99       269.84 o                         
   2   0  16       1507.03       1620.79       327.29 o                         
  -9   1  16          5.70        -11.16       202.82 o                         
  -8   1  16       1764.65       2052.51       236.91 o                         
  -7   1  16        442.25        243.73       156.34 o                         
  -6   1  16         20.82        175.67       141.70 o                         
  -5   1  16         19.35       -119.33       119.33 o                         
  -4   1  16       3604.93       4178.90       292.98 o                         
  -3   1  16       9390.46       9250.32       432.08 o                         
  -2   1  16       1617.10       1857.68       276.80 o                         
  -1   1  16        608.56        356.75       157.34 o                         
   0   1  16        193.41        489.03       164.94 o                         
   1   1  16        226.29        214.25       165.57 o                         
   2   1  16        112.88         10.65       155.09 o                         
  -9   2  16        301.23        280.26       169.02 o                         
  -8   2  16        892.18        506.73       191.99 o                         
  -7   2  16       4901.06       4614.06       311.84 o                         
  -6   2  16          4.77        -29.19       133.53 o                         
  -5   2  16        571.94        455.29       167.30 o                         
  -4   2  16        607.61        608.45       172.33 o                         
  -3   2  16       4587.70       5072.09       390.83 o                         
  -2   2  16          2.73        -94.28       135.99 o                         
  -1   2  16         34.79        -37.71       133.56 o                         
   0   2  16        449.41        331.32       161.87 o                         
   1   2  16      11095.31      11291.20       513.81 o                         
   2   2  16         28.89        116.22       167.76 o                         
  -9   3  16        664.27        966.96       174.23 o                         
  -8   3  16       4384.36       4242.59       447.41 o                         
  -7   3  16       1856.75       1817.83       229.16 o                         
  -6   3  16         14.67        -97.03       145.37 o                         
  -5   3  16          0.89       -119.70       128.62 o                         
  -4   3  16       4432.75       4096.23       389.09 o                         
  -3   3  16       1840.10       2051.55       222.72 o                         
  -2   3  16          1.37        -28.33       137.80 o                         
  -1   3  16        163.03         81.76       140.95 o                         
   0   3  16        172.34         39.72       152.00 o                         
   1   3  16        131.31        219.95       192.37 o                         
   2   3  16        302.40        212.22       185.69 o                         
  -8   4  16       1406.46       1177.06       253.44 o                         
  -7   4  16          1.88         84.97       221.97 o                         
  -6   4  16        433.05        676.89       234.15 o                         
  -5   4  16        102.23         68.32       144.26 o                         
  -4   4  16        191.73         70.81       148.30 o                         
  -3   4  16          0.28         29.10       266.36 o                         
  -2   4  16         99.76        175.33       150.16 o                         
  -1   4  16         77.00        172.86       152.00 o                         
   0   4  16       5977.03       6166.30       524.01 o                         
   1   4  16        728.22        552.73       213.48 o                         
   2   4  16       3612.49       4356.79       382.71 o                         
  -8   5  16        252.37        337.74       241.99 o                         
  -7   5  16       3630.81       3918.78       449.15 o                         
  -6   5  16        485.62        315.29       161.02 o                         
  -5   5  16        511.52        363.36       164.34 o                         
  -4   5  16       2075.31       1900.72       235.39 o                         
  -3   5  16       4425.38       4454.02       316.19 o                         
  -2   5  16         36.81        -67.90       140.33 o                         
  -1   5  16         17.88         48.25       166.06 o                         
   0   5  16        161.68        181.55       191.67 o                         
   1   5  16        162.68       -115.51       152.63 o                         
  -8   6  16        258.44        323.81       372.55 o                         
  -7   6  16       5218.14       6027.79       399.02 o                         
  -6   6  16        190.01         82.78       175.83 o                         
  -5   6  16        297.93        243.32       162.98 o                         
  -4   6  16        526.81        606.92       402.15 o                         
  -3   6  16       2583.10       2526.09       249.09 o                         
  -2   6  16        687.32        665.43       194.49 o                         
  -1   6  16        202.91        -63.01       185.04 o                         
   0   6  16        549.14        526.95       185.77 o                         
   1   6  16       4662.48       5441.39       369.06 o                         
  -7   7  16        465.51        184.89       263.75 o                         
  -6   7  16          1.14        121.63       178.38 o                         
  -5   7  16       1063.12        863.56       237.36 o                         
  -4   7  16       5153.77       4361.43       327.85 o                         
  -3   7  16       2942.75       2876.91       287.93 o                         
  -2   7  16        167.63        187.18       160.47 o                         
  -1   7  16         25.94         51.79       241.57 o                         
   0   7  16        769.10        710.29       292.47 o                         
  -6   8  16        156.95        102.56       156.40 o                         
  -5   8  16         63.55         79.10       161.03 o                         
  -4   8  16       3301.47       3088.98       440.45 o                         
  -3   8  16       1417.29       1151.31       220.31 o                         
  -2   8  16        520.20        401.80       182.28 o                         
  -1   8  16        393.36        248.30       199.32 o                         
  -4   9  16          0.10       -153.20       228.06 o                         
  -3   9  16       5903.81       6324.26       377.70 o                         
  -7   0  17         35.93       -118.38       255.91 o                         
  -5   0  17       9216.07       9870.95       651.10 o                         
  -3   0  17          3.42        -99.23       194.98 o                         
  -1   0  17        332.16        224.58       235.02 o                         
   1   0  17        126.81        409.11       252.43 o                         
  -8   1  17       5406.03       5958.53       359.40 o                         
  -7   1  17          7.85        -11.75       199.96 o                         
  -6   1  17        113.26        179.08       158.15 o                         
  -5   1  17          3.85        109.71       152.51 o                         
  -4   1  17        923.37       1028.29       322.94 o                         
  -3   1  17         73.31          0.56       145.20 o                         
  -2   1  17        434.63        599.64       177.80 o                         
  -1   1  17       2057.94       1864.67       234.50 o                         
   0   1  17       1276.24       1332.45       288.12 o                         
   1   1  17          3.70        289.40       401.28 o                         
  -8   2  17        210.83        329.03       169.83 o                         
  -7   2  17        106.85        -44.97       282.90 o                         
  -6   2  17        247.08        269.16       170.63 o                         
  -5   2  17          1.15          8.31       152.81 o                         
  -4   2  17       7527.44       7643.77       401.61 o                         
  -3   2  17        148.47        160.58       235.89 o                         
  -2   2  17          0.44         27.01       146.35 o                         
  -1   2  17        111.52        153.65       156.78 o                         
   0   2  17        888.46        459.14       182.81 o                         
   1   2  17        209.65        330.06       180.34 o                         
  -7   3  17         67.79        183.38       168.57 o                         
  -6   3  17          2.65        119.42       179.21 o                         
  -5   3  17         17.43         93.10       152.11 o                         
  -4   3  17        794.21        734.65       192.51 o                         
  -3   3  17        445.84        299.44       167.40 o                         
  -2   3  17        269.01         34.91       150.79 o                         
  -1   3  17       2723.89       2594.12       269.41 o                         
   0   3  17       3139.72       2839.36       285.49 o                         
  -7   4  17        287.69        107.06       192.93 o                         
  -6   4  17        437.60         73.12       236.76 o                         
  -5   4  17      11615.39      11504.88       601.48 o                         
  -4   4  17        110.05        157.67       160.57 o                         
  -3   4  17       1360.60       1706.30       226.50 o                         
  -2   4  17         39.92          0.95       148.15 o                         
  -1   4  17          3.27        -48.66       146.43 o                         
   0   4  17         60.96        -56.96       163.02 o                         
  -7   5  17        262.26        370.81       450.90 o                         
  -6   5  17          5.21          1.06       156.11 o                         
  -5   5  17        432.35        415.54       403.89 o                         
  -4   5  17        339.35        -28.63       185.99 o                         
  -3   5  17          5.45        -77.40       164.94 o                         
  -2   5  17        104.58         30.43       158.29 o                         
  -1   5  17        812.46        743.74       225.41 o                         
  -6   6  17       1565.92       1960.19       239.44 o                         
  -5   6  17       2453.65       2074.89       494.42 o                         
  -4   6  17       3542.41       3395.30       530.11 o                         
  -3   6  17          1.38         -2.20       167.56 o                         
  -2   6  17        348.83        162.90       182.28 o                         
  -1   6  17         52.26         31.71       159.41 o                         
  -4   7  17          3.57        113.55       286.38 o                         
  -3   7  17          9.91        201.79       158.81 o                         
  -6   0  18        822.05        696.36       327.29 o                         
  -4   0  18        303.08        358.63       252.43 o                         
  -2   0  18       3782.09       4124.21       464.82 o                         
  -6   1  18       3425.99       3511.52       527.50 o                         
  -5   1  18         12.20         76.60       250.69 o                         
  -4   1  18         25.13        -68.34       211.52 o                         
  -3   1  18        257.08        144.62       167.40 o                         
  -2   1  18       1049.70        767.74       290.73 o                         
  -6   2  18          0.26         15.78       185.17 o                         
  -5   2  18        744.67       1209.93       367.33 o                         
  -4   2  18        146.39        278.55       254.17 o                         
  -3   2  18       1445.68        888.23       208.00 o                         
  -2   2  18          0.11         24.79       162.44 o                         
  -5   3  18       3542.29       3931.69       594.52 o                         
  -4   3  18         92.15        -16.39       155.09 o                         
  -3   3  18        285.80        248.95       268.10 o                         
  -2   3  18       1534.18       2162.21       381.26 o                         
  -4   4  18        153.23        -42.74       153.15 o                         
  -3   4  18        245.75        228.06       257.65 o                         
                                                                                
